# Supplementary material for: Whole-genome landscape of histone H3K4me3 modification during sperm cell lineage development in tomato
Source: BMC Plant Biol. 2024 Jun 27;24:610. doi: 10.1186/s12870-024-05318-8 (PMC11210149; doi:10.1186/s12870-024-05318-8)
Supplement: Supplementary file 1 — Supplementary Material 1 [file 12870_2024_5318_MOESM1_ESM.xlsx]

## Sheet: Sheet1
Table S1. Summary of ChIP-Seq data
Sample name	Raw reads	Clean reads	Mapped reads	Unique mapped reads	Mapped ratio %	Unique mapped ratio %
MS-1-H3K4me3	20266554	20218475	19739637	15811421	97.6317	80.0999
MS-2-H3K4me3	34381213	34298616	33562192	22393211	97.8529	66.7215
GC-1-H3K4me3	22527949	22471119	21973434	16924781	97.7852	77.0238
GC-2-H3K4me3	23715255	23662029	23226248	17868417	98.1583	76.932
SC-1-H3K4me3	24201451	24186087	21847268	19005849	90.3299	86.9942
SC-2-H3K4me3	24454678	24438616	23726379	18635576	97.0856	78.5437
VC-1-H3K4me3	24808677	24751950	23138104	17119168	93.4799	73.9869
VC-2-H3K4me3	29703261	29595629	27032059	19274212	91.338	71.3013
Leaf-1-H3K4me3	32578087	32481131	31566704	24680465	97.1847	78.1851
Leaf-2-H3K4me3	22227801	22172714	20373633	15161788	91.8861	74.4187
MS-1-Input	21863778	21821595	21388462	9742668	0.980151	0.45551
MS-2-Input	31423791	31364718	30776917	13576478	0.981259	0.441125
GC-1-Input	26738413	26680913	26248245	12857166	0.983784	0.48983
GC-2-Input	25637860	25590450	25100064	12283301	0.980837	0.489373
SC-1-Input	25247790	25241447	24385528	13085177	0.966091	0.536596
SC-2-Input	30568549	30563695	29244813	15915786	0.956848	0.544226
VC-1-Input	25290991	25232907	24408578	14694307	0.967331	0.602014
VC-2-Input	28473262	28438673	27845816	16752797	0.979153	0.601627
Leaf-1-Input	22590968	22535380	22184066	9801406	0.984411	0.441822
Leaf-2-Input	29559047	29507114	29053154	12614602	0.984615	0.43419
