# Supplementary material for: Whole-genome landscape of histone H3K4me3 modification during sperm cell lineage development in tomato
Source: BMC Plant Biol. 2024 Jun 27;24:610. doi: 10.1186/s12870-024-05318-8 (PMC11210149; doi:10.1186/s12870-024-05318-8)
Supplement: Supplementary file 2 — Supplementary Material 2 [file 12870_2024_5318_MOESM2_ESM.xlsx]

## Sheet: Sheet1
Table S2. Correlations between H3K4me3 and DNA methylation
Genomic region	Cell type	DNA methylation context	Pearson correlation r	p value
promoter	GC	CG	r=-0.0675	0.000155923
promoter	GC	CHG	r=-0.0112	0.526837
promoter	GC	CHH	r=-0.0094	0.48342
promoter	MS	CG	r=-0.0702	2.18826e-05
promoter	MS	CHG	r=-0.0428	0.00908466
promoter	MS	CHH	r=-0.0348	0.00500728
promoter	SC	CG	r=-0.0673	0.000129254
promoter	SC	CHG	r=-0.0265	0.129586
promoter	SC	CHH	r=-0.0123	0.352022
promoter	VC	CG	r=-0.0466	0.00272917
promoter	VC	CHG	r=-0.0249	0.108576
promoter	VC	CHH	r=-0.0106	0.361639
gene body	GC	CG	r=-0.4873	0
gene body	GC	CHG	r=-0.1405	2.82117e-109
gene body	GC	CHH	r=-0.0899	1.18626e-45
gene body	MS	CG	r=-0.5065	0
gene body	MS	CHG	r=-0.1838	7.92825e-207
gene body	MS	CHH	r=-0.0992	5.63166e-61
gene body	SC	CG	r=-0.5330	0
gene body	SC	CHG	r=-0.1634	5.6632e-151
gene body	SC	CHH	r=-0.1015	4.33457e-59
gene body	VC	CG	r=-0.2644	0
gene body	VC	CHG	r=-0.1724	1.77626e-218
gene body	VC	CHH	r=-0.1144	8.76679e-97
