# Supplementary material for: Whole-genome landscape of histone H3K4me3 modification during sperm cell lineage development in tomato
Source: BMC Plant Biol. 2024 Jun 27;24:610. doi: 10.1186/s12870-024-05318-8 (PMC11210149; doi:10.1186/s12870-024-05318-8)
Supplement: Supplementary file 3 — Supplementary Material 3 [file 12870_2024_5318_MOESM3_ESM.xlsx]

## Sheet: Sheet1
Table S3. List of gene clusters
Cluster 1	Cluster 2	Cluster 3	Cluster 4
Solyc00g015600	Solyc00g500352	Solyc01g005070	Solyc01g005100
Solyc01g005010	Solyc00g500373	Solyc01g005240	Solyc01g005210
Solyc01g005020	Solyc01g005110	Solyc01g005310	Solyc01g005280
Solyc01g005080	Solyc01g005650	Solyc01g005390	Solyc01g005300
Solyc01g005120	Solyc01g006100	Solyc01g005600	Solyc01g005330
Solyc01g005220	Solyc01g006120	Solyc01g005800	Solyc01g005340
Solyc01g005250	Solyc01g006210	Solyc01g005950	Solyc01g005580
Solyc01g005253	Solyc01g006220	Solyc01g005960	Solyc01g005790
Solyc01g005257	Solyc01g006460	Solyc01g006000	Solyc01g006010
Solyc01g005380	Solyc01g006580	Solyc01g006190	Solyc01g006110
Solyc01g005420	Solyc01g007150	Solyc01g006260	Solyc01g006140
Solyc01g005450	Solyc01g007160	Solyc01g006270	Solyc01g006160
Solyc01g005460	Solyc01g007170	Solyc01g006360	Solyc01g006170
Solyc01g005470	Solyc01g007880	Solyc01g006680	Solyc01g006250
Solyc01g005480	Solyc01g150101	Solyc01g006710	Solyc01g006300
Solyc01g005490	Solyc01g007970	Solyc01g006730	Solyc01g006740
Solyc01g005520	Solyc01g008060	Solyc01g006760	Solyc01g006850
Solyc01g005530	Solyc01g008190	Solyc01g006810	Solyc01g006900
Solyc01g005540	Solyc01g008530	Solyc01g006880	Solyc01g006920
Solyc01g005550	Solyc01g008680	Solyc01g006890	Solyc01g006930
Solyc01g005560	Solyc01g008760	Solyc01g007110	Solyc01g006960
Solyc01g005570	Solyc01g008880	Solyc01g007180	Solyc01g006970
Solyc01g005590	Solyc01g009040	Solyc01g007240	Solyc01g006980
Solyc01g005620	Solyc01g009120	Solyc01g007790	Solyc01g007200
Solyc01g005630	Solyc01g009250	Solyc01g007840	Solyc01g007230
Solyc01g005640	Solyc01g009290	Solyc01g007900	Solyc01g007740
Solyc01g005670	Solyc01g009350	Solyc01g007910	Solyc01g007750
Solyc01g005700	Solyc01g009360	Solyc01g008000	Solyc01g007760
Solyc01g005730	Solyc01g009380	Solyc01g008040	Solyc01g007770
Solyc01g005740	Solyc01g009390	Solyc01g008170	Solyc01g007780
Solyc01g005760	Solyc01g009447	Solyc01g008220	Solyc01g007800
Solyc01g005810	Solyc01g009620	Solyc01g008240	Solyc01g007920
Solyc01g005820	Solyc01g009710	Solyc01g008320	Solyc01g007930
Solyc01g005830	Solyc01g009890	Solyc01g008360	Solyc01g007980
Solyc01g005840	Solyc01g009920	Solyc01g008440	Solyc01g008020
Solyc01g005870	Solyc01g009940	Solyc01g008470	Solyc01g008070
Solyc01g005900	Solyc01g010365	Solyc01g008480	Solyc01g008100
Solyc01g005910	Solyc01g010370	Solyc01g008740	Solyc01g008130
Solyc01g005930	Solyc01g010410	Solyc01g008810	Solyc01g008160
Solyc01g005970	Solyc01g010500	Solyc01g008820	Solyc01g008180
Solyc01g006020	Solyc01g010530	Solyc01g008840	Solyc01g008230
Solyc01g006040	Solyc01g010710	Solyc01g008940	Solyc01g008250
Solyc01g006090	Solyc01g010720	Solyc01g008950	Solyc01g008260
Solyc01g006130	Solyc01g011080	Solyc01g009020	Solyc01g008270
Solyc01g006200	Solyc01g011105	Solyc01g009060	Solyc01g008280
Solyc01g006230	Solyc01g011358	Solyc01g009090	Solyc01g008310
Solyc01g006320	Solyc01g011430	Solyc01g009100	Solyc01g008490
Solyc01g006330	Solyc01g011435	Solyc01g009240	Solyc01g008520
Solyc01g006340	Solyc01g011490	Solyc01g009280	Solyc01g008550
Solyc01g006370	Solyc01g011495	Solyc01g009300	Solyc01g008600
Solyc01g006400	Solyc01g014060	Solyc01g009480	Solyc01g008730
Solyc01g006430	Solyc01g014100	Solyc01g009600	Solyc01g008770
Solyc01g006450	Solyc01g014130	Solyc01g009750	Solyc01g008780
Solyc01g006480	Solyc01g014300	Solyc01g009780	Solyc01g008790
Solyc01g006490	Solyc01g014315	Solyc01g009820	Solyc01g008910
Solyc01g006500	Solyc01g014470	Solyc01g009880	Solyc01g008980
Solyc01g006510	Solyc01g014745	Solyc01g010050	Solyc01g009000
Solyc01g006550	Solyc01g014940	Solyc01g010280	Solyc01g009160
Solyc01g006700	Solyc01g016305	Solyc01g010360	Solyc01g009310
Solyc01g006720	Solyc01g016380	Solyc01g010540	Solyc01g009420
Solyc01g006800	Solyc01g016390	Solyc01g010580	Solyc01g009430
Solyc01g006820	Solyc01g016410	Solyc01g010650	Solyc01g009630
Solyc01g006830	Solyc01g016460	Solyc01g010740	Solyc01g009670
Solyc01g006860	Solyc01g016510	Solyc01g010820	Solyc01g009700
Solyc01g006870	Solyc01g016550	Solyc01g010880	Solyc01g009860
Solyc01g006940	Solyc01g016670	Solyc01g010890	Solyc01g009930
Solyc01g007060	Solyc01g017560	Solyc01g010950	Solyc01g009990
Solyc01g007070	Solyc01g017610	Solyc01g011030	Solyc01g010185
Solyc01g007100	Solyc01g017795	Solyc01g011320	Solyc01g010220
Solyc01g007120	Solyc01g017860	Solyc01g011340	Solyc01g010230
Solyc01g007130	Solyc01g017873	Solyc01g011390	Solyc01g010270
Solyc01g007140	Solyc01g018020	Solyc01g011413	Solyc01g010290
Solyc01g007190	Solyc01g020190	Solyc01g011417	Solyc01g010440
Solyc01g007220	Solyc01g020300	Solyc01g013883	Solyc01g010460
Solyc01g007250	Solyc01g020340	Solyc01g014180	Solyc01g010480
Solyc01g007267	Solyc01g150126	Solyc01g014250	Solyc01g010510
Solyc01g007810	Solyc01g020430	Solyc01g014480	Solyc01g010570
Solyc01g007850	Solyc01g020520	Solyc01g015020	Solyc01g010590
Solyc01g007890	Solyc01g021600	Solyc01g015293	Solyc01g010700
Solyc01g007950	Solyc01g021620	Solyc01g016720	Solyc01g010750
Solyc01g007960	Solyc01g021685	Solyc01g016780	Solyc01g010760
Solyc01g007990	Solyc01g021730	Solyc01g020130	Solyc01g010810
Solyc01g008010	Solyc01g022750	Solyc01g021640	Solyc01g010830
Solyc01g008080	Solyc01g034080	Solyc01g034150	Solyc01g010860
Solyc01g008090	Solyc01g028960	Solyc01g028930	Solyc01g010970
Solyc01g008120	Solyc01g028800	Solyc01g044490	Solyc01g010990
Solyc01g008140	Solyc01g044270	Solyc01g044552	Solyc01g011000
Solyc01g008290	Solyc01g044370	Solyc01g044558	Solyc01g011040
Solyc01g008300	Solyc01g044520	Solyc01g049650	Solyc01g011090
Solyc01g008330	Solyc01g049770	Solyc01g049680	Solyc01g011350
Solyc01g008340	Solyc01g049840	Solyc01g049810	Solyc01g014105
Solyc01g008370	Solyc01g049910	Solyc01g049960	Solyc01g014140
Solyc01g008400	Solyc01g049920	Solyc01g050040	Solyc01g014373
Solyc01g008460	Solyc01g050045	Solyc01g050070	Solyc01g014490
Solyc01g008560	Solyc01g056240	Solyc01g055160	Solyc01g014620
Solyc01g008660	Solyc01g056260	Solyc01g056220	Solyc01g014860
Solyc01g008700	Solyc01g056280	Solyc01g056360	Solyc01g150118
Solyc01g008800	Solyc01g056285	Solyc01g056720	Solyc01g016470
Solyc01g008900	Solyc01g056310	Solyc01g056790	Solyc01g016560
Solyc01g008920	Solyc01g056320	Solyc01g057020	Solyc01g016970
Solyc01g008960	Solyc01g056340	Solyc01g057150	Solyc01g018010
Solyc01g008970	Solyc01g056570	Solyc01g057190	Solyc01g020240
Solyc01g008990	Solyc01g056653	Solyc01g057220	Solyc01g020320
Solyc01g009010	Solyc01g056660	Solyc01g057390	Solyc01g020440
Solyc01g009030	Solyc01g057000	Solyc01g057850	Solyc01g021720
Solyc01g009050	Solyc01g057120	Solyc01g057900	Solyc01g022740
Solyc01g009070	Solyc01g057137	Solyc01g058060	Solyc01g033990
Solyc01g009080	Solyc01g057165	Solyc01g058205	Solyc01g034020
Solyc01g009145	Solyc01g057250	Solyc01g058260	Solyc01g028870
Solyc01g009170	Solyc01g057330	Solyc01g058320	Solyc01g028830
Solyc01g009180	Solyc01g057430	Solyc01g059910	Solyc01g049880
Solyc01g009230	Solyc01g057440	Solyc01g059940	Solyc01g050010
Solyc01g009245	Solyc01g057510	Solyc01g060030	Solyc01g056480
Solyc01g009330	Solyc01g150136	Solyc01g060280	Solyc01g056520
Solyc01g009443	Solyc01g057570	Solyc01g060470	Solyc01g056600
Solyc01g009520	Solyc01g057590	Solyc01g065550	Solyc01g056780
Solyc01g009565	Solyc01g057600	Solyc01g065610	Solyc01g056850
Solyc01g009590	Solyc01g057740	Solyc01g065720	Solyc01g056990
Solyc01g009850	Solyc01g057785	Solyc01g066050	Solyc01g057080
Solyc01g009970	Solyc01g057940	Solyc01g066070	Solyc01g057090
Solyc01g010000	Solyc01g058030	Solyc01g066340	Solyc01g057200
Solyc01g010030	Solyc01g058040	Solyc01g066420	Solyc01g057210
Solyc01g010130	Solyc01g058050	Solyc01g066380	Solyc01g057270
Solyc01g010150	Solyc01g058080	Solyc01g066770	Solyc01g057320
Solyc01g010215	Solyc01g058200	Solyc01g066800	Solyc01g057340
Solyc01g010310	Solyc01g058220	Solyc01g067070	Solyc01g057470
Solyc01g010390	Solyc01g058240	Solyc01g067100	Solyc01g057520
Solyc01g010430	Solyc01g058250	Solyc01g067177	Solyc01g057780
Solyc01g010520	Solyc01g058270	Solyc01g067380	Solyc01g057830
Solyc01g010640	Solyc01g058280	Solyc01g067500	Solyc01g057853
Solyc01g010780	Solyc01g058350	Solyc01g067520	Solyc01g057910
Solyc01g010870	Solyc01g058450	Solyc01g067580	Solyc01g058100
Solyc01g010940	Solyc01g058470	Solyc01g067590	Solyc01g058140
Solyc01g014270	Solyc01g058540	Solyc01g067600	Solyc01g058160
Solyc01g014840	Solyc01g058665	Solyc01g067700	Solyc01g058390
Solyc01g017870	Solyc01g058680	Solyc01g067820	Solyc01g058535
Solyc01g020220	Solyc01g058730	Solyc01g067895	Solyc01g058720
Solyc01g028900	Solyc01g059780	Solyc01g068060	Solyc01g059830
Solyc01g028860	Solyc01g059800	Solyc01g068110	Solyc01g059930
Solyc01g028810	Solyc01g059840	Solyc01g068160	Solyc01g060015
Solyc01g044340	Solyc01g059850	Solyc01g068370	Solyc01g060050
Solyc01g044360	Solyc01g059900	Solyc01g068390	Solyc01g060130
Solyc01g049690	Solyc01g059920	Solyc01g068640	Solyc01g060170
Solyc01g049890	Solyc01g060070	Solyc01g079210	Solyc01g060180
Solyc01g056370	Solyc01g060100	Solyc01g079250	Solyc01g060240
Solyc01g056690	Solyc01g060183	Solyc01g079330	Solyc01g060250
Solyc01g056830	Solyc01g060200	Solyc01g079480	Solyc01g065510
Solyc01g057770	Solyc01g060220	Solyc01g079510	Solyc01g065540
Solyc01g058010	Solyc01g060270	Solyc01g079535	Solyc01g065680
Solyc01g058670	Solyc01g060390	Solyc01g079600	Solyc01g065690
Solyc01g059880	Solyc01g060395	Solyc01g079700	Solyc01g065710
Solyc01g060020	Solyc01g060420	Solyc01g079720	Solyc01g065980
Solyc01g065490	Solyc01g060460	Solyc01g079770	Solyc01g066060
Solyc01g065580	Solyc01g060490	Solyc01g079810	Solyc01g066200
Solyc01g066290	Solyc01g065560	Solyc01g079840	Solyc01g066430
Solyc01g066310	Solyc01g065570	Solyc01g080110	Solyc01g066440
Solyc01g066630	Solyc01g065700	Solyc01g080250	Solyc01g066480
Solyc01g066640	Solyc01g065740	Solyc01g080270	Solyc01g066520
Solyc01g066740	Solyc01g065750	Solyc01g080330	Solyc01g066590
Solyc01g066940	Solyc01g065840	Solyc01g080370	Solyc01g066690
Solyc01g066990	Solyc01g065845	Solyc01g080400	Solyc01g066720
Solyc01g067020	Solyc01g065900	Solyc01g080520	Solyc01g066760
Solyc01g067120	Solyc01g065903	Solyc01g080660	Solyc01g066840
Solyc01g067280	Solyc01g066020	Solyc01g080860	Solyc01g066870
Solyc01g067290	Solyc01g066040	Solyc01g080940	Solyc01g066880
Solyc01g067390	Solyc01g066160	Solyc01g081037	Solyc01g066900
Solyc01g067400	Solyc01g066190	Solyc01g081070	Solyc01g067000
Solyc01g067510	Solyc01g066260	Solyc01g081200	Solyc01g067010
Solyc01g067660	Solyc01g066270	Solyc01g081230	Solyc01g067030
Solyc01g067680	Solyc01g066450	Solyc01g081290	Solyc01g067080
Solyc01g067730	Solyc01g150144	Solyc01g081410	Solyc01g067090
Solyc01g067800	Solyc01g066455	Solyc01g081450	Solyc01g067340
Solyc01g067890	Solyc01g066500	Solyc01g081470	Solyc01g067480
Solyc01g067900	Solyc01g066510	Solyc01g081520	Solyc01g067530
Solyc01g067930	Solyc01g066560	Solyc01g081630	Solyc01g067550
Solyc01g068000	Solyc01g066570	Solyc01g073960	Solyc01g067630
Solyc01g068020	Solyc01g066610	Solyc01g086850	Solyc01g067640
Solyc01g068080	Solyc01g066620	Solyc01g086890	Solyc01g067710
Solyc01g068100	Solyc01g066625	Solyc01g087030	Solyc01g067720
Solyc01g068180	Solyc01g066680	Solyc01g087120	Solyc01g067740
Solyc01g068210	Solyc01g066730	Solyc01g087230	Solyc01g067830
Solyc01g068330	Solyc01g066820	Solyc01g087300	Solyc01g067910
Solyc01g068450	Solyc01g066830	Solyc01g087430	Solyc01g068030
Solyc01g068460	Solyc01g066910	Solyc01g087440	Solyc01g068040
Solyc01g068470	Solyc01g066970	Solyc01g087490	Solyc01g068045
Solyc01g068490	Solyc01g066980	Solyc01g087530	Solyc01g068050
Solyc01g068530	Solyc01g067040	Solyc01g087550	Solyc01g068070
Solyc01g079090	Solyc01g067130	Solyc01g087660	Solyc01g068150
Solyc01g079220	Solyc01g067160	Solyc01g087900	Solyc01g068190
Solyc01g079240	Solyc01g067170	Solyc01g088030	Solyc01g068200
Solyc01g079260	Solyc01g067295	Solyc01g088350	Solyc01g068240
Solyc01g079310	Solyc01g067360	Solyc01g088395	Solyc01g068250
Solyc01g079320	Solyc01g067370	Solyc01g088470	Solyc01g068270
Solyc01g079340	Solyc01g067410	Solyc01g088480	Solyc01g068290
Solyc01g079360	Solyc01g067420	Solyc01g150146	Solyc01g068400
Solyc01g079430	Solyc01g067443	Solyc01g088570	Solyc01g068480
Solyc01g079470	Solyc01g067490	Solyc01g088710	Solyc01g068560
Solyc01g079550	Solyc01g067540	Solyc01g088740	Solyc01g068580
Solyc01g079590	Solyc01g067570	Solyc01g088770	Solyc01g068590
Solyc01g079630	Solyc01g067780	Solyc01g088800	Solyc01g068620
Solyc01g079820	Solyc01g067790	Solyc01g089980	Solyc01g079060
Solyc01g079860	Solyc01g067965	Solyc01g090040	Solyc01g079170
Solyc01g079870	Solyc01g067980	Solyc01g090480	Solyc01g079200
Solyc01g079880	Solyc01g067990	Solyc01g090590	Solyc01g079280
Solyc01g079940	Solyc01g068170	Solyc01g090710	Solyc01g079390
Solyc01g080020	Solyc01g068260	Solyc01g090770	Solyc01g079400
Solyc01g080040	Solyc01g068280	Solyc01g090850	Solyc01g079410
Solyc01g080070	Solyc01g068320	Solyc01g090860	Solyc01g079450
Solyc01g080080	Solyc01g068340	Solyc01g090940	Solyc01g079500
Solyc01g080130	Solyc01g068380	Solyc01g090990	Solyc01g079520
Solyc01g080160	Solyc01g068500	Solyc01g091020	Solyc01g079530
Solyc01g080200	Solyc01g079080	Solyc01g091200	Solyc01g079580
Solyc01g080220	Solyc01g079100	Solyc01g091280	Solyc01g079610
Solyc01g080280	Solyc01g079110	Solyc01g091290	Solyc01g079650
Solyc01g080300	Solyc01g079130	Solyc01g091320	Solyc01g079660
Solyc01g080430	Solyc01g079150	Solyc01g091460	Solyc01g079680
Solyc01g080450	Solyc01g079230	Solyc01g091550	Solyc01g079710
Solyc01g080480	Solyc01g079290	Solyc01g091560	Solyc01g079760
Solyc01g080530	Solyc01g079300	Solyc01g091620	Solyc01g079780
Solyc01g080540	Solyc01g079350	Solyc01g091650	Solyc01g079790
Solyc01g080600	Solyc01g079370	Solyc01g091700	Solyc01g079800
Solyc01g080670	Solyc01g079490	Solyc01g091750	Solyc01g079950
Solyc01g080690	Solyc01g079570	Solyc01g091950	Solyc01g080180
Solyc01g080700	Solyc01g079640	Solyc01g094050	Solyc01g080190
Solyc01g080800	Solyc01g079750	Solyc01g094320	Solyc01g080210
Solyc01g080810	Solyc01g079850	Solyc01g094400	Solyc01g080340
Solyc01g080840	Solyc01g079890	Solyc01g094470	Solyc01g080350
Solyc01g080850	Solyc01g079900	Solyc01g094480	Solyc01g080460
Solyc01g080880	Solyc01g079960	Solyc01g094520	Solyc01g080470
Solyc01g080890	Solyc01g079980	Solyc01g094580	Solyc01g080510
Solyc01g080930	Solyc01g079990	Solyc01g094780	Solyc01g080590
Solyc01g081040	Solyc01g080030	Solyc01g094950	Solyc01g080720
Solyc01g081110	Solyc01g080050	Solyc01g095020	Solyc01g080760
Solyc01g081150	Solyc01g080140	Solyc01g095050	Solyc01g080780
Solyc01g081320	Solyc01g080170	Solyc01g095410	Solyc01g081010
Solyc01g081330	Solyc01g080360	Solyc01g095440	Solyc01g081020
Solyc01g081440	Solyc01g080380	Solyc01g095490	Solyc01g081030
Solyc01g081490	Solyc01g080410	Solyc01g095510	Solyc01g081050
Solyc01g081570	Solyc01g080440	Solyc01g095550	Solyc01g081060
Solyc01g073650	Solyc01g080490	Solyc01g095730	Solyc01g081090
Solyc01g073680	Solyc01g080500	Solyc01g095790	Solyc01g081190
Solyc01g073740	Solyc01g080610	Solyc01g095890	Solyc01g081210
Solyc01g073970	Solyc01g080620	Solyc01g095920	Solyc01g081240
Solyc01g074000	Solyc01g080750	Solyc01g095970	Solyc01g081300
Solyc01g074030	Solyc01g080820	Solyc01g095990	Solyc01g081390
Solyc01g086640	Solyc01g080830	Solyc01g096020	Solyc01g081400
Solyc01g086650	Solyc01g080900	Solyc01g096030	Solyc01g081420
Solyc01g086660	Solyc01g080980	Solyc01g096090	Solyc01g081460
Solyc01g086710	Solyc01g081000	Solyc01g096170	Solyc01g081500
Solyc01g086800	Solyc01g081100	Solyc01g096330	Solyc01g081510
Solyc01g086810	Solyc01g081185	Solyc01g096405	Solyc01g081560
Solyc01g086815	Solyc01g081340	Solyc01g096410	Solyc01g081640
Solyc01g086870	Solyc01g081370	Solyc01g096500	Solyc01g073660
Solyc01g086900	Solyc01g081380	Solyc01g097020	Solyc01g073710
Solyc01g086920	Solyc01g081580	Solyc01g097030	Solyc01g073720
Solyc01g086960	Solyc01g073670	Solyc01g097050	Solyc01g073750
Solyc01g086990	Solyc01g073730	Solyc01g097120	Solyc01g073770
Solyc01g087070	Solyc01g073780	Solyc01g097180	Solyc01g073840
Solyc01g087090	Solyc01g073800	Solyc01g097230	Solyc01g073890
Solyc01g087160	Solyc01g073810	Solyc01g097540	Solyc01g073910
Solyc01g087190	Solyc01g073850	Solyc01g097950	Solyc01g073940
Solyc01g087210	Solyc01g073870	Solyc01g097960	Solyc01g073950
Solyc01g087240	Solyc01g073880	Solyc01g098080	Solyc01g073985
Solyc01g087270	Solyc01g073900	Solyc01g098190	Solyc01g074020
Solyc01g087350	Solyc01g073920	Solyc01g098440	Solyc01g086730
Solyc01g087410	Solyc01g073930	Solyc01g098780	Solyc01g086740
Solyc01g087540	Solyc01g073980	Solyc01g098950	Solyc01g086750
Solyc01g087610	Solyc01g074050	Solyc01g099035	Solyc01g086780
Solyc01g087640	Solyc01g086690	Solyc01g099050	Solyc01g086940
Solyc01g087690	Solyc01g086860	Solyc01g099100	Solyc01g086975
Solyc01g087730	Solyc01g086930	Solyc01g099130	Solyc01g087020
Solyc01g087740	Solyc01g086980	Solyc01g099280	Solyc01g087040
Solyc01g087790	Solyc01g087005	Solyc01g099380	Solyc01g087060
Solyc01g087800	Solyc01g087095	Solyc01g099400	Solyc01g087140
Solyc01g087810	Solyc01g087500	Solyc01g099680	Solyc01g087170
Solyc01g087820	Solyc01g087590	Solyc01g099720	Solyc01g087200
Solyc01g087850	Solyc01g087870	Solyc01g099780	Solyc01g087250
Solyc01g087890	Solyc01g087880	Solyc01g099790	Solyc01g087260
Solyc01g087910	Solyc01g087920	Solyc01g099820	Solyc01g087290
Solyc01g088000	Solyc01g087990	Solyc01g099860	Solyc01g087320
Solyc01g088020	Solyc01g088010	Solyc01g099890	Solyc01g087470
Solyc01g088050	Solyc01g088260	Solyc01g099940	Solyc01g087520
Solyc01g088090	Solyc01g088275	Solyc01g100060	Solyc01g087560
Solyc01g088100	Solyc01g088360	Solyc01g100120	Solyc01g087570
Solyc01g088200	Solyc01g088380	Solyc01g100170	Solyc01g087580
Solyc01g088250	Solyc01g088430	Solyc01g100280	Solyc01g087600
Solyc01g088410	Solyc01g088450	Solyc01g100330	Solyc01g087620
Solyc01g088460	Solyc01g088500	Solyc01g100350	Solyc01g087650
Solyc01g088530	Solyc01g088540	Solyc01g100410	Solyc01g087670
Solyc01g088550	Solyc01g088700	Solyc01g100500	Solyc01g087680
Solyc01g088590	Solyc01g088820	Solyc01g100690	Solyc01g087700
Solyc01g088610	Solyc01g089910	Solyc01g100810	Solyc01g087720
Solyc01g088640	Solyc01g089930	Solyc01g100860	Solyc01g087750
Solyc01g088650	Solyc01g089940	Solyc01g100870	Solyc01g087760
Solyc01g088730	Solyc01g089960	Solyc01g101000	Solyc01g087860
Solyc01g088750	Solyc01g089990	Solyc01g101090	Solyc01g088040
Solyc01g088760	Solyc01g090000	Solyc01g101250	Solyc01g088060
Solyc01g088780	Solyc01g090010	Solyc01g102410	Solyc01g088080
Solyc01g089840	Solyc01g090030	Solyc01g102460	Solyc01g088120
Solyc01g089850	Solyc01g090060	Solyc01g103000	Solyc01g088140
Solyc01g089857	Solyc01g090070	Solyc01g103020	Solyc01g088150
Solyc01g089870	Solyc01g090080	Solyc01g103140	Solyc01g088160
Solyc01g089890	Solyc01g090090	Solyc01g103150	Solyc01g088240
Solyc01g089900	Solyc01g090100	Solyc01g103180	Solyc01g088340
Solyc01g090020	Solyc01g090110	Solyc01g103220	Solyc01g088370
Solyc01g090180	Solyc01g090130	Solyc01g103350	Solyc01g088440
Solyc01g090190	Solyc01g090140	Solyc01g103400	Solyc01g088490
Solyc01g090240	Solyc01g090150	Solyc01g103460	Solyc01g088520
Solyc01g090280	Solyc01g090170	Solyc01g103540	Solyc01g088560
Solyc01g090300	Solyc01g090210	Solyc01g103550	Solyc01g088600
Solyc01g090380	Solyc01g090390	Solyc01g103630	Solyc01g088630
Solyc01g090410	Solyc01g090500	Solyc01g103660	Solyc01g088670
Solyc01g090440	Solyc01g090530	Solyc01g103680	Solyc01g088690
Solyc01g090450	Solyc01g090610	Solyc01g103690	Solyc01g088720
Solyc01g090460	Solyc01g090650	Solyc01g103710	Solyc01g088790
Solyc01g090470	Solyc01g090660	Solyc01g103750	Solyc01g089950
Solyc01g090490	Solyc01g090693	Solyc01g103770	Solyc01g089970
Solyc01g090560	Solyc01g090697	Solyc01g103790	Solyc01g090160
Solyc01g090600	Solyc01g090920	Solyc01g103873	Solyc01g090200
Solyc01g090670	Solyc01g090960	Solyc01g103875	Solyc01g090220
Solyc01g090740	Solyc01g091010	Solyc01g103890	Solyc01g090230
Solyc01g090800	Solyc01g091090	Solyc01g103960	Solyc01g090260
Solyc01g090840	Solyc01g150147	Solyc01g103980	Solyc01g090270
Solyc01g090870	Solyc01g091170	Solyc01g104000	Solyc01g090290
Solyc01g090950	Solyc01g091380	Solyc01g104160	Solyc01g090340
Solyc01g091070	Solyc01g091390	Solyc01g104250	Solyc01g090420
Solyc01g091190	Solyc01g091420	Solyc01g104310	Solyc01g090430
Solyc01g091230	Solyc01g091450	Solyc01g104447	Solyc01g090510
Solyc01g091240	Solyc01g091470	Solyc01g104500	Solyc01g090550
Solyc01g091260	Solyc01g091590	Solyc01g104520	Solyc01g090720
Solyc01g091270	Solyc01g091670	Solyc01g104660	Solyc01g090730
Solyc01g091330	Solyc01g091690	Solyc01g104750	Solyc01g090750
Solyc01g091340	Solyc01g091710	Solyc01g104870	Solyc01g090760
Solyc01g091350	Solyc01g091720	Solyc01g104920	Solyc01g090780
Solyc01g091360	Solyc01g091850	Solyc01g105100	Solyc01g090790
Solyc01g091530	Solyc01g093965	Solyc01g105140	Solyc01g090880
Solyc01g091540	Solyc01g094070	Solyc01g105240	Solyc01g090890
Solyc01g091570	Solyc01g094090	Solyc01g105290	Solyc01g090910
Solyc01g091580	Solyc01g094110	Solyc01g105510	Solyc01g091000
Solyc01g091600	Solyc01g094230	Solyc01g105940	Solyc01g091030
Solyc01g091730	Solyc01g094600	Solyc01g106055	Solyc01g091130
Solyc01g091740	Solyc01g094610	Solyc01g106420	Solyc01g091210
Solyc01g091770	Solyc01g094650	Solyc01g106440	Solyc01g091220
Solyc01g091790	Solyc01g094670	Solyc01g106470	Solyc01g091310
Solyc01g091840	Solyc01g094700	Solyc01g106870	Solyc01g091480
Solyc01g091890	Solyc01g094820	Solyc01g106900	Solyc01g091500
Solyc01g091900	Solyc01g094870	Solyc01g106940	Solyc01g091510
Solyc01g091920	Solyc01g094920	Solyc01g106950	Solyc01g091520
Solyc01g092950	Solyc01g094930	Solyc01g107030	Solyc01g091610
Solyc01g093970	Solyc01g094990	Solyc01g107120	Solyc01g091630
Solyc01g094020	Solyc01g095130	Solyc01g107130	Solyc01g091640
Solyc01g094040	Solyc01g095140	Solyc01g107150	Solyc01g091780
Solyc01g094080	Solyc01g095270	Solyc01g107290	Solyc01g091800
Solyc01g094170	Solyc01g095360	Solyc01g107360	Solyc01g091820
Solyc01g094180	Solyc01g095650	Solyc01g107600	Solyc01g091830
Solyc01g094210	Solyc01g095760	Solyc01g107790	Solyc01g091860
Solyc01g094410	Solyc01g095780	Solyc01g107870	Solyc01g091880
Solyc01g094460	Solyc01g095820	Solyc01g107880	Solyc01g091940
Solyc01g094500	Solyc01g095830	Solyc01g107920	Solyc01g093990
Solyc01g094510	Solyc01g095840	Solyc01g108120	Solyc01g094000
Solyc01g094530	Solyc01g095930	Solyc01g108150	Solyc01g094010
Solyc01g094570	Solyc01g096120	Solyc01g108160	Solyc01g094030
Solyc01g094640	Solyc01g096140	Solyc01g108180	Solyc01g094190
Solyc01g094680	Solyc01g096150	Solyc01g108220	Solyc01g094200
Solyc01g094690	Solyc01g096180	Solyc01g108230	Solyc01g094280
Solyc01g094720	Solyc01g096210	Solyc01g108270	Solyc01g094290
Solyc01g094750	Solyc01g096250	Solyc01g108310	Solyc01g094330
Solyc01g094770	Solyc01g096380	Solyc01g108450	Solyc01g094340
Solyc01g094800	Solyc01g096440	Solyc01g108920	Solyc01g094350
Solyc01g094810	Solyc01g096680	Solyc01g109010	Solyc01g094370
Solyc01g094830	Solyc01g096690	Solyc01g109130	Solyc01g094420
Solyc01g094860	Solyc01g096750	Solyc01g109530	Solyc01g094540
Solyc01g094880	Solyc01g096770	Solyc01g109580	Solyc01g094550
Solyc01g094915	Solyc01g096840	Solyc01g109640	Solyc01g094560
Solyc01g095030	Solyc01g096890	Solyc01g109860	Solyc01g094620
Solyc01g095110	Solyc01g096970	Solyc01g109940	Solyc01g094630
Solyc01g095120	Solyc01g097070	Solyc01g109950	Solyc01g094660
Solyc01g095160	Solyc01g097080	Solyc01g110030	Solyc01g094760
Solyc01g095230	Solyc01g097110	Solyc01g110110	Solyc01g094840
Solyc01g095240	Solyc01g097200	Solyc01g110290	Solyc01g094850
Solyc01g095300	Solyc01g097220	Solyc01g110300	Solyc01g094940
Solyc01g095330	Solyc01g097320	Solyc01g110320	Solyc01g094960
Solyc01g095370	Solyc01g097450	Solyc01g110390	Solyc01g095000
Solyc01g095390	Solyc01g097580	Solyc01g110410	Solyc01g095010
Solyc01g095400	Solyc01g097610	Solyc01g110430	Solyc01g095040
Solyc01g095430	Solyc01g097620	Solyc01g110907	Solyc01g095060
Solyc01g095450	Solyc01g097630	Solyc01g111060	Solyc01g095070
Solyc01g095530	Solyc01g097650	Solyc01g111090	Solyc01g095080
Solyc01g095540	Solyc01g097690	Solyc01g111140	Solyc01g095090
Solyc01g095570	Solyc01g097750	Solyc01g111150	Solyc01g095100
Solyc01g095580	Solyc01g097930	Solyc01g111270	Solyc01g095180
Solyc01g095670	Solyc01g097970	Solyc01g111280	Solyc01g095200
Solyc01g095700	Solyc01g098180	Solyc01g111530	Solyc01g095280
Solyc01g095710	Solyc01g098200	Solyc01g111570	Solyc01g095290
Solyc01g095720	Solyc01g098240	Solyc01g111580	Solyc01g095320
Solyc01g095800	Solyc01g098270	Solyc01g111680	Solyc01g095420
Solyc01g095980	Solyc01g098300	Solyc01g111720	Solyc01g095460
Solyc01g096000	Solyc01g098320	Solyc01g111770	Solyc01g095470
Solyc01g096010	Solyc01g098360	Solyc01g111890	Solyc01g095480
Solyc01g096050	Solyc01g098460	Solyc01g111920	Solyc01g095500
Solyc01g096060	Solyc01g098490	Solyc01g111940	Solyc01g095600
Solyc01g096110	Solyc01g098580	Solyc01g112180	Solyc01g095610
Solyc01g096160	Solyc01g098670	Solyc01g112210	Solyc01g095620
Solyc01g096200	Solyc01g098690	Solyc01g112240	Solyc01g095630
Solyc01g096230	Solyc01g098850	Solyc01g112310	Solyc01g095680
Solyc01g096240	Solyc01g098870	Solyc02g043990	Solyc01g095690
Solyc01g096320	Solyc01g098940	Solyc02g043810	Solyc01g095740
Solyc01g096370	Solyc01g098960	Solyc02g055470	Solyc01g095870
Solyc01g096420	Solyc01g098980	Solyc02g049090	Solyc01g096040
Solyc01g096430	Solyc01g099040	Solyc02g150119	Solyc01g096070
Solyc01g096460	Solyc01g099060	Solyc02g005003	Solyc01g096080
Solyc01g096510	Solyc01g099190	Solyc02g005110	Solyc01g096100
Solyc01g096530	Solyc01g099220	Solyc02g005140	Solyc01g096130
Solyc01g096570	Solyc01g099240	Solyc02g005325	Solyc01g096190
Solyc01g096600	Solyc01g099270	Solyc02g005340	Solyc01g096270
Solyc01g096620	Solyc01g099290	Solyc02g005525	Solyc01g096280
Solyc01g096650	Solyc01g099310	Solyc02g014350	Solyc01g096290
Solyc01g096660	Solyc01g099360	Solyc02g014380	Solyc01g096340
Solyc01g096700	Solyc01g099370	Solyc02g014450	Solyc01g096350
Solyc01g096760	Solyc01g150150	Solyc02g014490	Solyc01g096360
Solyc01g096800	Solyc01g099460	Solyc02g014530	Solyc01g096400
Solyc01g096810	Solyc01g099510	Solyc02g014560	Solyc01g096470
Solyc01g096910	Solyc01g099565	Solyc02g014770	Solyc01g096480
Solyc01g096930	Solyc01g099580	Solyc02g020890	Solyc01g096490
Solyc01g096940	Solyc01g099620	Solyc02g020920	Solyc01g096520
Solyc01g096950	Solyc01g099710	Solyc02g021000	Solyc01g096540
Solyc01g096990	Solyc01g099810	Solyc02g021230	Solyc01g096550
Solyc01g097040	Solyc01g100090	Solyc02g021410	Solyc01g096580
Solyc01g097130	Solyc01g100110	Solyc02g021420	Solyc01g096590
Solyc01g097140	Solyc01g100230	Solyc02g021440	Solyc01g096670
Solyc01g097160	Solyc01g100260	Solyc02g021450	Solyc01g096710
Solyc01g097190	Solyc01g100300	Solyc02g150110	Solyc01g096720
Solyc01g097250	Solyc01g100460	Solyc02g021590	Solyc01g096730
Solyc01g097310	Solyc01g100620	Solyc02g022910	Solyc01g096740
Solyc01g097340	Solyc01g100680	Solyc02g022920	Solyc01g096830
Solyc01g097380	Solyc01g100980	Solyc02g024020	Solyc01g096850
Solyc01g097430	Solyc01g100990	Solyc02g030247	Solyc01g096860
Solyc01g097500	Solyc01g101030	Solyc02g030500	Solyc01g096870
Solyc01g097510	Solyc01g101050	Solyc02g031960	Solyc01g096900
Solyc01g097520	Solyc01g101110	Solyc02g032170	Solyc01g096920
Solyc01g097710	Solyc01g101160	Solyc02g032820	Solyc01g097000
Solyc01g097770	Solyc01g101170	Solyc02g032860	Solyc01g097010
Solyc01g097790	Solyc01g101180	Solyc02g032940	Solyc01g097170
Solyc01g097810	Solyc01g101190	Solyc02g036450	Solyc01g097260
Solyc01g097820	Solyc01g101210	Solyc02g037510	Solyc01g097280
Solyc01g097840	Solyc01g102270	Solyc02g037590	Solyc01g097300
Solyc01g097860	Solyc01g102320	Solyc02g038740	Solyc01g097330
Solyc01g097880	Solyc01g102480	Solyc02g038812	Solyc01g097350
Solyc01g097890	Solyc01g102510	Solyc02g038813	Solyc01g097390
Solyc01g097990	Solyc01g102520	Solyc02g038816	Solyc01g097440
Solyc01g098000	Solyc01g102630	Solyc02g038819	Solyc01g097460
Solyc01g098010	Solyc01g102670	Solyc02g038820	Solyc01g097570
Solyc01g098030	Solyc01g102680	Solyc02g061840	Solyc01g097600
Solyc01g098050	Solyc01g102730	Solyc02g062020	Solyc01g097640
Solyc01g098120	Solyc01g102895	Solyc02g062040	Solyc01g097670
Solyc01g098170	Solyc01g102990	Solyc02g062290	Solyc01g097730
Solyc01g098210	Solyc01g103130	Solyc02g062330	Solyc01g097740
Solyc01g098230	Solyc01g103240	Solyc02g062370	Solyc01g097760
Solyc01g098260	Solyc01g103250	Solyc02g062420	Solyc01g097780
Solyc01g098290	Solyc01g103270	Solyc02g062540	Solyc01g097800
Solyc01g098340	Solyc01g103370	Solyc02g062670	Solyc01g097830
Solyc01g098400	Solyc01g103380	Solyc02g062710	Solyc01g097870
Solyc01g098530	Solyc01g103390	Solyc02g062720	Solyc01g097910
Solyc01g098540	Solyc01g103420	Solyc02g062790	Solyc01g097920
Solyc01g098560	Solyc01g103480	Solyc02g063050	Solyc01g097980
Solyc01g098630	Solyc01g103570	Solyc02g063075	Solyc01g098040
Solyc01g098640	Solyc01g103595	Solyc02g063340	Solyc01g098090
Solyc01g098700	Solyc01g103640	Solyc02g063460	Solyc01g098100
Solyc01g098760	Solyc01g103910	Solyc02g063510	Solyc01g098110
Solyc01g098840	Solyc01g104230	Solyc02g063523	Solyc01g098140
Solyc01g098900	Solyc01g150159	Solyc02g063527	Solyc01g098160
Solyc01g098910	Solyc01g104490	Solyc02g063547	Solyc01g098250
Solyc01g098920	Solyc01g104510	Solyc02g064630	Solyc01g098350
Solyc01g098990	Solyc01g104630	Solyc02g064650	Solyc01g098380
Solyc01g099020	Solyc01g104640	Solyc02g064680	Solyc01g098390
Solyc01g099090	Solyc01g104780	Solyc02g064700	Solyc01g098410
Solyc01g099110	Solyc01g104890	Solyc02g065110	Solyc01g098430
Solyc01g099120	Solyc01g104990	Solyc02g065540	Solyc01g098450
Solyc01g099170	Solyc01g105060	Solyc02g065550	Solyc01g098480
Solyc01g099210	Solyc01g105090	Solyc02g065620	Solyc01g098500
Solyc01g099230	Solyc01g105110	Solyc02g065650	Solyc01g098550
Solyc01g099260	Solyc01g105260	Solyc02g065700	Solyc01g098570
Solyc01g099300	Solyc01g105310	Solyc02g065720	Solyc01g098590
Solyc01g099420	Solyc01g105330	Solyc02g066800	Solyc01g098600
Solyc01g099470	Solyc01g105380	Solyc02g066940	Solyc01g098610
Solyc01g099630	Solyc01g105383	Solyc02g066990	Solyc01g098710
Solyc01g099650	Solyc01g105387	Solyc02g067010	Solyc01g098730
Solyc01g099660	Solyc01g105490	Solyc02g067030	Solyc01g098740
Solyc01g099690	Solyc01g105500	Solyc02g067040	Solyc01g098750
Solyc01g099730	Solyc01g105520	Solyc02g067060	Solyc01g098800
Solyc01g099740	Solyc01g105580	Solyc02g067160	Solyc01g098810
Solyc01g099760	Solyc01g105620	Solyc02g067150	Solyc01g098830
Solyc01g099930	Solyc01g105650	Solyc02g067220	Solyc01g098880
Solyc01g099950	Solyc01g105820	Solyc02g067290	Solyc01g099000
Solyc01g099970	Solyc01g106060	Solyc02g067490	Solyc01g099140
Solyc01g099990	Solyc01g106080	Solyc02g067670	Solyc01g099410
Solyc01g100040	Solyc01g106150	Solyc02g067770	Solyc01g099480
Solyc01g100050	Solyc01g106160	Solyc02g067860	Solyc01g099540
Solyc01g100080	Solyc01g106340	Solyc02g067900	Solyc01g099600
Solyc01g100100	Solyc01g106350	Solyc02g067930	Solyc01g099640
Solyc01g100200	Solyc01g106370	Solyc02g068010	Solyc01g099670
Solyc01g100290	Solyc01g106380	Solyc02g068110	Solyc01g099750
Solyc01g100320	Solyc01g106540	Solyc02g068190	Solyc01g099770
Solyc01g100360	Solyc01g106600	Solyc02g068290	Solyc01g099830
Solyc01g100400	Solyc01g106680	Solyc02g068430	Solyc01g099840
Solyc01g100450	Solyc01g106720	Solyc02g068790	Solyc01g099850
Solyc01g113620	Solyc01g106750	Solyc02g068870	Solyc01g099900
Solyc01g100720	Solyc01g106800	Solyc02g068920	Solyc01g099910
Solyc01g100740	Solyc01g106830	Solyc02g069090	Solyc01g099980
Solyc01g100750	Solyc01g106840	Solyc02g069160	Solyc01g100000
Solyc01g100760	Solyc01g106850	Solyc02g069240	Solyc01g100010
Solyc01g100800	Solyc01g106967	Solyc02g069350	Solyc01g100020
Solyc01g100820	Solyc01g106970	Solyc02g069470	Solyc01g100030
Solyc01g100840	Solyc01g107010	Solyc02g069610	Solyc01g100130
Solyc01g100970	Solyc01g107070	Solyc02g069640	Solyc01g100180
Solyc01g101040	Solyc01g107090	Solyc02g069720	Solyc01g100190
Solyc01g101060	Solyc01g107260	Solyc02g069740	Solyc01g100210
Solyc01g101120	Solyc01g107270	Solyc02g069780	Solyc01g100220
Solyc01g101240	Solyc01g107370	Solyc02g070250	Solyc01g100240
Solyc01g102280	Solyc01g107490	Solyc02g070560	Solyc01g100250
Solyc01g150152	Solyc01g107520	Solyc02g070630	Solyc01g100270
Solyc01g102290	Solyc01g107680	Solyc02g070680	Solyc01g100340
Solyc01g102300	Solyc01g107740	Solyc02g071240	Solyc01g100370
Solyc01g102310	Solyc01g107750	Solyc02g071350	Solyc01g100380
Solyc01g102490	Solyc01g107760	Solyc02g071470	Solyc01g100420
Solyc01g102500	Solyc01g107810	Solyc02g071590	Solyc01g100430
Solyc01g102530	Solyc01g107860	Solyc02g071830	Solyc01g100480
Solyc01g102570	Solyc01g107940	Solyc02g071900	Solyc01g100510
Solyc01g102610	Solyc01g107990	Solyc02g071980	Solyc01g100520
Solyc01g102690	Solyc01g108090	Solyc02g072000	Solyc01g100530
Solyc01g102700	Solyc01g108190	Solyc02g072010	Solyc01g100540
Solyc01g102710	Solyc01g108350	Solyc02g072130	Solyc01g100570
Solyc01g102740	Solyc01g108360	Solyc02g072230	Solyc01g100580
Solyc01g102760	Solyc01g108460	Solyc02g072405	Solyc01g100590
Solyc01g102790	Solyc01g108470	Solyc02g072450	Solyc01g100610
Solyc01g102800	Solyc01g108640	Solyc02g072510	Solyc01g100650
Solyc01g102840	Solyc01g108670	Solyc02g072530	Solyc01g100660
Solyc01g102870	Solyc01g108850	Solyc02g072540	Solyc01g100730
Solyc01g102940	Solyc01g108880	Solyc02g076640	Solyc01g100770
Solyc01g102950	Solyc01g108930	Solyc02g076660	Solyc01g100780
Solyc01g102960	Solyc01g108970	Solyc02g076810	Solyc01g100790
Solyc01g102980	Solyc01g109140	Solyc02g076860	Solyc01g100850
Solyc01g103040	Solyc01g109270	Solyc02g076870	Solyc01g100930
Solyc01g103090	Solyc01g109275	Solyc02g077190	Solyc01g100940
Solyc01g103100	Solyc01g109330	Solyc02g077600	Solyc01g100960
Solyc01g103410	Solyc01g109430	Solyc02g077690	Solyc01g101010
Solyc01g103450	Solyc01g109490	Solyc02g077750	Solyc01g101070
Solyc01g103470	Solyc01g109540	Solyc02g077900	Solyc01g101100
Solyc01g103560	Solyc01g109690	Solyc02g078140	Solyc01g101130
Solyc01g103590	Solyc01g109710	Solyc02g078190	Solyc01g101140
Solyc01g103620	Solyc01g109730	Solyc02g078270	Solyc01g101150
Solyc01g103650	Solyc01g109750	Solyc02g078285	Solyc01g101225
Solyc01g103780	Solyc01g109770	Solyc02g078300	Solyc01g102260
Solyc01g103940	Solyc01g109800	Solyc02g078400	Solyc01g102330
Solyc01g103970	Solyc01g109810	Solyc02g078490	Solyc01g102340
Solyc01g104020	Solyc01g109820	Solyc02g078500	Solyc01g102350
Solyc01g104030	Solyc01g109890	Solyc02g078580	Solyc01g102370
Solyc01g104050	Solyc01g110000	Solyc02g078640	Solyc01g102390
Solyc01g104070	Solyc01g110050	Solyc02g078660	Solyc01g102470
Solyc01g104090	Solyc01g110080	Solyc02g078710	Solyc01g102550
Solyc01g104140	Solyc01g110130	Solyc02g078810	Solyc01g102660
Solyc01g104170	Solyc01g110140	Solyc02g078970	Solyc01g102720
Solyc01g104190	Solyc01g110150	Solyc02g078980	Solyc01g102750
Solyc01g104220	Solyc01g110170	Solyc02g079030	Solyc01g102810
Solyc01g104270	Solyc01g110180	Solyc02g079300	Solyc01g102820
Solyc01g104280	Solyc01g110200	Solyc02g079880	Solyc01g102830
Solyc01g104330	Solyc01g110210	Solyc02g080130	Solyc01g102860
Solyc01g104410	Solyc01g110220	Solyc02g080140	Solyc01g102880
Solyc01g104430	Solyc01g110230	Solyc02g080180	Solyc01g102970
Solyc01g104460	Solyc01g110240	Solyc02g080230	Solyc01g103010
Solyc01g104580	Solyc01g110280	Solyc02g080340	Solyc01g103050
Solyc01g104600	Solyc01g110310	Solyc02g080380	Solyc01g103080
Solyc01g104670	Solyc01g110330	Solyc02g080470	Solyc01g103110
Solyc01g104680	Solyc01g110610	Solyc02g080590	Solyc01g103160
Solyc01g150164	Solyc01g150172	Solyc02g080780	Solyc01g103170
Solyc01g104720	Solyc01g150175	Solyc02g081040	Solyc01g103190
Solyc01g104740	Solyc01g110880	Solyc02g081080	Solyc01g103200
Solyc01g104930	Solyc01g110950	Solyc02g081140	Solyc01g103230
Solyc01g104950	Solyc01g110960	Solyc02g081290	Solyc01g103340
Solyc01g105020	Solyc01g111100	Solyc02g081380	Solyc01g103430
Solyc01g105035	Solyc01g111230	Solyc02g081510	Solyc01g103440
Solyc01g105040	Solyc01g111410	Solyc02g081580	Solyc01g103490
Solyc01g105050	Solyc01g111550	Solyc02g081940	Solyc01g103580
Solyc01g105130	Solyc01g111640	Solyc02g081960	Solyc01g103720
Solyc01g105160	Solyc01g111790	Solyc02g082100	Solyc01g103760
Solyc01g105190	Solyc01g111850	Solyc02g082130	Solyc01g103800
Solyc01g105220	Solyc01g111860	Solyc02g082220	Solyc01g103850
Solyc01g105230	Solyc01g111870	Solyc02g082230	Solyc01g103930
Solyc01g105280	Solyc01g111900	Solyc02g082260	Solyc01g103950
Solyc01g105370	Solyc01g111960	Solyc02g082350	Solyc01g103990
Solyc01g105420	Solyc01g111970	Solyc02g082440	Solyc01g104010
Solyc01g105460	Solyc01g112090	Solyc02g082450	Solyc01g104040
Solyc01g105470	Solyc01g112105	Solyc02g082470	Solyc01g104060
Solyc01g105680	Solyc01g112140	Solyc02g082490	Solyc01g104080
Solyc01g105700	Solyc01g112170	Solyc02g082550	Solyc01g104240
Solyc01g105970	Solyc01g112200	Solyc02g082570	Solyc01g104300
Solyc01g106000	Solyc01g112230	Solyc02g082660	Solyc01g104320
Solyc01g106030	Solyc01g112260	Solyc02g082710	Solyc01g104350
Solyc01g106040	Solyc01g112290	Solyc02g082733	Solyc01g104370
Solyc01g106050	Solyc02g043900	Solyc02g082800	Solyc01g150156
Solyc01g106090	Solyc02g049080	Solyc02g082830	Solyc01g104530
Solyc01g150168	Solyc02g150118	Solyc02g082860	Solyc01g104540
Solyc01g106190	Solyc02g050200	Solyc02g083250	Solyc01g104560
Solyc01g106200	Solyc02g050290	Solyc02g083260	Solyc01g104570
Solyc01g106210	Solyc02g005000	Solyc02g083320	Solyc01g104620
Solyc01g106220	Solyc02g005290	Solyc02g083360	Solyc01g104650
Solyc01g106320	Solyc02g005330	Solyc02g083430	Solyc01g104700
Solyc01g106390	Solyc02g005430	Solyc02g083580	Solyc01g150165
Solyc01g106410	Solyc02g005440	Solyc02g083690	Solyc01g104770
Solyc01g106500	Solyc02g005520	Solyc02g083750	Solyc01g104790
Solyc01g106530	Solyc02g005601	Solyc02g083850	Solyc01g104840
Solyc01g106560	Solyc02g005602	Solyc02g083860	Solyc01g104880
Solyc01g106570	Solyc02g010680	Solyc02g083990	Solyc01g104900
Solyc01g106605	Solyc02g014070	Solyc02g084030	Solyc01g104910
Solyc01g106690	Solyc02g014130	Solyc02g084260	Solyc01g104970
Solyc01g106780	Solyc02g014220	Solyc02g084300	Solyc01g104980
Solyc01g106790	Solyc02g014290	Solyc02g084307	Solyc01g105000
Solyc01g106810	Solyc02g014430	Solyc02g084340	Solyc01g105010
Solyc01g106820	Solyc02g014460	Solyc02g084360	Solyc01g105070
Solyc01g106910	Solyc02g014470	Solyc02g084480	Solyc01g105120
Solyc01g107020	Solyc02g014670	Solyc02g075630	Solyc01g105150
Solyc01g107200	Solyc02g014720	Solyc02g084560	Solyc01g105180
Solyc01g107210	Solyc02g014740	Solyc02g084620	Solyc01g105270
Solyc01g107250	Solyc02g014750	Solyc02g084690	Solyc01g105340
Solyc01g107340	Solyc02g014870	Solyc02g084700	Solyc01g105350
Solyc01g107350	Solyc02g021050	Solyc02g084710	Solyc01g105360
Solyc01g107460	Solyc02g021060	Solyc02g084770	Solyc01g105410
Solyc01g107610	Solyc02g021100	Solyc02g085000	Solyc01g105430
Solyc01g107630	Solyc02g021150	Solyc02g085080	Solyc01g105440
Solyc01g107650	Solyc02g021210	Solyc02g085100	Solyc01g105540
Solyc01g107730	Solyc02g021220	Solyc02g085130	Solyc01g105550
Solyc01g107780	Solyc02g021250	Solyc02g085170	Solyc01g105560
Solyc01g107820	Solyc02g021260	Solyc02g085320	Solyc01g105570
Solyc01g107850	Solyc02g021350	Solyc02g085430	Solyc01g105670
Solyc01g107910	Solyc02g021620	Solyc02g085480	Solyc01g105710
Solyc01g107925	Solyc02g021650	Solyc02g085490	Solyc01g105720
Solyc01g108000	Solyc02g022830	Solyc02g085570	Solyc01g105780
Solyc01g108020	Solyc02g022870	Solyc02g085740	Solyc01g105920
Solyc01g108030	Solyc02g022880	Solyc02g086010	Solyc01g105980
Solyc01g150170	Solyc02g022890	Solyc02g086070	Solyc01g105990
Solyc01g108070	Solyc02g023990	Solyc02g086110	Solyc01g106010
Solyc01g108080	Solyc02g030100	Solyc02g086300	Solyc01g106020
Solyc01g108210	Solyc02g030220	Solyc02g086380	Solyc01g106100
Solyc01g108260	Solyc02g030243	Solyc02g086510	Solyc01g106110
Solyc01g108300	Solyc02g030260	Solyc02g086820	Solyc01g106260
Solyc01g108400	Solyc02g030370	Solyc02g086840	Solyc01g106330
Solyc01g108420	Solyc02g030380	Solyc02g086980	Solyc01g106360
Solyc01g108430	Solyc02g030462	Solyc02g086990	Solyc01g106400
Solyc01g108490	Solyc02g032020	Solyc02g087180	Solyc01g106430
Solyc01g108510	Solyc02g032090	Solyc02g087210	Solyc01g106450
Solyc01g108517	Solyc02g032100	Solyc02g087240	Solyc01g106580
Solyc01g108580	Solyc02g032120	Solyc02g087260	Solyc01g106590
Solyc01g108630	Solyc02g032150	Solyc02g087300	Solyc01g106740
Solyc01g108650	Solyc02g032210	Solyc02g087330	Solyc01g106770
Solyc01g108720	Solyc02g032230	Solyc02g087360	Solyc01g106880
Solyc01g108890	Solyc02g032270	Solyc02g087485	Solyc01g106890
Solyc01g108910	Solyc02g032300	Solyc02g087590	Solyc01g107040
Solyc01g109020	Solyc02g032380	Solyc02g087680	Solyc01g107100
Solyc01g109040	Solyc02g032585	Solyc02g087730	Solyc01g107160
Solyc01g109090	Solyc02g032620	Solyc02g087750	Solyc01g107170
Solyc01g109100	Solyc02g032845	Solyc02g087940	Solyc01g107180
Solyc01g109110	Solyc02g033030	Solyc02g088210	Solyc01g107190
Solyc01g109200	Solyc02g036190	Solyc02g088290	Solyc01g107240
Solyc01g109220	Solyc02g036260	Solyc02g088320	Solyc01g107300
Solyc01g109250	Solyc02g036390	Solyc02g088330	Solyc01g107320
Solyc01g109280	Solyc02g036440	Solyc02g088510	Solyc01g107330
Solyc01g109350	Solyc02g037490	Solyc02g088630	Solyc01g107380
Solyc01g109360	Solyc02g038660	Solyc02g088690	Solyc01g107390
Solyc01g109380	Solyc02g038670	Solyc02g088710	Solyc01g107410
Solyc01g109400	Solyc02g038680	Solyc02g088730	Solyc01g107420
Solyc01g109510	Solyc02g038760	Solyc02g088735	Solyc01g107450
Solyc01g109520	Solyc02g038770	Solyc02g088840	Solyc01g107510
Solyc01g109550	Solyc02g038815	Solyc02g088900	Solyc01g107550
Solyc01g109560	Solyc02g061650	Solyc02g088910	Solyc01g107580
Solyc01g109600	Solyc02g061800	Solyc02g088930	Solyc01g107620
Solyc01g109610	Solyc02g061810	Solyc02g089110	Solyc01g107660
Solyc01g109630	Solyc02g061850	Solyc02g089170	Solyc01g107670
Solyc01g109650	Solyc02g061860	Solyc02g089220	Solyc01g107700
Solyc01g109700	Solyc02g061870	Solyc02g089230	Solyc01g107825
Solyc01g109780	Solyc02g061910	Solyc02g089410	Solyc01g107900
Solyc01g109790	Solyc02g061940	Solyc02g089600	Solyc01g107980
Solyc01g109880	Solyc02g062000	Solyc02g089610	Solyc01g108100
Solyc01g109980	Solyc02g062015	Solyc02g089620	Solyc01g108110
Solyc01g109990	Solyc02g062050	Solyc02g089670	Solyc01g108130
Solyc01g110010	Solyc02g062060	Solyc02g089800	Solyc01g108140
Solyc01g110020	Solyc02g062070	Solyc02g089870	Solyc01g108200
Solyc01g110120	Solyc02g062080	Solyc02g090150	Solyc01g108240
Solyc01g110270	Solyc02g062090	Solyc02g090430	Solyc01g108250
Solyc01g110350	Solyc02g062100	Solyc02g090530	Solyc01g108290
Solyc01g110360	Solyc02g062120	Solyc02g090650	Solyc01g108330
Solyc01g110520	Solyc02g062170	Solyc02g090760	Solyc01g108340
Solyc01g110530	Solyc02g062190	Solyc02g090850	Solyc01g108390
Solyc01g110540	Solyc02g062200	Solyc02g090910	Solyc01g108410
Solyc01g110550	Solyc02g062210	Solyc02g091220	Solyc01g108440
Solyc01g110570	Solyc02g062220	Solyc02g091330	Solyc01g108500
Solyc01g110580	Solyc02g062313	Solyc02g091410	Solyc01g108530
Solyc01g110600	Solyc02g062430	Solyc02g091480	Solyc01g108560
Solyc01g110630	Solyc02g062490	Solyc02g091510	Solyc01g108600
Solyc01g110920	Solyc02g062530	Solyc02g091580	Solyc01g108610
Solyc01g110990	Solyc02g062580	Solyc02g091660	Solyc01g108620
Solyc01g111020	Solyc02g062740	Solyc02g091665	Solyc01g108660
Solyc01g111070	Solyc02g062750	Solyc02g091725	Solyc01g108780
Solyc01g111110	Solyc02g062760	Solyc02g091730	Solyc01g108790
Solyc01g111120	Solyc02g062770	Solyc02g091830	Solyc01g108840
Solyc01g111130	Solyc02g062780	Solyc02g091870	Solyc01g109080
Solyc01g111160	Solyc02g062860	Solyc02g091880	Solyc01g109120
Solyc01g111170	Solyc02g062870	Solyc02g092230	Solyc01g109260
Solyc01g111210	Solyc02g062890	Solyc02g092270	Solyc01g109300
Solyc01g111260	Solyc02g062990	Solyc02g092320	Solyc01g109370
Solyc01g111300	Solyc02g063120	Solyc02g092330	Solyc01g109410
Solyc01g111330	Solyc02g063250	Solyc02g092410	Solyc01g109450
Solyc01g111340	Solyc02g063260	Solyc02g092460	Solyc01g109460
Solyc01g111360	Solyc02g063350	Solyc02g092990	Solyc01g109470
Solyc01g111370	Solyc02g063370	Solyc02g093310	Solyc01g109570
Solyc01g111400	Solyc02g063373	Solyc02g093320	Solyc01g109590
Solyc01g111420	Solyc02g063470	Solyc02g093430	Solyc01g109620
Solyc01g111470	Solyc02g064580	Solyc02g093670	Solyc01g109660
Solyc01g111500	Solyc02g064590	Solyc02g093680	Solyc01g109680
Solyc01g111510	Solyc02g064760	Solyc02g093790	Solyc01g109740
Solyc01g111560	Solyc02g064810	Solyc02g093810	Solyc01g109760
Solyc01g111600	Solyc02g064840	Solyc02g093840	Solyc01g109830
Solyc01g111630	Solyc02g064930	Solyc02g093910	Solyc01g109850
Solyc01g111660	Solyc02g065020	Solyc02g093990	Solyc01g109870
Solyc01g111710	Solyc02g065140	Solyc02g094370	Solyc01g109910
Solyc01g111730	Solyc02g065150	Solyc02g094480	Solyc01g109930
Solyc01g111740	Solyc02g065160	Solyc02g094510	Solyc01g109960
Solyc01g111760	Solyc02g065190	Solyc02g094530	Solyc01g109970
Solyc01g111780	Solyc02g065210	Solyc02g094600	Solyc01g110060
Solyc01g111810	Solyc02g065230	Solyc03g005100	Solyc01g110090
Solyc01g111950	Solyc02g065257	Solyc03g005170	Solyc01g110100
Solyc01g112020	Solyc02g065410	Solyc03g005210	Solyc01g110160
Solyc01g112025	Solyc02g065440	Solyc03g005250	Solyc01g110340
Solyc01g112250	Solyc02g065480	Solyc03g005300	Solyc01g110370
Solyc01g112320	Solyc02g065670	Solyc03g005380	Solyc01g110380
Solyc01g112340	Solyc02g065690	Solyc03g005390	Solyc01g110400
Solyc02g055440	Solyc02g065710	Solyc03g005630	Solyc01g110460
Solyc02g005200	Solyc02g065730	Solyc03g005670	Solyc01g110470
Solyc02g014310	Solyc02g065740	Solyc03g005710	Solyc01g110480
Solyc02g014520	Solyc02g065790	Solyc03g005720	Solyc01g110490
Solyc02g020900	Solyc02g066803	Solyc03g005800	Solyc01g110590
Solyc02g021270	Solyc02g066807	Solyc03g006110	Solyc01g110820
Solyc02g021430	Solyc02g066980	Solyc03g006170	Solyc01g110840
Solyc02g021470	Solyc02g066997	Solyc03g006200	Solyc01g110860
Solyc02g021560	Solyc02g067100	Solyc03g006270	Solyc01g110870
Solyc02g023950	Solyc02g067103	Solyc03g006400	Solyc01g111040
Solyc02g023970	Solyc02g067210	Solyc03g006460	Solyc01g150176
Solyc02g024050	Solyc02g067240	Solyc03g006470	Solyc01g111190
Solyc02g024070	Solyc02g067350	Solyc03g006530	Solyc01g111240
Solyc02g030080	Solyc02g067380	Solyc03g006570	Solyc01g111250
Solyc02g030130	Solyc02g067440	Solyc03g006660	Solyc01g111320
Solyc02g030170	Solyc02g067530	Solyc03g006680	Solyc01g111350
Solyc02g030300	Solyc02g067655	Solyc03g006820	Solyc01g111380
Solyc02g031830	Solyc02g067880	Solyc03g006860	Solyc01g111430
Solyc02g031990	Solyc02g067970	Solyc03g007040	Solyc01g111450
Solyc02g032030	Solyc02g068000	Solyc03g007060	Solyc01g111520
Solyc02g032200	Solyc02g068330	Solyc03g007190	Solyc01g111590
Solyc02g032330	Solyc02g068550	Solyc03g007310	Solyc01g111610
Solyc02g032650	Solyc02g068580	Solyc03g007430	Solyc01g111620
Solyc02g032840	Solyc02g068620	Solyc03g007470	Solyc01g111650
Solyc02g032920	Solyc02g068690	Solyc03g007480	Solyc01g111670
Solyc02g033060	Solyc02g068750	Solyc03g007520	Solyc01g111690
Solyc02g036270	Solyc02g150127	Solyc03g007660	Solyc01g111750
Solyc02g036310	Solyc02g068810	Solyc03g007680	Solyc01g111820
Solyc02g036350	Solyc02g069055	Solyc03g007740	Solyc01g111830
Solyc02g036370	Solyc02g069060	Solyc03g007760	Solyc01g111880
Solyc02g036380	Solyc02g069070	Solyc03g007900	Solyc01g111910
Solyc02g036460	Solyc02g069140	Solyc03g008010	Solyc01g111930
Solyc02g037530	Solyc02g069190	Solyc03g025120	Solyc01g111980
Solyc02g038690	Solyc02g069200	Solyc03g025140	Solyc01g111990
Solyc02g038803	Solyc02g069280	Solyc03g025150	Solyc01g112010
Solyc02g038806	Solyc02g069380	Solyc03g025170	Solyc01g112050
Solyc02g038811	Solyc02g069390	Solyc03g025250	Solyc01g112060
Solyc02g038817	Solyc02g069600	Solyc03g025420	Solyc01g112070
Solyc02g061820	Solyc02g069810	Solyc03g025610	Solyc01g112100
Solyc02g061880	Solyc02g069820	Solyc03g025750	Solyc01g112190
Solyc02g062130	Solyc02g070140	Solyc03g025910	Solyc01g112220
Solyc02g062230	Solyc02g070270	Solyc03g025920	Solyc01g112280
Solyc02g062240	Solyc02g070470	Solyc03g026080	Solyc02g004003
Solyc02g062340	Solyc02g070620	Solyc03g026180	Solyc02g004005
Solyc02g062350	Solyc02g070700	Solyc03g026200	Solyc02g004007
Solyc02g062390	Solyc02g070740	Solyc03g026220	Solyc02g043970
Solyc02g062550	Solyc02g070780	Solyc03g031650	Solyc02g043940
Solyc02g062600	Solyc02g070830	Solyc03g031770	Solyc02g043860
Solyc02g062610	Solyc02g070860	Solyc03g031810	Solyc02g049070
Solyc02g062690	Solyc02g071150	Solyc03g031880	Solyc02g050240
Solyc02g062700	Solyc02g071400	Solyc03g031950	Solyc02g050280
Solyc02g062940	Solyc02g071420	Solyc03g032020	Solyc02g050330
Solyc02g063010	Solyc02g071460	Solyc03g032140	Solyc02g150120
Solyc02g063020	Solyc02g071480	Solyc03g032160	Solyc02g005100
Solyc02g063030	Solyc02g071490	Solyc03g032240	Solyc02g005180
Solyc02g063070	Solyc02g071730	Solyc03g033420	Solyc02g005210
Solyc02g063090	Solyc02g071770	Solyc03g033470	Solyc02g005280
Solyc02g063150	Solyc02g071800	Solyc03g033480	Solyc02g005305
Solyc02g063160	Solyc02g072120	Solyc03g033540	Solyc02g005350
Solyc02g063280	Solyc02g072160	Solyc03g033580	Solyc02g005480
Solyc02g063330	Solyc02g072250	Solyc03g033640	Solyc02g005490
Solyc02g063410	Solyc02g072270	Solyc03g033650	Solyc02g005603
Solyc02g063420	Solyc02g072290	Solyc03g033950	Solyc02g011680
Solyc02g063430	Solyc02g072370	Solyc03g033980	Solyc02g014030
Solyc02g063440	Solyc02g072400	Solyc03g034060	Solyc02g014090
Solyc02g063450	Solyc02g072420	Solyc03g034080	Solyc02g014150
Solyc02g064570	Solyc02g072423	Solyc03g034090	Solyc02g014190
Solyc02g064620	Solyc02g072440	Solyc03g034270	Solyc02g014360
Solyc02g064710	Solyc02g072490	Solyc03g150107	Solyc02g014830
Solyc02g064730	Solyc02g073580	Solyc03g034440	Solyc02g014840
Solyc02g064740	Solyc02g076700	Solyc03g034450	Solyc02g014860
Solyc02g064800	Solyc02g076710	Solyc03g043600	Solyc02g020880
Solyc02g064940	Solyc02g076760	Solyc03g043760	Solyc02g020910
Solyc02g065000	Solyc02g076830	Solyc03g043890	Solyc02g020940
Solyc02g065060	Solyc02g076890	Solyc03g043910	Solyc02g020980
Solyc02g065080	Solyc02g076900	Solyc03g043960	Solyc02g021020
Solyc02g065170	Solyc02g076920	Solyc03g044010	Solyc02g021140
Solyc02g065240	Solyc02g076940	Solyc03g044220	Solyc02g021240
Solyc02g065280	Solyc02g076950	Solyc03g044330	Solyc02g021340
Solyc02g065300	Solyc02g076980	Solyc03g044370	Solyc02g021360
Solyc02g065380	Solyc02g076990	Solyc03g044380	Solyc02g021490
Solyc02g065430	Solyc02g077000	Solyc03g044620	Solyc02g021550
Solyc02g065470	Solyc02g077010	Solyc03g044720	Solyc02g021600
Solyc02g065500	Solyc02g077140	Solyc03g044815	Solyc02g021640
Solyc02g065510	Solyc02g077260	Solyc03g044830	Solyc02g021700
Solyc02g065570	Solyc02g077320	Solyc03g044880	Solyc02g021760
Solyc02g065580	Solyc02g077350	Solyc03g044910	Solyc02g022850
Solyc02g065610	Solyc02g077420	Solyc03g044960	Solyc02g022860
Solyc02g065630	Solyc02g077440	Solyc03g045120	Solyc02g022930
Solyc02g065660	Solyc02g077740	Solyc03g046450	Solyc02g023980
Solyc02g065680	Solyc02g077820	Solyc03g070450	Solyc02g024000
Solyc02g065760	Solyc02g077970	Solyc03g071550	Solyc02g024010
Solyc02g065765	Solyc02g078220	Solyc03g071750	Solyc02g027080
Solyc02g065780	Solyc02g078280	Solyc03g051970	Solyc02g030200
Solyc02g066910	Solyc02g078290	Solyc03g052990	Solyc02g030225
Solyc02g066920	Solyc02g078340	Solyc03g053000	Solyc02g030450
Solyc02g066950	Solyc02g078430	Solyc03g053070	Solyc02g031710
Solyc02g067085	Solyc02g078550	Solyc03g058340	Solyc02g031760
Solyc02g067120	Solyc02g078680	Solyc03g058400	Solyc02g031780
Solyc02g067310	Solyc02g078700	Solyc03g058450	Solyc02g031790
Solyc02g067320	Solyc02g078780	Solyc03g058805	Solyc02g031840
Solyc02g067370	Solyc02g078990	Solyc03g058890	Solyc02g031860
Solyc02g067390	Solyc02g079080	Solyc03g058910	Solyc02g031910
Solyc02g067460	Solyc02g079140	Solyc03g059030	Solyc02g031980
Solyc02g067470	Solyc02g079150	Solyc03g059350	Solyc02g032490
Solyc02g067480	Solyc02g079290	Solyc03g059360	Solyc02g032510
Solyc02g067520	Solyc02g079310	Solyc03g059397	Solyc02g032800
Solyc02g067560	Solyc02g079340	Solyc03g059400	Solyc02g032850
Solyc02g067570	Solyc02g079350	Solyc03g059470	Solyc02g032870
Solyc02g067600	Solyc02g079390	Solyc03g059500	Solyc02g032910
Solyc02g067620	Solyc02g079480	Solyc03g062680	Solyc02g032930
Solyc02g067660	Solyc02g079540	Solyc03g062940	Solyc02g032950
Solyc02g067680	Solyc02g079580	Solyc03g063030	Solyc02g032960
Solyc02g067690	Solyc02g079600	Solyc03g063110	Solyc02g036330
Solyc02g067700	Solyc02g079630	Solyc03g063150	Solyc02g036360
Solyc02g067800	Solyc02g079690	Solyc03g063320	Solyc02g036470
Solyc02g067820	Solyc02g079830	Solyc03g063350	Solyc02g036480
Solyc02g067890	Solyc02g079850	Solyc03g063880	Solyc02g037500
Solyc02g067910	Solyc02g079980	Solyc03g063970	Solyc02g038750
Solyc02g067960	Solyc02g080000	Solyc03g064030	Solyc02g038800
Solyc02g067980	Solyc02g080030	Solyc03g013630	Solyc02g038804
Solyc02g067990	Solyc02g080050	Solyc03g013335	Solyc02g038805
Solyc02g068040	Solyc02g080100	Solyc03g078090	Solyc02g038807
Solyc02g068050	Solyc02g080160	Solyc03g078120	Solyc02g038814
Solyc02g068070	Solyc02g080200	Solyc03g078350	Solyc02g061760
Solyc02g068080	Solyc02g080350	Solyc03g078380	Solyc02g061770
Solyc02g068100	Solyc02g080390	Solyc03g078390	Solyc02g061790
Solyc02g068130	Solyc02g080550	Solyc03g078420	Solyc02g061950
Solyc02g068140	Solyc02g080610	Solyc03g078570	Solyc02g061960
Solyc02g068160	Solyc02g080670	Solyc03g078580	Solyc02g061980
Solyc02g068170	Solyc02g080740	Solyc03g078720	Solyc02g061990
Solyc02g068180	Solyc02g080790	Solyc03g078787	Solyc02g062010
Solyc02g068200	Solyc02g080860	Solyc03g079850	Solyc02g062110
Solyc02g068250	Solyc02g080870	Solyc03g079900	Solyc02g062160
Solyc02g068350	Solyc02g080910	Solyc03g080040	Solyc02g062180
Solyc02g068360	Solyc02g081050	Solyc03g080080	Solyc02g062250
Solyc02g068370	Solyc02g081120	Solyc03g080170	Solyc02g062520
Solyc02g068380	Solyc02g081420	Solyc03g081210	Solyc02g062560
Solyc02g068390	Solyc02g081440	Solyc03g081220	Solyc02g062570
Solyc02g068400	Solyc02g081570	Solyc03g081320	Solyc02g062620
Solyc02g068440	Solyc02g081740	Solyc03g082380	Solyc02g062630
Solyc02g068450	Solyc02g081820	Solyc03g082410	Solyc02g062640
Solyc02g068485	Solyc02g081870	Solyc03g082470	Solyc02g062680
Solyc02g068490	Solyc02g082050	Solyc03g082610	Solyc02g062800
Solyc02g068560	Solyc02g082060	Solyc03g082800	Solyc02g062910
Solyc02g068590	Solyc02g082080	Solyc03g082870	Solyc02g062920
Solyc02g068610	Solyc02g082150	Solyc03g082910	Solyc02g062950
Solyc02g068615	Solyc02g082170	Solyc03g083010	Solyc02g062970
Solyc02g068630	Solyc02g082180	Solyc03g083070	Solyc02g063000
Solyc02g068640	Solyc02g082290	Solyc03g083140	Solyc02g063060
Solyc02g068660	Solyc02g082310	Solyc03g083215	Solyc02g063085
Solyc02g068700	Solyc02g082315	Solyc03g083270	Solyc02g063130
Solyc02g068730	Solyc02g082360	Solyc03g083310	Solyc02g063140
Solyc02g068770	Solyc02g082400	Solyc03g083520	Solyc02g063170
Solyc02g068820	Solyc02g082410	Solyc03g083550	Solyc02g063230
Solyc02g068840	Solyc02g082590	Solyc03g083590	Solyc02g063240
Solyc02g068900	Solyc02g082690	Solyc03g083960	Solyc02g150124
Solyc02g068910	Solyc02g082725	Solyc03g093300	Solyc02g063270
Solyc02g068990	Solyc02g082750	Solyc03g093310	Solyc02g063290
Solyc02g069010	Solyc02g082780	Solyc03g093430	Solyc02g063300
Solyc02g069100	Solyc02g082810	Solyc03g093520	Solyc02g063320
Solyc02g069110	Solyc02g082870	Solyc03g093613	Solyc02g063355
Solyc02g069170	Solyc02g082880	Solyc03g093630	Solyc02g063380
Solyc02g069230	Solyc02g082890	Solyc03g093640	Solyc02g063390
Solyc02g069250	Solyc02g082980	Solyc03g093680	Solyc02g063400
Solyc02g069290	Solyc02g083000	Solyc03g093970	Solyc02g063520
Solyc02g069310	Solyc02g083130	Solyc03g093990	Solyc02g064560
Solyc02g069340	Solyc02g083170	Solyc03g094173	Solyc02g064640
Solyc02g069370	Solyc02g083350	Solyc03g095260	Solyc02g064690
Solyc02g069400	Solyc02g083510	Solyc03g095320	Solyc02g064750
Solyc02g069410	Solyc02g083550	Solyc03g095680	Solyc02g064770
Solyc02g069460	Solyc02g083620	Solyc03g095720	Solyc02g064830
Solyc02g069490	Solyc02g083630	Solyc03g095730	Solyc02g064945
Solyc02g069570	Solyc02g083640	Solyc03g096070	Solyc02g064950
Solyc02g069580	Solyc02g083700	Solyc03g096370	Solyc02g064980
Solyc02g069585	Solyc02g083710	Solyc03g096390	Solyc02g065030
Solyc02g069620	Solyc02g083800	Solyc03g096680	Solyc02g065050
Solyc02g069630	Solyc02g083870	Solyc03g096760	Solyc02g065070
Solyc02g069690	Solyc02g083890	Solyc03g096810	Solyc02g065180
Solyc02g069770	Solyc02g083930	Solyc03g096910	Solyc02g065220
Solyc02g069790	Solyc02g083950	Solyc03g096930	Solyc02g065290
Solyc02g069830	Solyc02g084000	Solyc03g096940	Solyc02g065350
Solyc02g069840	Solyc02g084150	Solyc03g097010	Solyc02g065360
Solyc02g069880	Solyc02g084200	Solyc03g097100	Solyc02g065370
Solyc02g069930	Solyc02g084210	Solyc03g097200	Solyc02g065420
Solyc02g069970	Solyc02g150138	Solyc03g097210	Solyc02g065490
Solyc02g070000	Solyc02g084280	Solyc03g097240	Solyc02g065530
Solyc02g070020	Solyc02g084290	Solyc03g097260	Solyc02g065560
Solyc02g070030	Solyc02g084350	Solyc03g097390	Solyc02g065590
Solyc02g070040	Solyc02g084410	Solyc03g097450	Solyc02g066970
Solyc02g070230	Solyc02g075620	Solyc03g097470	Solyc02g067050
Solyc02g070380	Solyc02g084530	Solyc03g097520	Solyc02g067070
Solyc02g070460	Solyc02g084840	Solyc03g097660	Solyc02g067090
Solyc02g070480	Solyc02g084850	Solyc03g097710	Solyc02g067200
Solyc02g070520	Solyc02g084860	Solyc03g097750	Solyc02g067230
Solyc02g070540	Solyc02g084910	Solyc03g097770	Solyc02g067250
Solyc02g070570	Solyc02g084960	Solyc03g098010	Solyc02g067330
Solyc02g070690	Solyc02g085090	Solyc03g098020	Solyc02g067360
Solyc02g070790	Solyc02g085150	Solyc03g098070	Solyc02g067420
Solyc02g070890	Solyc02g085160	Solyc03g098140	Solyc02g067540
Solyc02g070950	Solyc02g085190	Solyc03g098160	Solyc02g067580
Solyc02g070970	Solyc02g085220	Solyc03g098500	Solyc02g067740
Solyc02g070980	Solyc02g085380	Solyc03g098590	Solyc02g067790
Solyc02g070990	Solyc02g085390	Solyc03g098630	Solyc02g067810
Solyc02g071000	Solyc02g085440	Solyc03g019860	Solyc02g067830
Solyc02g071010	Solyc02g085500	Solyc03g019810	Solyc02g067840
Solyc02g071020	Solyc02g085620	Solyc03g019770	Solyc02g067920
Solyc02g071040	Solyc02g085660	Solyc03g019730	Solyc02g068060
Solyc02g071080	Solyc02g085690	Solyc03g019680	Solyc02g068090
Solyc02g071140	Solyc02g085880	Solyc03g110860	Solyc02g068150
Solyc02g071160	Solyc02g085965	Solyc03g110870	Solyc02g068230
Solyc02g071180	Solyc02g086000	Solyc03g111090	Solyc02g068240
Solyc02g071220	Solyc02g086040	Solyc03g111320	Solyc02g068270
Solyc02g071330	Solyc02g086100	Solyc03g111570	Solyc02g068280
Solyc02g071380	Solyc02g086140	Solyc03g111660	Solyc02g068310
Solyc02g071450	Solyc02g086290	Solyc03g111790	Solyc02g068315
Solyc02g071500	Solyc02g086310	Solyc03g111850	Solyc02g068340
Solyc02g071520	Solyc02g086360	Solyc03g112050	Solyc02g068460
Solyc02g071780	Solyc02g086390	Solyc03g112080	Solyc02g068500
Solyc02g071870	Solyc02g086415	Solyc03g112350	Solyc02g068530
Solyc02g071880	Solyc02g086430	Solyc03g112450	Solyc02g068650
Solyc02g071940	Solyc02g086470	Solyc03g112520	Solyc02g068680
Solyc02g072080	Solyc02g086490	Solyc03g112660	Solyc02g068740
Solyc02g072090	Solyc02g086520	Solyc03g112670	Solyc02g068780
Solyc02g072105	Solyc02g086580	Solyc03g112730	Solyc02g068890
Solyc02g072210	Solyc02g150141	Solyc03g112860	Solyc02g069080
Solyc02g072260	Solyc02g086760	Solyc03g112900	Solyc02g069120
Solyc02g072300	Solyc02g086920	Solyc03g113150	Solyc02g069130
Solyc02g072570	Solyc02g087020	Solyc03g113410	Solyc02g069150
Solyc02g076680	Solyc02g087090	Solyc03g113440	Solyc02g069260
Solyc02g076790	Solyc02g087280	Solyc03g113480	Solyc02g069270
Solyc02g076800	Solyc02g087320	Solyc03g113600	Solyc02g069320
Solyc02g076840	Solyc02g087410	Solyc03g113700	Solyc02g069450
Solyc02g077080	Solyc02g087420	Solyc03g114033	Solyc02g069500
Solyc02g077090	Solyc02g087440	Solyc03g114060	Solyc02g069510
Solyc02g077130	Solyc02g087450	Solyc03g114110	Solyc02g069520
Solyc02g077150	Solyc02g087490	Solyc03g114160	Solyc02g069530
Solyc02g077160	Solyc02g087530	Solyc03g114300	Solyc02g069650
Solyc02g077410	Solyc02g087670	Solyc03g114330	Solyc02g069680
Solyc02g077460	Solyc02g087710	Solyc03g114350	Solyc02g069750
Solyc02g077470	Solyc02g087740	Solyc03g114410	Solyc02g069800
Solyc02g077530	Solyc02g087800	Solyc03g114420	Solyc02g069850
Solyc02g077580	Solyc02g087820	Solyc03g114470	Solyc02g069910
Solyc02g077610	Solyc02g087880	Solyc03g114500	Solyc02g069920
Solyc02g077630	Solyc02g087900	Solyc03g114680	Solyc02g069940
Solyc02g077650	Solyc02g087910	Solyc03g114705	Solyc02g069950
Solyc02g077660	Solyc02g087970	Solyc03g114710	Solyc02g069980
Solyc02g077700	Solyc02g087980	Solyc03g114780	Solyc02g070010
Solyc02g077710	Solyc02g087990	Solyc03g114810	Solyc02g070050
Solyc02g077770	Solyc02g088010	Solyc03g115060	Solyc02g070100
Solyc02g077850	Solyc02g088180	Solyc03g115090	Solyc02g070240
Solyc02g077890	Solyc02g088550	Solyc03g115100	Solyc02g070260
Solyc02g077910	Solyc02g088670	Solyc03g115110	Solyc02g070280
Solyc02g077940	Solyc02g088770	Solyc03g115140	Solyc02g070290
Solyc02g077950	Solyc02g088830	Solyc03g115190	Solyc02g070300
Solyc02g077960	Solyc02g088850	Solyc03g115250	Solyc02g070310
Solyc02g077980	Solyc02g088860	Solyc03g115370	Solyc02g070330
Solyc02g078020	Solyc02g088870	Solyc03g115410	Solyc02g070340
Solyc02g078120	Solyc02g088880	Solyc03g115440	Solyc02g070390
Solyc02g078150	Solyc02g088890	Solyc03g115530	Solyc02g070400
Solyc02g078160	Solyc02g088920	Solyc03g115550	Solyc02g070440
Solyc02g078170	Solyc02g089130	Solyc03g115580	Solyc02g070490
Solyc02g078200	Solyc02g089150	Solyc03g115740	Solyc02g070510
Solyc02g078210	Solyc02g089430	Solyc03g115750	Solyc02g070580
Solyc02g078320	Solyc02g089440	Solyc03g115760	Solyc02g070600
Solyc02g078330	Solyc02g089470	Solyc03g116030	Solyc02g070640
Solyc02g078370	Solyc02g089480	Solyc03g116177	Solyc02g070650
Solyc02g078380	Solyc02g089655	Solyc03g116190	Solyc02g070670
Solyc02g078460	Solyc02g089740	Solyc03g116240	Solyc02g070760
Solyc02g078470	Solyc02g089790	Solyc03g116270	Solyc02g070770
Solyc02g078480	Solyc02g089830	Solyc03g116370	Solyc02g070810
Solyc02g078560	Solyc02g089860	Solyc03g116530	Solyc02g070820
Solyc02g078590	Solyc02g090040	Solyc03g116550	Solyc02g070870
Solyc02g078600	Solyc02g090090	Solyc03g116600	Solyc02g070900
Solyc02g078610	Solyc02g090120	Solyc03g116660	Solyc02g071060
Solyc02g078620	Solyc02g090300	Solyc03g116670	Solyc02g071120
Solyc02g078670	Solyc02g090310	Solyc03g116780	Solyc02g071170
Solyc02g078720	Solyc02g090370	Solyc03g116810	Solyc02g071210
Solyc02g078750	Solyc02g090480	Solyc03g116850	Solyc02g071250
Solyc02g078800	Solyc02g090500	Solyc03g116960	Solyc02g071270
Solyc02g078820	Solyc02g090540	Solyc03g116977	Solyc02g071280
Solyc02g078850	Solyc02g090600	Solyc03g117030	Solyc02g150130
Solyc02g078860	Solyc02g090640	Solyc03g117250	Solyc02g071300
Solyc02g078870	Solyc02g090720	Solyc03g117450	Solyc02g071320
Solyc02g078880	Solyc02g090770	Solyc03g117580	Solyc02g071360
Solyc02g078890	Solyc02g090810	Solyc03g117590	Solyc02g071410
Solyc02g078900	Solyc02g090920	Solyc03g117760	Solyc02g071510
Solyc02g078940	Solyc02g090950	Solyc03g117770	Solyc02g071530
Solyc02g079000	Solyc02g091010	Solyc03g117790	Solyc02g071570
Solyc02g079050	Solyc02g091120	Solyc03g117930	Solyc02g071600
Solyc02g079070	Solyc02g091130	Solyc03g117940	Solyc02g071630
Solyc02g079100	Solyc02g091270	Solyc03g118020	Solyc02g071660
Solyc02g079170	Solyc02g091300	Solyc03g118100	Solyc02g071670
Solyc02g079200	Solyc02g091570	Solyc03g118140	Solyc02g071720
Solyc02g079210	Solyc02g091800	Solyc03g118180	Solyc02g071740
Solyc02g079220	Solyc02g091910	Solyc03g118260	Solyc02g071820
Solyc02g079260	Solyc02g091940	Solyc03g118420	Solyc02g071890
Solyc02g079270	Solyc02g091985	Solyc03g118580	Solyc02g071930
Solyc02g079280	Solyc02g091990	Solyc03g118620	Solyc02g071970
Solyc02g079380	Solyc02g092000	Solyc03g118670	Solyc02g071990
Solyc02g079400	Solyc02g092050	Solyc03g118710	Solyc02g072030
Solyc02g079410	Solyc02g092080	Solyc03g118850	Solyc02g072050
Solyc02g079415	Solyc02g092180	Solyc03g118980	Solyc02g072100
Solyc02g079430	Solyc02g092450	Solyc03g119050	Solyc02g072140
Solyc02g079520	Solyc02g092500	Solyc03g119120	Solyc02g072170
Solyc02g079550	Solyc02g092510	Solyc03g119260	Solyc02g072180
Solyc02g079570	Solyc02g092640	Solyc03g119330	Solyc02g072190
Solyc02g079640	Solyc02g092680	Solyc03g119700	Solyc02g072220
Solyc02g079730	Solyc02g092730	Solyc03g119720	Solyc02g072310
Solyc02g079760	Solyc02g092820	Solyc03g119727	Solyc02g072410
Solyc02g079770	Solyc02g092850	Solyc03g119750	Solyc02g072500
Solyc02g079780	Solyc02g092880	Solyc03g119900	Solyc02g076630
Solyc02g079790	Solyc02g092910	Solyc03g120000	Solyc02g076750
Solyc02g079800	Solyc02g092950	Solyc03g120070	Solyc02g076780
Solyc02g079860	Solyc02g093040	Solyc03g120120	Solyc02g076820
Solyc02g079950	Solyc02g093280	Solyc03g120130	Solyc02g076850
Solyc02g079970	Solyc02g093480	Solyc03g120150	Solyc02g076930
Solyc02g080010	Solyc02g093540	Solyc03g120180	Solyc02g077040
Solyc02g080170	Solyc02g093580	Solyc03g120250	Solyc02g077060
Solyc02g080190	Solyc02g093760	Solyc03g120410	Solyc02g077100
Solyc02g080260	Solyc02g093870	Solyc03g120650	Solyc02g077110
Solyc02g080270	Solyc02g093890	Solyc03g120700	Solyc02g077220
Solyc02g080290	Solyc02g094010	Solyc03g120750	Solyc02g077230
Solyc02g080320	Solyc02g094040	Solyc03g121130	Solyc02g077240
Solyc02g080400	Solyc02g094080	Solyc03g121210	Solyc02g077280
Solyc02g080410	Solyc02g094110	Solyc03g121220	Solyc02g077300
Solyc02g080430	Solyc02g094140	Solyc03g121290	Solyc02g077310
Solyc02g080440	Solyc02g094160	Solyc03g121350	Solyc02g077360
Solyc02g080450	Solyc02g094190	Solyc03g121360	Solyc02g077370
Solyc02g080490	Solyc02g094210	Solyc03g121380	Solyc02g077430
Solyc02g080500	Solyc02g094240	Solyc03g121410	Solyc02g077450
Solyc02g080510	Solyc02g150150	Solyc03g121670	Solyc02g077560
Solyc02g080530	Solyc02g094290	Solyc03g121700	Solyc02g077640
Solyc02g080570	Solyc02g094310	Solyc03g121810	Solyc02g077670
Solyc02g080580	Solyc02g094420	Solyc03g121820	Solyc02g077680
Solyc02g080600	Solyc03g005020	Solyc03g121840	Solyc02g077730
Solyc02g080640	Solyc03g005110	Solyc03g121950	Solyc02g077780
Solyc02g080650	Solyc03g005217	Solyc03g121990	Solyc02g077810
Solyc02g080660	Solyc03g005270	Solyc03g122020	Solyc02g077840
Solyc02g080760	Solyc03g005420	Solyc03g122090	Solyc02g077870
Solyc02g080820	Solyc03g005455	Solyc03g122230	Solyc02g077880
Solyc02g150132	Solyc03g005460	Solyc03g123370	Solyc02g077990
Solyc02g081070	Solyc03g005510	Solyc03g123420	Solyc02g078010
Solyc02g081170	Solyc03g005530	Solyc03g123550	Solyc02g078030
Solyc02g081190	Solyc03g005590	Solyc03g123600	Solyc02g078040
Solyc02g081200	Solyc03g005640	Solyc03g123660	Solyc02g078060
Solyc02g081230	Solyc03g005650	Solyc03g123800	Solyc02g078180
Solyc02g081320	Solyc03g005740	Solyc03g123840	Solyc02g078230
Solyc02g081390	Solyc03g005840	Solyc03g123890	Solyc02g078260
Solyc02g081400	Solyc03g005850	Solyc03g123950	Solyc02g078350
Solyc02g081430	Solyc03g005930	Solyc03g124010	Solyc02g078360
Solyc02g081500	Solyc03g006620	Solyc03g124050	Solyc02g078390
Solyc02g081540	Solyc03g006650	Solyc04g005300	Solyc02g078440
Solyc02g081560	Solyc03g006670	Solyc04g005430	Solyc02g078520
Solyc02g081600	Solyc03g006770	Solyc04g005850	Solyc02g078530
Solyc02g081650	Solyc03g006780	Solyc04g005900	Solyc02g078540
Solyc02g081660	Solyc03g006850	Solyc04g006930	Solyc02g078760
Solyc02g081680	Solyc03g006900	Solyc04g006970	Solyc02g078790
Solyc02g081690	Solyc03g006930	Solyc04g007270	Solyc02g078830
Solyc02g081700	Solyc03g006940	Solyc04g007280	Solyc02g078840
Solyc02g081730	Solyc03g006950	Solyc04g007350	Solyc02g078950
Solyc02g081810	Solyc03g006960	Solyc04g007460	Solyc02g078960
Solyc02g081830	Solyc03g007000	Solyc04g007520	Solyc02g079010
Solyc02g081850	Solyc03g007130	Solyc04g007730	Solyc02g079020
Solyc02g081910	Solyc03g007200	Solyc04g007840	Solyc02g079040
Solyc02g081920	Solyc03g007320	Solyc04g007860	Solyc02g079060
Solyc02g081980	Solyc03g007340	Solyc04g008000	Solyc02g079090
Solyc02g082000	Solyc03g007450	Solyc04g008130	Solyc02g079110
Solyc02g082020	Solyc03g007640	Solyc04g008270	Solyc02g079130
Solyc02g082030	Solyc03g007720	Solyc04g008380	Solyc02g079160
Solyc02g082120	Solyc03g007780	Solyc04g008490	Solyc02g079230
Solyc02g082240	Solyc03g007800	Solyc04g008510	Solyc02g079240
Solyc02g082250	Solyc03g007830	Solyc04g008540	Solyc02g079250
Solyc02g082280	Solyc03g007880	Solyc04g008610	Solyc02g079320
Solyc02g082320	Solyc03g007910	Solyc04g008630	Solyc02g079360
Solyc02g082330	Solyc03g007940	Solyc04g008680	Solyc02g079370
Solyc02g082340	Solyc03g025160	Solyc04g008720	Solyc02g079500
Solyc02g082430	Solyc03g025210	Solyc04g008770	Solyc02g079590
Solyc02g082480	Solyc03g025220	Solyc04g008840	Solyc02g079740
Solyc02g082740	Solyc03g025260	Solyc04g008990	Solyc02g079750
Solyc02g082760	Solyc03g025470	Solyc04g009060	Solyc02g079920
Solyc02g082950	Solyc03g025500	Solyc04g009190	Solyc02g079930
Solyc02g082970	Solyc03g025810	Solyc04g009310	Solyc02g079960
Solyc02g083020	Solyc03g025820	Solyc04g009330	Solyc02g080040
Solyc02g083030	Solyc03g025900	Solyc04g009340	Solyc02g080060
Solyc02g083120	Solyc03g025980	Solyc04g009360	Solyc02g080110
Solyc02g083140	Solyc03g026030	Solyc04g009380	Solyc02g080145
Solyc02g083180	Solyc03g026050	Solyc04g009430	Solyc02g080150
Solyc02g083270	Solyc03g026070	Solyc04g009500	Solyc02g080300
Solyc02g083310	Solyc03g026240	Solyc04g009510	Solyc02g080330
Solyc02g083380	Solyc03g026310	Solyc04g009550	Solyc02g080370
Solyc02g083400	Solyc03g026350	Solyc04g009600	Solyc02g080420
Solyc02g083410	Solyc03g031410	Solyc04g009760	Solyc02g080520
Solyc02g083460	Solyc03g031510	Solyc04g009990	Solyc02g080560
Solyc02g083520	Solyc03g031620	Solyc04g010000	Solyc02g080620
Solyc02g083540	Solyc03g031740	Solyc04g010040	Solyc02g080630
Solyc02g083650	Solyc03g031780	Solyc04g010070	Solyc02g080800
Solyc02g083670	Solyc03g032050	Solyc04g010100	Solyc02g080940
Solyc02g083720	Solyc03g032065	Solyc04g010120	Solyc02g080950
Solyc02g083760	Solyc03g032190	Solyc04g010200	Solyc02g080970
Solyc02g083765	Solyc03g033310	Solyc04g010260	Solyc02g080990
Solyc02g083780	Solyc03g033370	Solyc04g011360	Solyc02g081030
Solyc02g083810	Solyc03g033390	Solyc04g011380	Solyc02g081060
Solyc02g083820	Solyc03g033850	Solyc04g011430	Solyc02g081150
Solyc02g083835	Solyc03g033860	Solyc04g011500	Solyc02g081180
Solyc02g083960	Solyc03g034030	Solyc04g011730	Solyc02g081210
Solyc02g083980	Solyc03g034055	Solyc04g012040	Solyc02g081250
Solyc02g084032	Solyc03g034140	Solyc04g012120	Solyc02g081310
Solyc02g084038	Solyc03g034230	Solyc04g012170	Solyc02g081345
Solyc02g084220	Solyc03g034280	Solyc04g014250	Solyc02g081410
Solyc02g150139	Solyc03g034330	Solyc04g014380	Solyc02g081460
Solyc02g084390	Solyc03g034334	Solyc04g014410	Solyc02g081520
Solyc02g084440	Solyc03g034336	Solyc04g014460	Solyc02g081590
Solyc02g084510	Solyc03g034338	Solyc04g014560	Solyc02g081620
Solyc02g084540	Solyc03g034392	Solyc04g014760	Solyc02g081640
Solyc02g084600	Solyc03g150106	Solyc04g014820	Solyc02g081840
Solyc02g084640	Solyc03g043790	Solyc04g014880	Solyc02g081860
Solyc02g084720	Solyc03g043850	Solyc04g014995	Solyc02g081880
Solyc02g084830	Solyc03g043880	Solyc04g015080	Solyc02g081900
Solyc02g084920	Solyc03g043940	Solyc04g015110	Solyc02g081930
Solyc02g084970	Solyc03g044020	Solyc04g015160	Solyc02g081950
Solyc02g085010	Solyc03g150111	Solyc04g015290	Solyc02g081970
Solyc02g085040	Solyc03g044210	Solyc04g015350	Solyc02g082110
Solyc02g085140	Solyc03g044230	Solyc04g015570	Solyc02g082140
Solyc02g085240	Solyc03g044300	Solyc04g015580	Solyc02g082160
Solyc02g085250	Solyc03g044430	Solyc04g015830	Solyc02g082190
Solyc02g085260	Solyc03g044460	Solyc04g016120	Solyc02g082200
Solyc02g085300	Solyc03g044530	Solyc04g016160	Solyc02g082210
Solyc02g085330	Solyc03g044660	Solyc04g016280	Solyc02g082270
Solyc02g085340	Solyc03g044666	Solyc04g016440	Solyc02g082300
Solyc02g085350	Solyc03g044690	Solyc04g016460	Solyc02g082420
Solyc02g085360	Solyc03g044700	Solyc04g017610	Solyc02g082460
Solyc02g085370	Solyc03g044725	Solyc04g017650	Solyc02g082500
Solyc02g085470	Solyc03g044746	Solyc04g017700	Solyc02g082510
Solyc02g085520	Solyc03g044793	Solyc04g017710	Solyc02g082540
Solyc02g085560	Solyc03g044860	Solyc04g018140	Solyc02g082560
Solyc02g085580	Solyc03g044990	Solyc04g019317	Solyc02g082610
Solyc02g085640	Solyc03g045060	Solyc04g039620	Solyc02g082670
Solyc02g085670	Solyc03g045080	Solyc04g026360	Solyc02g082680
Solyc02g085725	Solyc03g045090	Solyc04g026280	Solyc02g082700
Solyc02g085780	Solyc03g045130	Solyc04g025937	Solyc02g082730
Solyc02g085820	Solyc03g045150	Solyc04g025870	Solyc02g082770
Solyc02g085830	Solyc03g150118	Solyc04g025560	Solyc02g082820
Solyc02g085850	Solyc03g046320	Solyc04g025430	Solyc02g082840
Solyc02g085920	Solyc03g046390	Solyc04g025280	Solyc02g082850
Solyc02g085933	Solyc03g046410	Solyc04g024940	Solyc02g082900
Solyc02g085937	Solyc03g046440	Solyc04g024530	Solyc02g082920
Solyc02g085950	Solyc03g046490	Solyc04g024500	Solyc02g082930
Solyc02g086080	Solyc03g070480	Solyc04g024430	Solyc02g083110
Solyc02g086130	Solyc03g071540	Solyc04g045390	Solyc02g083150
Solyc02g086170	Solyc03g071700	Solyc04g045480	Solyc02g083190
Solyc02g086240	Solyc03g051780	Solyc04g048960	Solyc02g083220
Solyc02g086250	Solyc03g051790	Solyc04g049120	Solyc02g083280
Solyc02g086270	Solyc03g051927	Solyc04g049290	Solyc02g083290
Solyc02g086330	Solyc03g052970	Solyc04g049300	Solyc02g083340
Solyc02g086350	Solyc03g053060	Solyc04g049350	Solyc02g083390
Solyc02g086370	Solyc03g053130	Solyc04g049400	Solyc02g083420
Solyc02g086440	Solyc03g058390	Solyc04g049470	Solyc02g083450
Solyc02g086560	Solyc03g058433	Solyc04g049490	Solyc02g083470
Solyc02g086590	Solyc03g058850	Solyc04g049540	Solyc02g083500
Solyc02g086670	Solyc03g058860	Solyc04g049680	Solyc02g083560
Solyc02g086680	Solyc03g058920	Solyc04g049710	Solyc02g083590
Solyc02g086710	Solyc03g058950	Solyc04g049790	Solyc02g083600
Solyc02g086730	Solyc03g059010	Solyc04g049840	Solyc02g083610
Solyc02g086740	Solyc03g059020	Solyc04g050050	Solyc02g083660
Solyc02g086750	Solyc03g059040	Solyc04g150132	Solyc02g083740
Solyc02g086790	Solyc03g059080	Solyc04g050360	Solyc02g083790
Solyc02g086800	Solyc03g059110	Solyc04g050970	Solyc02g083880
Solyc02g086860	Solyc03g150129	Solyc04g051297	Solyc02g083900
Solyc02g086890	Solyc03g059203	Solyc04g051370	Solyc02g083940
Solyc02g086900	Solyc03g059205	Solyc04g051850	Solyc02g084020
Solyc02g086910	Solyc03g059310	Solyc04g053140	Solyc02g084130
Solyc02g086930	Solyc03g060510	Solyc04g054170	Solyc02g084190
Solyc02g087000	Solyc03g061620	Solyc04g054290	Solyc02g084240
Solyc02g087030	Solyc03g062700	Solyc04g054790	Solyc02g084370
Solyc02g087040	Solyc03g062720	Solyc04g054830	Solyc02g084380
Solyc02g087060	Solyc03g062750	Solyc04g055000	Solyc02g084400
Solyc02g087100	Solyc03g062820	Solyc04g055030	Solyc02g074600
Solyc02g087130	Solyc03g063090	Solyc04g056260	Solyc02g084550
Solyc02g087220	Solyc03g063100	Solyc04g056290	Solyc02g084570
Solyc02g087290	Solyc03g063220	Solyc04g056340	Solyc02g084590
Solyc02g087340	Solyc03g063340	Solyc04g056350	Solyc02g084610
Solyc02g087350	Solyc03g063550	Solyc04g056500	Solyc02g084630
Solyc02g087430	Solyc03g063607	Solyc04g056560	Solyc02g084660
Solyc02g087580	Solyc03g063640	Solyc04g056630	Solyc02g084680
Solyc02g087600	Solyc03g063650	Solyc04g056650	Solyc02g084730
Solyc02g087610	Solyc03g063710	Solyc04g057880	Solyc02g084740
Solyc02g087640	Solyc03g063730	Solyc04g057990	Solyc02g084750
Solyc02g087720	Solyc03g063760	Solyc04g058120	Solyc02g084760
Solyc02g087760	Solyc03g063900	Solyc04g064480	Solyc02g084810
Solyc02g087860	Solyc03g064020	Solyc04g064500	Solyc02g084820
Solyc02g087890	Solyc03g065060	Solyc04g064700	Solyc02g084870
Solyc02g087960	Solyc03g065235	Solyc04g064810	Solyc02g084890
Solyc02g088000	Solyc03g013310	Solyc04g064850	Solyc02g084900
Solyc02g088020	Solyc03g013250	Solyc04g071140	Solyc02g084990
Solyc02g088030	Solyc03g013150	Solyc04g071290	Solyc02g085030
Solyc02g088070	Solyc03g013130	Solyc04g071480	Solyc02g085050
Solyc02g088110	Solyc03g013100	Solyc04g071560	Solyc02g085180
Solyc02g088120	Solyc03g013030	Solyc04g071750	Solyc02g085210
Solyc02g088140	Solyc03g013020	Solyc04g071980	Solyc02g085280
Solyc02g088170	Solyc03g077920	Solyc04g072010	Solyc02g085290
Solyc02g088190	Solyc03g077980	Solyc04g072035	Solyc02g085420
Solyc02g088200	Solyc03g078150	Solyc04g072120	Solyc02g085460
Solyc02g088220	Solyc03g078160	Solyc04g072060	Solyc02g085590
Solyc02g088230	Solyc03g078230	Solyc04g072110	Solyc02g085600
Solyc02g088260	Solyc03g078330	Solyc04g072480	Solyc02g085650
Solyc02g088300	Solyc03g078385	Solyc04g072750	Solyc02g085700
Solyc02g088340	Solyc03g078440	Solyc04g072760	Solyc02g085750
Solyc02g088350	Solyc03g078470	Solyc04g072800	Solyc02g085770
Solyc02g088390	Solyc03g078530	Solyc04g072860	Solyc02g085790
Solyc02g088460	Solyc03g078560	Solyc04g072870	Solyc02g085810
Solyc02g088470	Solyc03g078600	Solyc04g072910	Solyc02g085840
Solyc02g088480	Solyc03g078625	Solyc04g072930	Solyc02g085910
Solyc02g088500	Solyc03g078650	Solyc04g074100	Solyc02g085930
Solyc02g088530	Solyc03g078690	Solyc04g074240	Solyc02g085940
Solyc02g088540	Solyc03g078700	Solyc04g074270	Solyc02g086050
Solyc02g088570	Solyc03g078730	Solyc04g074490	Solyc02g086090
Solyc02g088580	Solyc03g078810	Solyc04g074510	Solyc02g086120
Solyc02g088590	Solyc03g078830	Solyc04g074580	Solyc02g086150
Solyc02g088600	Solyc03g078840	Solyc04g074640	Solyc02g086160
Solyc02g088620	Solyc03g079920	Solyc04g074800	Solyc02g086180
Solyc02g088650	Solyc03g079950	Solyc04g074940	Solyc02g086190
Solyc02g088700	Solyc03g080000	Solyc04g076150	Solyc02g086200
Solyc02g088760	Solyc03g080070	Solyc04g076210	Solyc02g086210
Solyc02g088940	Solyc03g080100	Solyc04g076340	Solyc02g086220
Solyc02g088980	Solyc03g080110	Solyc04g076670	Solyc02g086260
Solyc02g089060	Solyc03g081340	Solyc04g076890	Solyc02g086450
Solyc02g089080	Solyc03g081345	Solyc04g076900	Solyc02g086500
Solyc02g089160	Solyc03g082350	Solyc04g076920	Solyc02g086550
Solyc02g089200	Solyc03g082460	Solyc04g077020	Solyc02g086600
Solyc02g089240	Solyc03g082640	Solyc04g077420	Solyc02g086610
Solyc02g089250	Solyc03g082700	Solyc04g077430	Solyc02g086640
Solyc02g089260	Solyc03g082750	Solyc04g077470	Solyc02g086660
Solyc02g089290	Solyc03g082760	Solyc04g077600	Solyc02g086780
Solyc02g089295	Solyc03g082840	Solyc04g077920	Solyc02g086810
Solyc02g089310	Solyc03g082970	Solyc04g078030	Solyc02g086830
Solyc02g089360	Solyc03g083080	Solyc04g078050	Solyc02g086870
Solyc02g089370	Solyc03g083120	Solyc04g078320	Solyc02g086880
Solyc02g089400	Solyc03g083410	Solyc04g078460	Solyc02g086940
Solyc02g089490	Solyc03g083660	Solyc04g078510	Solyc02g086970
Solyc02g089560	Solyc03g083710	Solyc04g078670	Solyc02g087010
Solyc02g089640	Solyc03g083810	Solyc04g078680	Solyc02g087050
Solyc02g089680	Solyc03g083820	Solyc04g078760	Solyc02g087140
Solyc02g089690	Solyc03g083830	Solyc04g078890	Solyc02g087150
Solyc02g089720	Solyc03g083880	Solyc04g079000	Solyc02g087170
Solyc02g089780	Solyc03g083980	Solyc04g079090	Solyc02g087190
Solyc02g089810	Solyc03g083990	Solyc04g079120	Solyc02g087200
Solyc02g089820	Solyc03g083993	Solyc04g079280	Solyc02g087230
Solyc02g089840	Solyc03g083994	Solyc04g079300	Solyc02g087250
Solyc02g089890	Solyc03g083995	Solyc04g079320	Solyc02g087310
Solyc02g089900	Solyc03g083996	Solyc04g079380	Solyc02g087400
Solyc02g089950	Solyc03g083998	Solyc04g079690	Solyc02g087460
Solyc02g089960	Solyc03g093050	Solyc04g079780	Solyc02g087480
Solyc02g089970	Solyc03g093220	Solyc04g079840	Solyc02g087510
Solyc02g089990	Solyc03g093230	Solyc04g080000	Solyc02g087560
Solyc02g090000	Solyc03g093250	Solyc04g080020	Solyc02g087620
Solyc02g090020	Solyc03g093270	Solyc04g080090	Solyc02g087630
Solyc02g090030	Solyc03g093280	Solyc04g080160	Solyc02g087650
Solyc02g090060	Solyc03g093290	Solyc04g080220	Solyc02g087770
Solyc02g090070	Solyc03g093330	Solyc04g081050	Solyc02g087780
Solyc02g090100	Solyc03g150141	Solyc04g081060	Solyc02g087850
Solyc02g090130	Solyc03g093370	Solyc04g081090	Solyc02g087870
Solyc02g090160	Solyc03g093490	Solyc04g081145	Solyc02g087930
Solyc02g090180	Solyc03g093510	Solyc04g081250	Solyc02g087950
Solyc02g090190	Solyc03g093620	Solyc04g081280	Solyc02g088040
Solyc02g090240	Solyc03g093700	Solyc04g081300	Solyc02g088090
Solyc02g090260	Solyc03g093710	Solyc04g081490	Solyc02g088100
Solyc02g090390	Solyc03g093730	Solyc04g081540	Solyc02g088130
Solyc02g090400	Solyc03g093760	Solyc04g081690	Solyc02g088240
Solyc02g090440	Solyc03g093830	Solyc04g081730	Solyc02g088270
Solyc02g090460	Solyc03g093850	Solyc04g081880	Solyc02g088280
Solyc02g090490	Solyc03g093920	Solyc04g082000	Solyc02g150143
Solyc02g090560	Solyc03g093940	Solyc04g082020	Solyc02g088410
Solyc02g090647	Solyc03g093980	Solyc04g082060	Solyc02g088490
Solyc02g090690	Solyc03g094010	Solyc04g082160	Solyc02g088560
Solyc02g090750	Solyc03g094020	Solyc04g082235	Solyc02g088610
Solyc02g090790	Solyc03g094030	Solyc04g082340	Solyc02g088660
Solyc02g090800	Solyc03g094050	Solyc04g082440	Solyc02g088720
Solyc02g090840	Solyc03g094070	Solyc04g082460	Solyc02g088740
Solyc02g090860	Solyc03g094090	Solyc04g082530	Solyc02g088780
Solyc02g090870	Solyc03g094140	Solyc04g082560	Solyc02g088820
Solyc02g090890	Solyc03g094155	Solyc04g082980	Solyc02g088950
Solyc02g090960	Solyc03g094170	Solyc05g005000	Solyc02g088957
Solyc02g090970	Solyc03g095210	Solyc05g005030	Solyc02g089020
Solyc02g091070	Solyc03g095370	Solyc05g005110	Solyc02g089050
Solyc02g091090	Solyc03g095500	Solyc05g005190	Solyc02g089065
Solyc02g091100	Solyc03g095540	Solyc05g005210	Solyc02g089070
Solyc02g091110	Solyc03g095550	Solyc05g005220	Solyc02g089090
Solyc02g091197	Solyc03g095660	Solyc05g005310	Solyc02g089100
Solyc02g091240	Solyc03g095820	Solyc05g006080	Solyc02g089175
Solyc02g091280	Solyc03g095860	Solyc05g006230	Solyc02g089270
Solyc02g091290	Solyc03g095900	Solyc05g006320	Solyc02g089280
Solyc02g091380	Solyc03g095940	Solyc05g150102	Solyc02g089320
Solyc02g091430	Solyc03g095960	Solyc05g006475	Solyc02g089330
Solyc02g091470	Solyc03g095973	Solyc05g006580	Solyc02g089350
Solyc02g091530	Solyc03g096000	Solyc05g006590	Solyc02g089460
Solyc02g091550	Solyc03g096030	Solyc05g006640	Solyc02g089540
Solyc02g091600	Solyc03g096050	Solyc05g006700	Solyc02g089660
Solyc02g091640	Solyc03g150147	Solyc05g007070	Solyc02g089730
Solyc02g091650	Solyc03g096300	Solyc05g007080	Solyc02g089880
Solyc02g091670	Solyc03g096350	Solyc05g007150	Solyc02g089930
Solyc02g091680	Solyc03g096380	Solyc05g007220	Solyc02g090010
Solyc02g091690	Solyc03g096410	Solyc05g007460	Solyc02g090080
Solyc02g091710	Solyc03g096545	Solyc05g007630	Solyc02g090110
Solyc02g091750	Solyc03g096660	Solyc05g007660	Solyc02g090200
Solyc02g091860	Solyc03g096710	Solyc05g007670	Solyc02g090220
Solyc02g091960	Solyc03g096720	Solyc05g008020	Solyc02g090230
Solyc02g091970	Solyc03g096730	Solyc05g008080	Solyc02g090330
Solyc02g092010	Solyc03g096870	Solyc05g008360	Solyc02g090340
Solyc02g092040	Solyc03g096880	Solyc05g008390	Solyc02g090360
Solyc02g092060	Solyc03g096890	Solyc05g008400	Solyc02g090380
Solyc02g092070	Solyc03g097060	Solyc05g008430	Solyc02g090410
Solyc02g092075	Solyc03g097070	Solyc05g008560	Solyc02g090420
Solyc02g092100	Solyc03g097090	Solyc05g008630	Solyc02g090510
Solyc02g092110	Solyc03g097410	Solyc05g008790	Solyc02g090570
Solyc02g092120	Solyc03g097530	Solyc05g008910	Solyc02g090580
Solyc02g092130	Solyc03g097590	Solyc05g009160	Solyc02g090670
Solyc02g092140	Solyc03g097640	Solyc05g009253	Solyc02g090680
Solyc02g092160	Solyc03g097700	Solyc05g009600	Solyc02g090710
Solyc02g092200	Solyc03g097720	Solyc05g009910	Solyc02g090730
Solyc02g092250	Solyc03g097760	Solyc05g010120	Solyc02g090820
Solyc02g092260	Solyc03g097860	Solyc05g010150	Solyc02g090900
Solyc02g092290	Solyc03g097870	Solyc05g010200	Solyc02g090980
Solyc02g092310	Solyc03g098030	Solyc05g010250	Solyc02g090990
Solyc02g092340	Solyc03g098190	Solyc05g010345	Solyc02g091000
Solyc02g092360	Solyc03g098240	Solyc05g010440	Solyc02g091020
Solyc02g092380	Solyc03g098250	Solyc05g010570	Solyc02g091060
Solyc02g092475	Solyc03g098300	Solyc05g010590	Solyc02g091080
Solyc02g150149	Solyc03g098310	Solyc05g010800	Solyc02g091180
Solyc02g092520	Solyc03g098330	Solyc05g011960	Solyc02g091190
Solyc02g092580	Solyc03g098400	Solyc05g012150	Solyc02g091320
Solyc02g092750	Solyc03g098490	Solyc05g012390	Solyc02g091340
Solyc02g092780	Solyc03g098520	Solyc05g012400	Solyc02g091350
Solyc02g092790	Solyc03g098530	Solyc05g012420	Solyc02g091360
Solyc02g092800	Solyc03g098535	Solyc05g012450	Solyc02g091370
Solyc02g092830	Solyc03g098540	Solyc05g012530	Solyc02g091460
Solyc02g092840	Solyc03g098545	Solyc05g012560	Solyc02g091490
Solyc02g092890	Solyc03g098560	Solyc05g012570	Solyc02g091500
Solyc02g092940	Solyc03g098650	Solyc05g012610	Solyc02g091520
Solyc02g092960	Solyc03g098670	Solyc05g012710	Solyc02g091560
Solyc02g092980	Solyc03g098700	Solyc05g012740	Solyc02g091780
Solyc02g093000	Solyc03g098710	Solyc05g013320	Solyc02g091790
Solyc02g093020	Solyc03g098720	Solyc05g013340	Solyc02g091840
Solyc02g093080	Solyc03g098760	Solyc05g013350	Solyc02g091900
Solyc02g093090	Solyc03g020070	Solyc05g013360	Solyc02g091920
Solyc02g093110	Solyc03g020020	Solyc05g013410	Solyc02g091930
Solyc02g093120	Solyc03g150101	Solyc05g013580	Solyc02g092020
Solyc02g093140	Solyc03g019960	Solyc05g013700	Solyc02g092090
Solyc02g093150	Solyc03g019900	Solyc05g013770	Solyc02g092190
Solyc02g093220	Solyc03g019830	Solyc05g013780	Solyc02g092210
Solyc02g093340	Solyc03g019820	Solyc05g013905	Solyc02g092220
Solyc02g093360	Solyc03g019740	Solyc05g013970	Solyc02g092240
Solyc02g093390	Solyc03g019690	Solyc05g014210	Solyc02g092300
Solyc02g093410	Solyc03g019640	Solyc05g014400	Solyc02g092370
Solyc02g093450	Solyc03g110920	Solyc05g014700	Solyc02g092420
Solyc02g093460	Solyc03g110980	Solyc05g014750	Solyc02g092430
Solyc02g093470	Solyc03g111040	Solyc05g014760	Solyc02g092440
Solyc02g093490	Solyc03g111180	Solyc05g015070	Solyc02g092490
Solyc02g093500	Solyc03g111190	Solyc05g015160	Solyc02g092530
Solyc02g093525	Solyc03g111270	Solyc05g015360	Solyc02g092550
Solyc02g093590	Solyc03g111280	Solyc05g015500	Solyc02g092560
Solyc02g093620	Solyc03g111290	Solyc05g015530	Solyc02g092570
Solyc02g093640	Solyc03g111300	Solyc05g015536	Solyc02g092590
Solyc02g093690	Solyc03g111350	Solyc05g015790	Solyc02g092620
Solyc02g093770	Solyc03g111380	Solyc05g015860	Solyc02g092650
Solyc02g093800	Solyc03g111540	Solyc05g015940	Solyc02g092670
Solyc02g093820	Solyc03g111680	Solyc05g015950	Solyc02g092710
Solyc02g093850	Solyc03g111690	Solyc05g015980	Solyc02g092720
Solyc02g093880	Solyc03g111720	Solyc05g016240	Solyc02g092760
Solyc02g093900	Solyc03g111760	Solyc05g017890	Solyc02g092770
Solyc02g093940	Solyc03g111780	Solyc05g018180	Solyc02g092810
Solyc02g093970	Solyc03g150149	Solyc05g018215	Solyc02g092860
Solyc02g094000	Solyc03g150150	Solyc05g018240	Solyc02g092920
Solyc02g094050	Solyc03g111930	Solyc05g018340	Solyc02g092930
Solyc02g094120	Solyc03g111990	Solyc05g018410	Solyc02g093010
Solyc02g094125	Solyc03g112040	Solyc05g018590	Solyc02g093030
Solyc02g094170	Solyc03g112110	Solyc05g018610	Solyc02g093060
Solyc02g094260	Solyc03g112170	Solyc05g023635	Solyc02g093100
Solyc02g094280	Solyc03g112180	Solyc05g023740	Solyc02g093130
Solyc02g094320	Solyc03g112220	Solyc05g023800	Solyc02g093160
Solyc02g094360	Solyc03g112250	Solyc05g024180	Solyc02g093170
Solyc02g094400	Solyc03g112260	Solyc05g024315	Solyc02g093190
Solyc02g094410	Solyc03g112280	Solyc05g024340	Solyc02g093210
Solyc02g094430	Solyc03g112290	Solyc05g024360	Solyc02g093230
Solyc02g094440	Solyc03g112410	Solyc05g025650	Solyc02g093250
Solyc02g094460	Solyc03g112430	Solyc05g025907	Solyc02g093270
Solyc02g094500	Solyc03g112460	Solyc05g025920	Solyc02g093290
Solyc02g094520	Solyc03g112490	Solyc05g026050	Solyc02g093300
Solyc03g005040	Solyc03g112500	Solyc05g026060	Solyc02g093330
Solyc03g005050	Solyc03g112510	Solyc05g026130	Solyc02g093350
Solyc03g005060	Solyc03g112540	Solyc05g026140	Solyc02g093370
Solyc03g005090	Solyc03g112600	Solyc05g026217	Solyc02g093380
Solyc03g005180	Solyc03g112690	Solyc05g026310	Solyc02g093420
Solyc03g005230	Solyc03g112720	Solyc05g026360	Solyc02g093440
Solyc03g005260	Solyc03g112735	Solyc05g026380	Solyc02g093510
Solyc03g005280	Solyc03g112740	Solyc05g026480	Solyc02g093520
Solyc03g005310	Solyc03g112890	Solyc05g026540	Solyc02g093530
Solyc03g005330	Solyc03g112930	Solyc05g041230	Solyc02g093610
Solyc03g005340	Solyc03g113020	Solyc05g041440	Solyc02g093630
Solyc03g005350	Solyc03g113040	Solyc05g041760	Solyc02g093700
Solyc03g005470	Solyc03g113050	Solyc05g041785	Solyc02g093710
Solyc03g005500	Solyc03g113090	Solyc05g042050	Solyc02g093720
Solyc03g005660	Solyc03g113130	Solyc05g042170	Solyc02g093730
Solyc03g005690	Solyc03g113160	Solyc05g044600	Solyc02g093750
Solyc03g005750	Solyc03g113170	Solyc05g045660	Solyc02g093830
Solyc03g005760	Solyc03g113180	Solyc05g046120	Solyc02g093920
Solyc03g005820	Solyc03g113310	Solyc05g046300	Solyc02g093930
Solyc03g005870	Solyc03g113330	Solyc05g046390	Solyc02g093950
Solyc03g005920	Solyc03g113360	Solyc05g047550	Solyc02g093980
Solyc03g005990	Solyc03g113470	Solyc05g047570	Solyc02g094030
Solyc03g006050	Solyc03g113570	Solyc05g047600	Solyc02g094090
Solyc03g006060	Solyc03g113750	Solyc05g047640	Solyc02g094100
Solyc03g006100	Solyc03g113760	Solyc05g048760	Solyc02g094130
Solyc03g006177	Solyc03g113825	Solyc05g049870	Solyc02g094150
Solyc03g006250	Solyc03g150154	Solyc05g050020	Solyc02g094200
Solyc03g006300	Solyc03g113850	Solyc05g050200	Solyc02g094220
Solyc03g006320	Solyc03g113860	Solyc05g050217	Solyc02g094250
Solyc03g006330	Solyc03g113880	Solyc05g050230	Solyc02g094270
Solyc03g006410	Solyc03g114010	Solyc05g050320	Solyc02g094350
Solyc03g006430	Solyc03g114100	Solyc05g050390	Solyc02g094390
Solyc03g006490	Solyc03g114170	Solyc05g050540	Solyc02g094450
Solyc03g006510	Solyc03g114190	Solyc05g050590	Solyc02g094470
Solyc03g006520	Solyc03g114200	Solyc05g050680	Solyc02g094490
Solyc03g006560	Solyc03g114237	Solyc05g050750	Solyc02g094560
Solyc03g006590	Solyc03g114240	Solyc05g050850	Solyc02g094580
Solyc03g006600	Solyc03g114270	Solyc05g050860	Solyc02g094610
Solyc03g006740	Solyc03g114400	Solyc05g050990	Solyc02g094640
Solyc03g006870	Solyc03g114430	Solyc05g051050	Solyc03g005000
Solyc03g006970	Solyc03g114440	Solyc05g051070	Solyc03g005030
Solyc03g006990	Solyc03g114480	Solyc05g051320	Solyc03g005080
Solyc03g007010	Solyc03g114520	Solyc05g051370	Solyc03g005120
Solyc03g007070	Solyc03g114530	Solyc05g051390	Solyc03g005130
Solyc03g007080	Solyc03g114540	Solyc05g051400	Solyc03g005410
Solyc03g007090	Solyc03g114560	Solyc05g051560	Solyc03g005430
Solyc03g007100	Solyc03g114610	Solyc05g051570	Solyc03g005440
Solyc03g007120	Solyc03g114690	Solyc05g051760	Solyc03g005450
Solyc03g007220	Solyc03g114820	Solyc05g051825	Solyc03g005680
Solyc03g007270	Solyc03g114830	Solyc05g051890	Solyc03g005700
Solyc03g007280	Solyc03g114870	Solyc05g051970	Solyc03g005730
Solyc03g007330	Solyc03g115010	Solyc05g052070	Solyc03g005830
Solyc03g007350	Solyc03g115050	Solyc05g052110	Solyc03g005970
Solyc03g007370	Solyc03g115290	Solyc05g052120	Solyc03g006000
Solyc03g007410	Solyc03g115400	Solyc05g052150	Solyc03g006020
Solyc03g007440	Solyc03g115570	Solyc05g052230	Solyc03g006030
Solyc03g007500	Solyc03g115620	Solyc05g052270	Solyc03g006140
Solyc03g007530	Solyc03g115780	Solyc05g052320	Solyc03g006280
Solyc03g007540	Solyc03g116050	Solyc05g052520	Solyc03g006310
Solyc03g007550	Solyc03g116060	Solyc05g052630	Solyc03g006420
Solyc03g007560	Solyc03g116070	Solyc05g052640	Solyc03g006500
Solyc03g007610	Solyc03g116220	Solyc05g052650	Solyc03g006580
Solyc03g007620	Solyc03g116230	Solyc05g052760	Solyc03g006630
Solyc03g007750	Solyc03g150158	Solyc05g052930	Solyc03g006640
Solyc03g007775	Solyc03g116250	Solyc05g052960	Solyc03g006800
Solyc03g007810	Solyc03g116360	Solyc05g053040	Solyc03g006830
Solyc03g007820	Solyc03g116410	Solyc05g053130	Solyc03g006840
Solyc03g007850	Solyc03g116420	Solyc05g053450	Solyc03g006920
Solyc03g007860	Solyc03g116430	Solyc05g053500	Solyc03g006980
Solyc03g007890	Solyc03g116440	Solyc05g053555	Solyc03g007030
Solyc03g007920	Solyc03g116510	Solyc05g053560	Solyc03g007050
Solyc03g007980	Solyc03g116520	Solyc05g053570	Solyc03g007110
Solyc03g025230	Solyc03g116690	Solyc05g053580	Solyc03g007140
Solyc03g025270	Solyc03g116740	Solyc05g053590	Solyc03g007170
Solyc03g025280	Solyc03g116750	Solyc05g053600	Solyc03g007180
Solyc03g025310	Solyc03g116910	Solyc05g053740	Solyc03g007210
Solyc03g025340	Solyc03g116920	Solyc05g053830	Solyc03g007230
Solyc03g025360	Solyc03g116930	Solyc05g053940	Solyc03g007240
Solyc03g025370	Solyc03g116940	Solyc05g054025	Solyc03g007260
Solyc03g025450	Solyc03g117070	Solyc05g054040	Solyc03g007390
Solyc03g025460	Solyc03g117080	Solyc05g054110	Solyc03g007420
Solyc03g025680	Solyc03g117130	Solyc05g054160	Solyc03g007460
Solyc03g025700	Solyc03g117190	Solyc05g054260	Solyc03g007485
Solyc03g025710	Solyc03g117260	Solyc05g054300	Solyc03g007490
Solyc03g025800	Solyc03g117290	Solyc05g054440	Solyc03g007670
Solyc03g025830	Solyc03g117530	Solyc05g054460	Solyc03g007690
Solyc03g025840	Solyc03g117540	Solyc05g054480	Solyc03g007700
Solyc03g025850	Solyc03g117660	Solyc05g054500	Solyc03g007710
Solyc03g025880	Solyc03g117730	Solyc05g054520	Solyc03g007840
Solyc03g025930	Solyc03g117900	Solyc05g054570	Solyc03g007960
Solyc03g025950	Solyc03g117910	Solyc05g054620	Solyc03g007970
Solyc03g025960	Solyc03g117960	Solyc05g054910	Solyc03g007990
Solyc03g025970	Solyc03g117990	Solyc05g054980	Solyc03g025290
Solyc03g026010	Solyc03g118005	Solyc05g055170	Solyc03g025390
Solyc03g026020	Solyc03g118050	Solyc05g055180	Solyc03g025400
Solyc03g026040	Solyc03g118120	Solyc05g055240	Solyc03g025410
Solyc03g026100	Solyc03g118160	Solyc05g055250	Solyc03g025430
Solyc03g026130	Solyc03g118440	Solyc05g055300	Solyc03g025440
Solyc03g026160	Solyc03g118480	Solyc05g055310	Solyc03g025480
Solyc03g026210	Solyc03g118560	Solyc05g055340	Solyc03g025510
Solyc03g026280	Solyc03g118650	Solyc05g055420	Solyc03g025530
Solyc03g124110	Solyc03g118700	Solyc05g055500	Solyc03g025540
Solyc03g026290	Solyc03g118760	Solyc05g055530	Solyc03g025550
Solyc03g026320	Solyc03g118900	Solyc05g055600	Solyc03g025560
Solyc03g026340	Solyc03g118960	Solyc05g055730	Solyc03g025670
Solyc03g026360	Solyc03g119220	Solyc05g055770	Solyc03g025720
Solyc03g031420	Solyc03g119230	Solyc05g055820	Solyc03g025740
Solyc03g031430	Solyc03g119290	Solyc05g055860	Solyc03g025890
Solyc03g031680	Solyc03g119310	Solyc05g055870	Solyc03g150102
Solyc03g031700	Solyc03g119360	Solyc05g055920	Solyc03g025940
Solyc03g031720	Solyc03g119410	Solyc05g055980	Solyc03g025990
Solyc03g031750	Solyc03g119510	Solyc05g056010	Solyc03g026000
Solyc03g031760	Solyc03g119570	Solyc05g056030	Solyc03g026060
Solyc03g031790	Solyc03g119620	Solyc05g056180	Solyc03g026110
Solyc03g031820	Solyc03g119850	Solyc05g056190	Solyc03g026120
Solyc03g031850	Solyc03g119880	Solyc05g056220	Solyc03g026140
Solyc03g031860	Solyc03g119890	Solyc05g056320	Solyc03g026150
Solyc03g031890	Solyc03g119910	Solyc05g056340	Solyc03g026170
Solyc03g031970	Solyc03g119940	Solyc05g056420	Solyc03g026190
Solyc03g032000	Solyc03g120010	Solyc05g056460	Solyc03g026230
Solyc03g032030	Solyc03g120030	Solyc06g005080	Solyc03g026260
Solyc03g032070	Solyc03g120190	Solyc06g005240	Solyc03g026300
Solyc03g032090	Solyc03g120200	Solyc06g005260	Solyc03g026370
Solyc03g032100	Solyc03g120300	Solyc06g005350	Solyc03g031460
Solyc03g032120	Solyc03g120330	Solyc06g005390	Solyc03g031560
Solyc03g032130	Solyc03g120690	Solyc06g005580	Solyc03g031670
Solyc03g032150	Solyc03g120800	Solyc06g005590	Solyc03g031690
Solyc03g033320	Solyc03g120860	Solyc06g005680	Solyc03g031830
Solyc03g033330	Solyc03g120900	Solyc06g005800	Solyc03g031840
Solyc03g033340	Solyc03g120970	Solyc06g005910	Solyc03g031955
Solyc03g033380	Solyc03g120990	Solyc06g005960	Solyc03g031990
Solyc03g033400	Solyc03g121010	Solyc06g007110	Solyc03g032060
Solyc03g033460	Solyc03g121020	Solyc06g007180	Solyc03g032170
Solyc03g033515	Solyc03g121100	Solyc06g007190	Solyc03g032210
Solyc03g033560	Solyc03g121200	Solyc06g007270	Solyc03g033450
Solyc03g033590	Solyc03g121230	Solyc06g007430	Solyc03g033500
Solyc03g033680	Solyc03g121250	Solyc06g007490	Solyc03g033510
Solyc03g033740	Solyc03g121390	Solyc06g007540	Solyc03g033520
Solyc03g033795	Solyc03g121520	Solyc06g007590	Solyc03g033530
Solyc03g033840	Solyc03g121630	Solyc06g007700	Solyc03g033600
Solyc03g033910	Solyc03g121650	Solyc06g007800	Solyc03g033610
Solyc03g033990	Solyc03g121680	Solyc06g007880	Solyc03g033620
Solyc03g034010	Solyc03g121690	Solyc06g008010	Solyc03g033630
Solyc03g034020	Solyc03g121760	Solyc06g008200	Solyc03g033660
Solyc03g034050	Solyc03g121780	Solyc06g008240	Solyc03g033720
Solyc03g034070	Solyc03g121850	Solyc06g008250	Solyc03g033770
Solyc03g034190	Solyc03g122080	Solyc06g008280	Solyc03g034160
Solyc03g034200	Solyc03g122260	Solyc06g008330	Solyc03g034170
Solyc03g034220	Solyc03g122280	Solyc06g008340	Solyc03g034250
Solyc03g034370	Solyc03g122320	Solyc06g008520	Solyc03g034300
Solyc03g043750	Solyc03g122330	Solyc06g008600	Solyc03g043660
Solyc03g043870	Solyc03g122350	Solyc06g008625	Solyc03g043700
Solyc03g044590	Solyc03g122370	Solyc06g008640	Solyc03g043720
Solyc03g044790	Solyc03g123430	Solyc06g150102	Solyc03g043740
Solyc03g044810	Solyc03g123440	Solyc06g008680	Solyc03g043770
Solyc03g045070	Solyc03g123510	Solyc06g008720	Solyc03g043950
Solyc03g045100	Solyc03g123540	Solyc06g008850	Solyc03g044000
Solyc03g045110	Solyc03g123680	Solyc06g008910	Solyc03g044080
Solyc03g046470	Solyc03g123750	Solyc06g009140	Solyc03g044090
Solyc03g046580	Solyc03g123770	Solyc06g009200	Solyc03g044100
Solyc03g071620	Solyc03g123820	Solyc06g009240	Solyc03g044140
Solyc03g071710	Solyc03g123900	Solyc06g009260	Solyc03g044150
Solyc03g053085	Solyc03g123990	Solyc06g009530	Solyc03g044160
Solyc03g059180	Solyc03g124060	Solyc06g009540	Solyc03g044190
Solyc03g059250	Solyc04g005000	Solyc06g009550	Solyc03g044250
Solyc03g059490	Solyc04g005010	Solyc06g009630	Solyc03g044260
Solyc03g062710	Solyc04g005030	Solyc06g009660	Solyc03g044270
Solyc03g062890	Solyc04g005040	Solyc06g009690	Solyc03g044420
Solyc03g063600	Solyc04g005130	Solyc06g010000	Solyc03g044470
Solyc03g065250	Solyc04g005150	Solyc06g010060	Solyc03g044480
Solyc03g104810	Solyc04g005180	Solyc06g150105	Solyc03g044510
Solyc03g078000	Solyc04g005230	Solyc06g011440	Solyc03g044520
Solyc03g078210	Solyc04g005240	Solyc06g011520	Solyc03g044630
Solyc03g078360	Solyc04g005410	Solyc06g011590	Solyc03g044744
Solyc03g078370	Solyc04g005740	Solyc06g016820	Solyc03g044890
Solyc03g078400	Solyc04g005760	Solyc06g017970	Solyc03g044980
Solyc03g078640	Solyc04g005780	Solyc06g031670	Solyc03g045050
Solyc03g078780	Solyc04g005880	Solyc06g034030	Solyc03g150117
Solyc03g078783	Solyc04g006990	Solyc06g035440	Solyc03g046270
Solyc03g079940	Solyc04g007050	Solyc06g035820	Solyc03g046340
Solyc03g080010	Solyc04g007190	Solyc06g036050	Solyc03g046350
Solyc03g080060	Solyc04g007290	Solyc06g036180	Solyc03g046380
Solyc03g080090	Solyc04g007330	Solyc06g036350	Solyc03g046590
Solyc03g080180	Solyc04g007360	Solyc06g036410	Solyc03g070430
Solyc03g080190	Solyc04g007380	Solyc06g036430	Solyc03g071570
Solyc03g080195	Solyc04g007580	Solyc06g036590	Solyc03g071590
Solyc03g081300	Solyc04g007590	Solyc06g036780	Solyc03g071627
Solyc03g081310	Solyc04g007660	Solyc06g043250	Solyc03g071720
Solyc03g082400	Solyc04g007720	Solyc06g043170	Solyc03g071850
Solyc03g082420	Solyc04g007920	Solyc06g049020	Solyc03g051770
Solyc03g082540	Solyc04g007925	Solyc06g049080	Solyc03g051810
Solyc03g082560	Solyc04g007940	Solyc06g050210	Solyc03g051900
Solyc03g082580	Solyc04g008010	Solyc06g050220	Solyc03g051920
Solyc03g082620	Solyc04g008060	Solyc06g050303	Solyc03g052980
Solyc03g082680	Solyc04g008070	Solyc06g050690	Solyc03g053020
Solyc03g082690	Solyc04g008090	Solyc06g050720	Solyc03g053080
Solyc03g082730	Solyc04g008150	Solyc06g050770	Solyc03g053110
Solyc03g082810	Solyc04g008580	Solyc06g050850	Solyc03g058190
Solyc03g082820	Solyc04g008600	Solyc06g051000	Solyc03g058350
Solyc03g082850	Solyc04g008820	Solyc06g051120	Solyc03g058880
Solyc03g082890	Solyc04g008890	Solyc06g051140	Solyc03g058940
Solyc03g082920	Solyc04g008930	Solyc06g051210	Solyc03g058970
Solyc03g082960	Solyc04g009140	Solyc06g051330	Solyc03g059070
Solyc03g083000	Solyc04g009170	Solyc06g051380	Solyc03g059140
Solyc03g083020	Solyc04g009290	Solyc06g051440	Solyc03g059260
Solyc03g083030	Solyc04g009400	Solyc06g051730	Solyc03g059270
Solyc03g083060	Solyc04g009520	Solyc06g051980	Solyc03g059390
Solyc03g083180	Solyc04g009570	Solyc06g052040	Solyc03g061590
Solyc03g083250	Solyc04g009810	Solyc06g052060	Solyc03g062650
Solyc03g083350	Solyc04g010010	Solyc06g053160	Solyc03g062660
Solyc03g083400	Solyc04g010180	Solyc06g053230	Solyc03g062665
Solyc03g083430	Solyc04g010210	Solyc06g053350	Solyc03g062790
Solyc03g083440	Solyc04g010220	Solyc06g053390	Solyc03g062830
Solyc03g083445	Solyc04g011350	Solyc06g053560	Solyc03g062900
Solyc03g083470	Solyc04g011590	Solyc06g053570	Solyc03g063060
Solyc03g083480	Solyc04g011650	Solyc06g053780	Solyc03g063140
Solyc03g083510	Solyc04g011710	Solyc06g054000	Solyc03g063160
Solyc03g083570	Solyc04g011990	Solyc06g054120	Solyc03g063200
Solyc03g083580	Solyc04g012010	Solyc06g054140	Solyc03g063240
Solyc03g083610	Solyc04g012060	Solyc06g054380	Solyc03g063260
Solyc03g083620	Solyc04g012070	Solyc06g054430	Solyc03g063290
Solyc03g083650	Solyc04g012110	Solyc06g054470	Solyc03g063357
Solyc03g083680	Solyc04g012185	Solyc06g054480	Solyc03g063390
Solyc03g083690	Solyc04g014240	Solyc06g054550	Solyc03g063560
Solyc03g083720	Solyc04g014310	Solyc06g054560	Solyc03g063680
Solyc03g093080	Solyc04g014320	Solyc06g054600	Solyc03g063690
Solyc03g093140	Solyc04g014330	Solyc06g059980	Solyc03g063720
Solyc03g093150	Solyc04g014470	Solyc06g060080	Solyc03g063750
Solyc03g093180	Solyc04g014730	Solyc06g060090	Solyc03g064010
Solyc03g093200	Solyc04g014835	Solyc06g060160	Solyc03g065340
Solyc03g093210	Solyc04g014920	Solyc06g060170	Solyc03g065355
Solyc03g093360	Solyc04g014970	Solyc06g060240	Solyc03g013440
Solyc03g093400	Solyc04g015000	Solyc06g060600	Solyc03g013240
Solyc03g093440	Solyc04g015060	Solyc06g060630	Solyc03g013160
Solyc03g093470	Solyc04g015090	Solyc06g060640	Solyc03g077910
Solyc03g093610	Solyc04g015150	Solyc06g060730	Solyc03g078020
Solyc03g093690	Solyc04g015220	Solyc06g060990	Solyc03g078030
Solyc03g093800	Solyc04g015260	Solyc06g061130	Solyc03g078080
Solyc03g093870	Solyc04g015370	Solyc06g061140	Solyc03g078100
Solyc03g095180	Solyc04g015380	Solyc06g062360	Solyc03g078290
Solyc03g095490	Solyc04g015680	Solyc06g062480	Solyc03g078300
Solyc03g095510	Solyc04g015710	Solyc06g062510	Solyc03g078490
Solyc03g095610	Solyc04g015730	Solyc06g062740	Solyc03g078500
Solyc03g095710	Solyc04g015790	Solyc06g062765	Solyc03g078520
Solyc03g095770	Solyc04g015935	Solyc06g062790	Solyc03g078610
Solyc03g096355	Solyc04g015950	Solyc06g062820	Solyc03g078630
Solyc03g096460	Solyc04g015960	Solyc06g062860	Solyc03g078770
Solyc03g096670	Solyc04g015990	Solyc06g062910	Solyc03g078800
Solyc03g096770	Solyc04g016020	Solyc06g062950	Solyc03g078815
Solyc03g096780	Solyc04g016030	Solyc06g063000	Solyc03g079910
Solyc03g096840	Solyc04g016080	Solyc06g063010	Solyc03g079930
Solyc03g096850	Solyc04g016150	Solyc06g063020	Solyc03g079980
Solyc03g096860	Solyc04g016260	Solyc06g063030	Solyc03g080020
Solyc03g097020	Solyc04g150113	Solyc06g063050	Solyc03g080050
Solyc03g097030	Solyc04g016420	Solyc06g063060	Solyc03g080120
Solyc03g097050	Solyc04g016570	Solyc06g063150	Solyc03g080140
Solyc03g097080	Solyc04g016595	Solyc06g063210	Solyc03g080160
Solyc03g097140	Solyc04g017670	Solyc06g063260	Solyc03g081240
Solyc03g097170	Solyc04g018050	Solyc06g063320	Solyc03g081330
Solyc03g097190	Solyc04g018080	Solyc06g063360	Solyc03g082370
Solyc03g097280	Solyc04g018130	Solyc06g063350	Solyc03g082430
Solyc03g097300	Solyc04g040210	Solyc06g063390	Solyc03g082440
Solyc03g097340	Solyc04g040140	Solyc06g063420	Solyc03g082480
Solyc03g097350	Solyc04g040110	Solyc06g064450	Solyc03g082490
Solyc03g097360	Solyc04g040115	Solyc06g064640	Solyc03g082500
Solyc03g097370	Solyc04g039950	Solyc06g064660	Solyc03g082510
Solyc03g097380	Solyc04g028580	Solyc06g064890	Solyc03g082520
Solyc03g097490	Solyc04g028440	Solyc06g064910	Solyc03g082530
Solyc03g097740	Solyc04g026230	Solyc06g065020	Solyc03g082590
Solyc03g097780	Solyc04g026210	Solyc06g065180	Solyc03g082630
Solyc03g097800	Solyc04g025910	Solyc06g065380	Solyc03g082660
Solyc03g097820	Solyc04g025880	Solyc06g065440	Solyc03g082670
Solyc03g097830	Solyc04g025820	Solyc06g065470	Solyc03g082710
Solyc03g097970	Solyc04g025770	Solyc06g065690	Solyc03g082720
Solyc03g098050	Solyc04g025740	Solyc06g065740	Solyc03g082830
Solyc03g098120	Solyc04g025640	Solyc06g150128	Solyc03g082860
Solyc03g098150	Solyc04g025610	Solyc06g065830	Solyc03g082980
Solyc03g098220	Solyc04g025550	Solyc06g065910	Solyc03g082990
Solyc03g098270	Solyc04g025510	Solyc06g065950	Solyc03g083090
Solyc03g098320	Solyc04g025450	Solyc06g066090	Solyc03g083210
Solyc03g098410	Solyc04g025400	Solyc06g066130	Solyc03g083260
Solyc03g098420	Solyc04g025370	Solyc06g066320	Solyc03g083280
Solyc03g098460	Solyc04g025375	Solyc06g066440	Solyc03g083290
Solyc03g098620	Solyc04g025190	Solyc06g066650	Solyc03g083300
Solyc03g098730	Solyc04g025040	Solyc06g066690	Solyc03g083330
Solyc03g098780	Solyc04g024730	Solyc06g066700	Solyc03g083360
Solyc03g098790	Solyc04g024590	Solyc06g066780	Solyc03g083390
Solyc03g020010	Solyc04g024520	Solyc06g066800	Solyc03g083420
Solyc03g019950	Solyc04g024435	Solyc06g067860	Solyc03g083460
Solyc03g019940	Solyc04g024340	Solyc06g067880	Solyc03g083530
Solyc03g019930	Solyc04g045280	Solyc06g067890	Solyc03g083540
Solyc03g019910	Solyc04g045530	Solyc06g067920	Solyc03g083560
Solyc03g019880	Solyc04g045565	Solyc06g067960	Solyc03g083730
Solyc03g019800	Solyc04g045620	Solyc06g068055	Solyc03g083770
Solyc03g019780	Solyc04g045650	Solyc06g068080	Solyc03g083910
Solyc03g019720	Solyc04g047760	Solyc06g068120	Solyc03g083970
Solyc03g019670	Solyc04g047770	Solyc06g068150	Solyc03g093110
Solyc03g019650	Solyc04g047810	Solyc06g068370	Solyc03g093130
Solyc03g110880	Solyc04g047860	Solyc06g068410	Solyc03g093160
Solyc03g110900	Solyc04g047880	Solyc06g068470	Solyc03g093240
Solyc03g110910	Solyc04g048950	Solyc06g068500	Solyc03g093340
Solyc03g110960	Solyc04g049140	Solyc06g068720	Solyc03g093350
Solyc03g111000	Solyc04g049150	Solyc06g068780	Solyc03g093450
Solyc03g111010	Solyc04g049190	Solyc06g068900	Solyc03g093460
Solyc03g111020	Solyc04g150128	Solyc06g068940	Solyc03g093480
Solyc03g111050	Solyc04g049370	Solyc06g068960	Solyc03g093540
Solyc03g111110	Solyc04g049690	Solyc06g069020	Solyc03g093550
Solyc03g111160	Solyc04g049720	Solyc06g069080	Solyc03g093560
Solyc03g111210	Solyc04g049750	Solyc06g069130	Solyc03g093880
Solyc03g111250	Solyc04g049860	Solyc06g069230	Solyc03g093890
Solyc03g111310	Solyc04g049910	Solyc06g069310	Solyc03g094160
Solyc03g111370	Solyc04g049920	Solyc06g069320	Solyc03g094175
Solyc03g111415	Solyc04g049940	Solyc06g069360	Solyc03g094177
Solyc03g111580	Solyc04g049960	Solyc06g069370	Solyc03g095190
Solyc03g111590	Solyc04g049970	Solyc06g069380	Solyc03g095200
Solyc03g111600	Solyc04g050010	Solyc06g069410	Solyc03g095220
Solyc03g111610	Solyc04g050130	Solyc06g069490	Solyc03g095230
Solyc03g111640	Solyc04g050175	Solyc06g069560	Solyc03g095250
Solyc03g111740	Solyc04g050220	Solyc06g069565	Solyc03g095290
Solyc03g111750	Solyc04g050260	Solyc06g069620	Solyc03g095300
Solyc03g111800	Solyc04g050577	Solyc06g069660	Solyc03g095410
Solyc03g111840	Solyc04g050623	Solyc06g070920	Solyc03g095450
Solyc03g111860	Solyc04g050625	Solyc06g071020	Solyc03g095470
Solyc03g112010	Solyc04g050680	Solyc06g071040	Solyc03g095620
Solyc03g112070	Solyc04g050710	Solyc06g071110	Solyc03g095700
Solyc03g112120	Solyc04g050730	Solyc06g071120	Solyc03g095760
Solyc03g112130	Solyc04g050740	Solyc06g071140	Solyc03g095780
Solyc03g112160	Solyc04g050750	Solyc06g071190	Solyc03g095810
Solyc03g112270	Solyc04g050755	Solyc06g071200	Solyc03g095840
Solyc03g112310	Solyc04g050770	Solyc06g071270	Solyc03g095850
Solyc03g112320	Solyc04g050780	Solyc06g071370	Solyc03g095980
Solyc03g112340	Solyc04g050820	Solyc06g071380	Solyc03g096190
Solyc03g112370	Solyc04g050850	Solyc06g071430	Solyc03g096220
Solyc03g112390	Solyc04g050890	Solyc06g071450	Solyc03g096290
Solyc03g112420	Solyc04g050990	Solyc06g071650	Solyc03g096360
Solyc03g112530	Solyc04g051100	Solyc06g071850	Solyc03g096450
Solyc03g112650	Solyc04g051120	Solyc06g072030	Solyc03g096610
Solyc03g112700	Solyc04g051150	Solyc06g150131	Solyc03g096640
Solyc03g112770	Solyc04g051170	Solyc06g072230	Solyc03g096740
Solyc03g112780	Solyc04g051183	Solyc06g072320	Solyc03g096790
Solyc03g112810	Solyc04g051187	Solyc06g072340	Solyc03g096820
Solyc03g112820	Solyc04g051230	Solyc06g072510	Solyc03g096830
Solyc03g112830	Solyc04g051244	Solyc06g072740	Solyc03g096900
Solyc03g112960	Solyc04g051270	Solyc06g072770	Solyc03g096920
Solyc03g113100	Solyc04g051280	Solyc06g072820	Solyc03g096950
Solyc03g113140	Solyc04g051310	Solyc06g072910	Solyc03g096960
Solyc03g113190	Solyc04g051330	Solyc06g072970	Solyc03g096980
Solyc03g113220	Solyc04g051350	Solyc06g073000	Solyc03g096990
Solyc03g113270	Solyc04g051360	Solyc06g073010	Solyc03g097000
Solyc03g113280	Solyc04g051460	Solyc06g073020	Solyc03g097110
Solyc03g113300	Solyc04g051590	Solyc06g073080	Solyc03g097120
Solyc03g113320	Solyc04g051610	Solyc06g073160	Solyc03g097130
Solyc03g113350	Solyc04g051710	Solyc06g073190	Solyc03g097150
Solyc03g113380	Solyc04g051730	Solyc06g073200	Solyc03g097160
Solyc03g113400	Solyc04g051830	Solyc06g073360	Solyc03g097180
Solyc03g113420	Solyc04g051880	Solyc06g073600	Solyc03g097230
Solyc03g113490	Solyc04g053037	Solyc06g073650	Solyc03g097250
Solyc03g113530	Solyc04g053040	Solyc06g073810	Solyc03g097270
Solyc03g113540	Solyc04g053110	Solyc06g073840	Solyc03g097290
Solyc03g113550	Solyc04g054300	Solyc06g073900	Solyc03g097310
Solyc03g113640	Solyc04g054440	Solyc06g073930	Solyc03g097320
Solyc03g113650	Solyc04g054450	Solyc06g073950	Solyc03g097400
Solyc03g113690	Solyc04g054525	Solyc06g073960	Solyc03g097430
Solyc03g113710	Solyc04g054528	Solyc06g074130	Solyc03g097460
Solyc03g113740	Solyc04g054533	Solyc06g074220	Solyc03g097550
Solyc03g113780	Solyc04g054720	Solyc06g074270	Solyc03g097630
Solyc03g113790	Solyc04g054760	Solyc06g074440	Solyc03g097670
Solyc03g113870	Solyc04g054840	Solyc06g074670	Solyc03g097680
Solyc03g113900	Solyc04g054850	Solyc06g074690	Solyc03g097690
Solyc03g113920	Solyc04g054860	Solyc06g074810	Solyc03g097840
Solyc03g114030	Solyc04g054900	Solyc06g074840	Solyc03g097850
Solyc03g114037	Solyc04g054960	Solyc06g075020	Solyc03g097900
Solyc03g114050	Solyc04g055010	Solyc06g075120	Solyc03g097910
Solyc03g114070	Solyc04g055020	Solyc06g075210	Solyc03g097920
Solyc03g114150	Solyc04g055100	Solyc06g075520	Solyc03g097930
Solyc03g114320	Solyc04g055200	Solyc06g075550	Solyc03g097950
Solyc03g114370	Solyc04g055225	Solyc06g075580	Solyc03g097980
Solyc03g114450	Solyc04g056410	Solyc06g075810	Solyc03g097990
Solyc03g114490	Solyc04g056713	Solyc06g075870	Solyc03g098000
Solyc03g114510	Solyc04g057860	Solyc06g076150	Solyc03g098060
Solyc03g114580	Solyc04g057900	Solyc06g076370	Solyc03g098100
Solyc03g114590	Solyc04g057910	Solyc06g076380	Solyc03g098110
Solyc03g114600	Solyc04g057920	Solyc06g076390	Solyc03g098130
Solyc03g114650	Solyc04g057950	Solyc06g076430	Solyc03g098170
Solyc03g114720	Solyc04g058000	Solyc06g076440	Solyc03g098180
Solyc03g114740	Solyc04g058040	Solyc06g076460	Solyc03g098200
Solyc03g114760	Solyc04g058180	Solyc06g076600	Solyc03g098210
Solyc03g114790	Solyc04g058190	Solyc06g076690	Solyc03g098230
Solyc03g114800	Solyc04g064510	Solyc06g076980	Solyc03g098280
Solyc03g114850	Solyc04g064610	Solyc06g081980	Solyc03g098340
Solyc03g114860	Solyc04g064660	Solyc06g082160	Solyc03g098440
Solyc03g114930	Solyc04g064710	Solyc06g082170	Solyc03g098450
Solyc03g114950	Solyc04g064730	Solyc06g082230	Solyc03g098470
Solyc03g115000	Solyc04g064750	Solyc06g082440	Solyc03g098600
Solyc03g115020	Solyc04g064830	Solyc06g082470	Solyc03g098610
Solyc03g115070	Solyc04g071060	Solyc06g082480	Solyc03g098640
Solyc03g115080	Solyc04g071087	Solyc06g082500	Solyc03g098660
Solyc03g115120	Solyc04g071200	Solyc06g082510	Solyc03g098740
Solyc03g115380	Solyc04g071240	Solyc06g082580	Solyc03g019890
Solyc03g115420	Solyc04g071260	Solyc06g082670	Solyc03g019850
Solyc03g115450	Solyc04g071270	Solyc06g082780	Solyc03g019840
Solyc03g115460	Solyc04g071510	Solyc06g082790	Solyc03g019760
Solyc03g115470	Solyc04g071600	Solyc06g082820	Solyc03g019700
Solyc03g115480	Solyc04g071660	Solyc06g082840	Solyc03g019660
Solyc03g115500	Solyc04g071690	Solyc06g082880	Solyc03g110930
Solyc03g115510	Solyc04g071710	Solyc06g082990	Solyc03g110940
Solyc03g115540	Solyc04g071730	Solyc06g083010	Solyc03g110975
Solyc03g115630	Solyc04g071780	Solyc06g083060	Solyc03g111060
Solyc03g115700	Solyc04g071790	Solyc06g083100	Solyc03g111100
Solyc03g115850	Solyc04g071860	Solyc06g083150	Solyc03g111150
Solyc03g115860	Solyc04g071960	Solyc06g083210	Solyc03g111170
Solyc03g115870	Solyc04g072031	Solyc06g083340	Solyc03g111200
Solyc03g115890	Solyc04g072032	Solyc06g083380	Solyc03g111230
Solyc03g115920	Solyc04g072040	Solyc06g083420	Solyc03g111260
Solyc03g115930	Solyc04g072043	Solyc06g083430	Solyc03g111330
Solyc03g115940	Solyc04g072130	Solyc06g083500	Solyc03g111360
Solyc03g115985	Solyc04g150166	Solyc06g083570	Solyc03g111390
Solyc03g116040	Solyc04g072320	Solyc06g083620	Solyc03g111400
Solyc03g116100	Solyc04g072330	Solyc06g083760	Solyc03g111450
Solyc03g116140	Solyc04g072340	Solyc06g083800	Solyc03g111500
Solyc03g116160	Solyc04g072360	Solyc06g083830	Solyc03g111510
Solyc03g116170	Solyc04g072370	Solyc06g083890	Solyc03g111530
Solyc03g116260	Solyc04g072380	Solyc06g083920	Solyc03g111550
Solyc03g116320	Solyc04g150167	Solyc06g083960	Solyc03g111620
Solyc03g116340	Solyc04g072650	Solyc06g084000	Solyc03g111630
Solyc03g116350	Solyc04g072790	Solyc06g084060	Solyc03g111650
Solyc03g116400	Solyc04g073940	Solyc06g084110	Solyc03g111670
Solyc03g116460	Solyc04g073980	Solyc06g084210	Solyc03g111710
Solyc03g116470	Solyc04g074040	Solyc06g084260	Solyc03g111770
Solyc03g116480	Solyc04g074070	Solyc06g084470	Solyc03g111830
Solyc03g116540	Solyc04g074110	Solyc06g084520	Solyc03g111870
Solyc03g116560	Solyc04g074140	Solyc06g084530	Solyc03g111940
Solyc03g116570	Solyc04g074250	Solyc06g084600	Solyc03g111950
Solyc03g116680	Solyc04g074320	Solyc06g084610	Solyc03g111970
Solyc03g116800	Solyc04g074330	Solyc07g005000	Solyc03g112030
Solyc03g116830	Solyc04g074360	Solyc07g005037	Solyc03g112060
Solyc03g116840	Solyc04g074400	Solyc07g005060	Solyc03g112140
Solyc03g116870	Solyc04g074760	Solyc07g005130	Solyc03g112150
Solyc03g116890	Solyc04g074820	Solyc07g005200	Solyc03g112190
Solyc03g116990	Solyc04g074830	Solyc07g005270	Solyc03g112230
Solyc03g117000	Solyc04g074900	Solyc07g005320	Solyc03g112240
Solyc03g117010	Solyc04g074950	Solyc07g005340	Solyc03g112300
Solyc03g117160	Solyc04g076020	Solyc07g005450	Solyc03g112360
Solyc03g117280	Solyc04g076080	Solyc07g005475	Solyc03g112440
Solyc03g117300	Solyc04g076100	Solyc07g005500	Solyc03g112550
Solyc03g117310	Solyc04g076140	Solyc07g005580	Solyc03g112560
Solyc03g117320	Solyc04g076310	Solyc07g005710	Solyc03g112640
Solyc03g117330	Solyc04g076470	Solyc07g005810	Solyc03g112750
Solyc03g117340	Solyc04g076480	Solyc07g005890	Solyc03g112760
Solyc03g117345	Solyc04g076620	Solyc07g005910	Solyc03g112840
Solyc03g117370	Solyc04g076640	Solyc07g005940	Solyc03g112850
Solyc03g117380	Solyc04g076660	Solyc07g005960	Solyc03g112870
Solyc03g117430	Solyc04g076680	Solyc07g005970	Solyc03g112880
Solyc03g117440	Solyc04g076750	Solyc07g005990	Solyc03g112910
Solyc03g117490	Solyc04g076760	Solyc07g006020	Solyc03g112920
Solyc03g117500	Solyc04g076790	Solyc07g006040	Solyc03g112950
Solyc03g117510	Solyc04g076940	Solyc07g006070	Solyc03g113000
Solyc03g117520	Solyc04g077180	Solyc07g006130	Solyc03g113010
Solyc03g117550	Solyc04g077190	Solyc07g006265	Solyc03g113030
Solyc03g117620	Solyc04g077220	Solyc07g006330	Solyc03g113060
Solyc03g117640	Solyc04g077240	Solyc07g006350	Solyc03g113070
Solyc03g117650	Solyc04g077380	Solyc07g006400	Solyc03g113200
Solyc03g117680	Solyc04g077400	Solyc07g006430	Solyc03g113340
Solyc03g117690	Solyc04g077540	Solyc07g006530	Solyc03g113370
Solyc03g117740	Solyc04g077640	Solyc07g006580	Solyc03g113390
Solyc03g117750	Solyc04g077750	Solyc07g006720	Solyc03g113450
Solyc03g117800	Solyc04g077880	Solyc07g006760	Solyc03g113460
Solyc03g117810	Solyc04g077890	Solyc07g006765	Solyc03g113500
Solyc03g117820	Solyc04g077900	Solyc07g006790	Solyc03g113510
Solyc03g117840	Solyc04g077990	Solyc07g006850	Solyc03g113520
Solyc03g117850	Solyc04g078040	Solyc07g007040	Solyc03g113590
Solyc03g117860	Solyc04g078080	Solyc07g007140	Solyc03g113610
Solyc03g117890	Solyc04g078170	Solyc07g007200	Solyc03g113620
Solyc03g117950	Solyc04g078210	Solyc07g007430	Solyc03g113630
Solyc03g117955	Solyc04g078240	Solyc07g007440	Solyc03g113670
Solyc03g118070	Solyc04g078280	Solyc07g007450	Solyc03g113680
Solyc03g118130	Solyc04g078310	Solyc07g007590	Solyc03g113720
Solyc03g118150	Solyc04g078325	Solyc07g007610	Solyc03g113730
Solyc03g118210	Solyc04g078560	Solyc07g007630	Solyc03g113770
Solyc03g118250	Solyc04g079250	Solyc07g007890	Solyc03g113800
Solyc03g118280	Solyc04g079370	Solyc07g007960	Solyc03g113810
Solyc03g118300	Solyc04g079390	Solyc07g008060	Solyc03g113930
Solyc03g118310	Solyc04g150171	Solyc07g008070	Solyc03g113950
Solyc03g118340	Solyc04g083160	Solyc07g008270	Solyc03g113970
Solyc03g118370	Solyc04g079880	Solyc07g008400	Solyc03g113980
Solyc03g118380	Solyc04g079950	Solyc07g008460	Solyc03g113990
Solyc03g118410	Solyc04g080010	Solyc07g008610	Solyc03g114020
Solyc03g118430	Solyc04g080150	Solyc07g008770	Solyc03g114040
Solyc03g118470	Solyc04g080210	Solyc07g008780	Solyc03g114090
Solyc03g118500	Solyc04g080240	Solyc07g008820	Solyc03g114120
Solyc03g118520	Solyc04g080260	Solyc07g008890	Solyc03g114130
Solyc03g118570	Solyc04g080440	Solyc07g008940	Solyc03g114210
Solyc03g118610	Solyc04g080640	Solyc07g009140	Solyc03g114250
Solyc03g118660	Solyc04g080690	Solyc07g009350	Solyc03g114280
Solyc03g118680	Solyc04g080877	Solyc07g014610	Solyc03g114290
Solyc03g118690	Solyc04g080890	Solyc07g014650	Solyc03g114310
Solyc03g118740	Solyc04g080900	Solyc07g015940	Solyc03g114360
Solyc03g118750	Solyc04g081000	Solyc07g017230	Solyc03g114380
Solyc03g118800	Solyc04g081200	Solyc07g017290	Solyc03g114460
Solyc03g118830	Solyc04g081350	Solyc07g017300	Solyc03g114640
Solyc03g118890	Solyc04g081450	Solyc07g017430	Solyc03g114660
Solyc03g118910	Solyc04g081610	Solyc07g017490	Solyc03g114670
Solyc03g118920	Solyc04g081620	Solyc07g017500	Solyc03g114770
Solyc03g118970	Solyc04g081640	Solyc07g017560	Solyc03g114940
Solyc03g119010	Solyc04g081660	Solyc07g018100	Solyc03g114960
Solyc03g119060	Solyc04g081810	Solyc07g018320	Solyc03g114970
Solyc03g119070	Solyc04g081920	Solyc07g020790	Solyc03g114980
Solyc03g119080	Solyc04g082090	Solyc07g021020	Solyc03g115150
Solyc03g119090	Solyc04g082170	Solyc07g021700	Solyc03g115165
Solyc03g119140	Solyc04g082220	Solyc07g022760	Solyc03g115200
Solyc03g119150	Solyc04g082430	Solyc07g022770	Solyc03g115220
Solyc03g119270	Solyc04g082710	Solyc07g022840	Solyc03g115230
Solyc03g119280	Solyc04g082840	Solyc07g022910	Solyc03g115330
Solyc03g119300	Solyc04g082845	Solyc07g022920	Solyc03g115360
Solyc03g119320	Solyc04g082890	Solyc07g025140	Solyc03g115465
Solyc03g119340	Solyc04g082900	Solyc07g025170	Solyc03g115590
Solyc03g119370	Solyc04g083000	Solyc07g025210	Solyc03g115640
Solyc03g119430	Solyc05g005050	Solyc07g026770	Solyc03g115650
Solyc03g119440	Solyc05g005090	Solyc07g032020	Solyc03g115660
Solyc03g119450	Solyc05g005410	Solyc07g032080	Solyc03g115690
Solyc03g119460	Solyc05g005450	Solyc07g032220	Solyc03g115720
Solyc03g119480	Solyc05g005550	Solyc07g032230	Solyc03g115730
Solyc03g119530	Solyc05g005600	Solyc07g032250	Solyc03g115770
Solyc03g119540	Solyc05g005630	Solyc07g032730	Solyc03g115810
Solyc03g119560	Solyc05g005750	Solyc07g032788	Solyc03g115820
Solyc03g119580	Solyc05g006000	Solyc07g039550	Solyc03g115840
Solyc03g119590	Solyc05g006010	Solyc07g039660	Solyc03g115880
Solyc03g119610	Solyc05g006100	Solyc07g040660	Solyc03g115980
Solyc03g119640	Solyc05g006180	Solyc07g040740	Solyc03g116000
Solyc03g119650	Solyc05g006215	Solyc07g040920	Solyc03g116020
Solyc03g119710	Solyc05g006360	Solyc07g040980	Solyc03g116110
Solyc03g119740	Solyc05g006380	Solyc07g041160	Solyc03g116130
Solyc03g119760	Solyc05g006400	Solyc07g041180	Solyc03g116150
Solyc03g119780	Solyc05g006410	Solyc07g041555	Solyc03g116330
Solyc03g119820	Solyc05g007030	Solyc07g041900	Solyc03g116380
Solyc03g119830	Solyc05g007390	Solyc07g042010	Solyc03g116490
Solyc03g119840	Solyc05g007450	Solyc07g042020	Solyc03g116500
Solyc03g119860	Solyc05g007520	Solyc07g042080	Solyc03g116630
Solyc03g119870	Solyc05g007540	Solyc07g042150	Solyc03g116640
Solyc03g119920	Solyc05g007590	Solyc07g042315	Solyc03g116700
Solyc03g119950	Solyc05g007610	Solyc07g042500	Solyc03g116710
Solyc03g119970	Solyc05g007750	Solyc07g042910	Solyc03g116720
Solyc03g120050	Solyc05g007800	Solyc07g043550	Solyc03g116730
Solyc03g120110	Solyc05g007920	Solyc07g043560	Solyc03g116760
Solyc03g120140	Solyc05g007990	Solyc07g043590	Solyc03g116770
Solyc03g120170	Solyc05g008000	Solyc07g044920	Solyc03g116790
Solyc03g120240	Solyc05g008470	Solyc07g045220	Solyc03g116880
Solyc03g120310	Solyc05g008490	Solyc07g045240	Solyc03g116900
Solyc03g120360	Solyc05g008620	Solyc07g045340	Solyc03g117040
Solyc03g120430	Solyc05g008750	Solyc07g047750	Solyc03g117060
Solyc03g120440	Solyc05g008780	Solyc07g047780	Solyc03g117090
Solyc03g120450	Solyc05g008960	Solyc07g047970	Solyc03g117100
Solyc03g120460	Solyc05g009190	Solyc07g047980	Solyc03g117110
Solyc03g120480	Solyc05g009240	Solyc07g048030	Solyc03g117120
Solyc03g120500	Solyc05g009250	Solyc07g048120	Solyc03g117180
Solyc03g120510	Solyc05g009260	Solyc07g049350	Solyc03g117210
Solyc03g120520	Solyc05g009440	Solyc07g049380	Solyc03g117230
Solyc03g120540	Solyc05g009515	Solyc07g049480	Solyc03g117270
Solyc03g120560	Solyc05g009560	Solyc07g049490	Solyc03g117360
Solyc03g120580	Solyc05g009670	Solyc07g049505	Solyc03g117470
Solyc03g120630	Solyc05g010060	Solyc07g049580	Solyc03g117480
Solyc03g120640	Solyc05g010425	Solyc07g049600	Solyc03g117560
Solyc03g120670	Solyc05g010460	Solyc07g049720	Solyc03g117600
Solyc03g120730	Solyc05g010620	Solyc07g052040	Solyc03g117630
Solyc03g120790	Solyc05g010730	Solyc07g052300	Solyc03g117720
Solyc03g120850	Solyc05g012000	Solyc07g052340	Solyc03g117780
Solyc03g120890	Solyc05g012172	Solyc07g052640	Solyc03g117970
Solyc03g120910	Solyc05g012240	Solyc07g052690	Solyc03g118030
Solyc03g120940	Solyc05g012250	Solyc07g052710	Solyc03g118040
Solyc03g120950	Solyc05g012280	Solyc07g052730	Solyc03g118080
Solyc03g121030	Solyc05g012350	Solyc07g052770	Solyc03g118090
Solyc03g121110	Solyc05g012360	Solyc07g052780	Solyc03g118170
Solyc03g121180	Solyc05g012670	Solyc07g052913	Solyc03g118200
Solyc03g121270	Solyc05g012770	Solyc07g052940	Solyc03g118220
Solyc03g121280	Solyc05g150109	Solyc07g053160	Solyc03g118240
[truncated: 4,415 more rows]
