# Supplementary material for: Whole-genome landscape of histone H3K4me3 modification during sperm cell lineage development in tomato
Source: BMC Plant Biol. 2024 Jun 27;24:610. doi: 10.1186/s12870-024-05318-8 (PMC11210149; doi:10.1186/s12870-024-05318-8)
Supplement: Supplementary file 4 — Supplementary Material 4 [file 12870_2024_5318_MOESM4_ESM.xlsx]

## Sheet: Statistics of peaks
Table S4. Differentially modified peaks (DMPs) for H3K4me3.
Cell types	Differential peaks	Non-differential peaks	Proportion of non-diff peaks
Leaf_MS	4665	17207	78.6714
Leaf_GC	13827	10782	43.8132
Leaf_SC	17271	10701	38.2561
Leaf_VN	12398	8118	39.5691
MS_VN	11319	10776	48.7712
MS_GC	11323	13920	55.144
MS_SC	14128	14291	50.2868
GC_SC	479	25555	98.1601
GC_VN	6054	16467	73.1184

## Sheet: MS_vs_VN
chr	start	end	Diff
SL4.0ch01	71799371	71802164	MS
SL4.0ch01	72464041	72470329	MS
SL4.0ch01	69988396	69991492	MS
SL4.0ch10	64248699	64252447	MS
SL4.0ch01	90015283	90018018	MS
SL4.0ch02	46269380	46271916	MS
SL4.0ch09	56288143	56289372	MS
SL4.0ch09	67600968	67603679	MS
SL4.0ch06	45897473	45900904	MS
SL4.0ch02	40496357	40500098	MS
SL4.0ch01	83630372	83634300	MS
SL4.0ch02	51812218	51814826	MS
SL4.0ch08	58980984	58983340	MS
SL4.0ch01	76898292	76901155	MS
SL4.0ch06	23482310	23484197	MS
SL4.0ch02	47372057	47373628	MS
SL4.0ch07	61746309	61748422	MS
SL4.0ch02	48445474	48447430	MS
SL4.0ch10	60424495	60427104	MS
SL4.0ch09	62946748	62948754	MS
SL4.0ch01	87211393	87212723	MS
SL4.0ch09	59590435	59593687	MS
SL4.0ch02	51106741	51110734	MS
SL4.0ch01	84592738	84595198	MS
SL4.0ch12	4305852	4307892	MS
SL4.0ch02	40132944	40135443	MS
SL4.0ch01	75202392	75206876	MS
SL4.0ch01	6386449	6391407	MS
SL4.0ch08	63477878	63480988	MS
SL4.0ch03	54067646	54071111	MS
SL4.0ch07	65267632	65270087	MS
SL4.0ch02	47376192	47377821	MS
SL4.0ch11	53224892	53228486	MS
SL4.0ch08	61160847	61164088	MS
SL4.0ch08	53441191	53442604	MS
SL4.0ch06	43777264	43779074	MS
SL4.0ch04	63251762	63257149	MS
SL4.0ch07	56473750	56475131	MS
SL4.0ch11	48746732	48750144	MS
SL4.0ch03	54649103	54651948	MS
SL4.0ch05	3925990	3928152	MS
SL4.0ch06	41470691	41472446	MS
SL4.0ch01	5162779	5165011	MS
SL4.0ch03	62556525	62557970	MS
SL4.0ch04	49952521	49956337	MS
SL4.0ch10	59843157	59847007	MS
SL4.0ch08	56931135	56932755	MS
SL4.0ch03	61378986	61381322	MS
SL4.0ch05	5231206	5234621	MS
SL4.0ch01	87222490	87225866	MS
SL4.0ch04	26607594	26608460	MS
SL4.0ch01	76171848	76174308	MS
SL4.0ch01	78434581	78436812	MS
SL4.0ch06	45903890	45907090	MS
SL4.0ch09	63231452	63234731	MS
SL4.0ch02	45075926	45076807	MS
SL4.0ch03	53787854	53790368	MS
SL4.0ch06	45195258	45197618	MS
SL4.0ch01	77391841	77394064	MS
SL4.0ch02	22946433	22947325	MS
SL4.0ch02	49756324	49759022	MS
SL4.0ch02	48636062	48639112	MS
SL4.0ch03	58353013	58354928	MS
SL4.0ch07	59581566	59584332	MS
SL4.0ch08	47748	49982	MS
SL4.0ch11	4335779	4338050	MS
SL4.0ch06	41876691	41879223	MS
SL4.0ch11	50736925	50738333	MS
SL4.0ch10	63237888	63239002	MS
SL4.0ch04	52704083	52706066	MS
SL4.0ch10	1208361	1210731	MS
SL4.0ch05	6358072	6360973	MS
SL4.0ch11	5202722	5205028	MS
SL4.0ch07	61521125	61522709	MS
SL4.0ch04	59279909	59281983	MS
SL4.0ch01	249553	251043	MS
SL4.0ch10	60380332	60381753	MS
SL4.0ch12	65400322	65402115	MS
SL4.0ch05	2360239	2363120	MS
SL4.0ch09	1448740	1451187	MS
SL4.0ch11	3299038	3300621	MS
SL4.0ch04	60545962	60548992	MS
SL4.0ch04	58466470	58468830	MS
SL4.0ch11	51301235	51302169	MS
SL4.0ch02	30600412	30601863	MS
SL4.0ch07	66989088	66991076	MS
SL4.0ch12	1555590	1557635	MS
SL4.0ch07	63153868	63155478	MS
SL4.0ch01	46907108	46908084	MS
SL4.0ch01	74077377	74078680	MS
SL4.0ch10	62250294	62251757	MS
SL4.0ch06	935323	938856	MS
SL4.0ch06	34589047	34591220	MS
SL4.0ch06	47113028	47114765	MS
SL4.0ch03	63320791	63322893	MS
SL4.0ch02	38517159	38519022	MS
SL4.0ch06	36483560	36484880	MS
SL4.0ch09	65495235	65498101	MS
SL4.0ch06	42062411	42064787	MS
SL4.0ch06	43144230	43147254	MS
SL4.0ch02	45041291	45043015	MS
SL4.0ch11	152230	154501	MS
SL4.0ch03	53960045	53961671	MS
SL4.0ch11	4091860	4093838	MS
SL4.0ch02	38665976	38667872	MS
SL4.0ch07	4347685	4349120	MS
SL4.0ch01	79069395	79073244	MS
SL4.0ch09	67606739	67609070	MS
SL4.0ch11	48412941	48415642	MS
SL4.0ch03	63332368	63333814	MS
SL4.0ch04	62265793	62267893	MS
SL4.0ch02	44195265	44197306	MS
SL4.0ch01	78943661	78945106	MS
SL4.0ch10	56226544	56227567	MS
SL4.0ch02	49740429	49742575	MS
SL4.0ch12	61366214	61367397	MS
SL4.0ch06	29110885	29112205	MS
SL4.0ch03	57217589	57220001	MS
SL4.0ch04	54856885	54859135	MS
SL4.0ch10	1236929	1239341	MS
SL4.0ch11	49446501	49448442	MS
SL4.0ch10	628758	630408	MS
SL4.0ch04	51881820	51883941	MS
SL4.0ch03	64357284	64359591	MS
SL4.0ch11	49110118	49111160	MS
SL4.0ch11	902442	903941	MS
SL4.0ch03	53567691	53569724	MS
SL4.0ch10	50191043	50192670	MS
SL4.0ch01	89891478	89893788	MS
SL4.0ch08	12518914	12521001	MS
SL4.0ch04	57808492	57810903	MS
SL4.0ch02	44107993	44109506	MS
SL4.0ch08	58815414	58818671	MS
SL4.0ch08	62997518	62999281	MS
SL4.0ch11	3384825	3388298	MS
SL4.0ch05	448748	451630	MS
SL4.0ch04	2986632	2988220	MS
SL4.0ch08	59625933	59629097	MS
SL4.0ch11	6616696	6619559	MS
SL4.0ch04	7173547	7177308	MS
SL4.0ch03	57852843	57856434	MS
SL4.0ch03	62250508	62252440	MS
SL4.0ch12	31750725	31751930	MS
SL4.0ch05	62173999	62176956	MS
SL4.0ch12	29817012	29818271	MS
SL4.0ch11	3567489	3568138	MS
SL4.0ch06	45247012	45251303	MS
SL4.0ch04	63899815	63900949	MS
SL4.0ch03	62685514	62688195	MS
SL4.0ch05	572597	576743	MS
SL4.0ch01	77847693	77850851	MS
SL4.0ch02	37372715	37375808	MS
SL4.0ch09	24421762	24423827	MS
SL4.0ch02	33568264	33574427	MS
SL4.0ch03	915807	917420	MS
SL4.0ch02	52341792	52343935	MS
SL4.0ch06	45261528	45263529	MS
SL4.0ch08	59897756	59899502	MS
SL4.0ch09	10803043	10804218	MS
SL4.0ch12	58759024	58760320	MS
SL4.0ch01	80061036	80063947	MS
SL4.0ch06	42497747	42500138	MS
SL4.0ch02	41033108	41035635	MS
SL4.0ch04	58175097	58176272	MS
SL4.0ch06	35865917	35867628	MS
SL4.0ch01	71834296	71835477	MS
SL4.0ch11	1458444	1459402	MS
SL4.0ch03	59217420	59219764	MS
SL4.0ch07	65506316	65507241	MS
SL4.0ch09	63552609	63555077	MS
SL4.0ch01	79710324	79711824	MS
SL4.0ch08	62105146	62107005	MS
SL4.0ch05	64473790	64474850	MS
SL4.0ch08	489850	492882	MS
SL4.0ch01	36926737	36931256	MS
SL4.0ch05	1441725	1444386	MS
SL4.0ch01	68655140	68656823	MS
SL4.0ch10	3326293	3330785	MS
SL4.0ch04	53250092	53251661	MS
SL4.0ch02	43219252	43221057	MS
SL4.0ch10	2409612	2412126	MS
SL4.0ch01	85633680	85635849	MS
SL4.0ch12	64466541	64468058	MS
SL4.0ch07	63229837	63231435	MS
SL4.0ch08	63961274	63962746	MS
SL4.0ch08	61284332	61285319	MS
SL4.0ch03	45791075	45792781	MS
SL4.0ch01	76553839	76555815	MS
SL4.0ch03	2150014	2152235	MS
SL4.0ch09	3109658	3110657	MS
SL4.0ch03	57073163	57074989	MS
SL4.0ch03	144535	145923	MS
SL4.0ch06	35322143	35324769	MS
SL4.0ch03	64001697	64002753	MS
SL4.0ch01	1398096	1400298	MS
SL4.0ch01	89942027	89943665	MS
SL4.0ch05	64779630	64781388	MS
SL4.0ch09	936801	937972	MS
SL4.0ch09	2372769	2374321	MS
SL4.0ch08	54752548	54753769	MS
SL4.0ch05	11568991	11571013	MS
SL4.0ch04	4581079	4582369	MS
SL4.0ch07	36096408	36097510	MS
SL4.0ch02	51550570	51553014	MS
SL4.0ch01	86770500	86772253	MS
SL4.0ch04	60071464	60074318	MS
SL4.0ch03	62270770	62273002	MS
SL4.0ch07	24030843	24031815	MS
SL4.0ch05	1686794	1688689	MS
SL4.0ch03	4927789	4928666	MS
SL4.0ch07	57113007	57115382	MS
SL4.0ch03	55190200	55191374	MS
SL4.0ch10	60902979	60905698	MS
SL4.0ch04	6068872	6071221	MS
SL4.0ch06	12447660	12448511	MS
SL4.0ch06	38287614	38289432	MS
SL4.0ch09	67280702	67283804	MS
SL4.0ch07	295754	297166	MS
SL4.0ch05	65025107	65026451	MS
SL4.0ch10	3346292	3347800	MS
SL4.0ch04	62189560	62192243	MS
SL4.0ch07	57803678	57805386	MS
SL4.0ch11	5058089	5059705	MS
SL4.0ch08	43674927	43679074	MS
SL4.0ch01	83537994	83539216	MS
SL4.0ch08	43904738	43908106	MS
SL4.0ch09	57907997	57910255	MS
SL4.0ch10	57114359	57115909	MS
SL4.0ch03	64349196	64351250	MS
SL4.0ch03	64998712	65001562	MS
SL4.0ch12	4895069	4897360	MS
SL4.0ch08	43909398	43911703	MS
SL4.0ch10	2369926	2370845	MS
SL4.0ch02	42722409	42724270	MS
SL4.0ch08	3640676	3645072	MS
SL4.0ch04	63465687	63467283	MS
SL4.0ch11	4859879	4861926	MS
SL4.0ch05	1364194	1366067	MS
SL4.0ch04	61396959	61398786	MS
SL4.0ch03	62086440	62088624	MS
SL4.0ch09	4187776	4192079	MS
SL4.0ch10	59815419	59817215	MS
SL4.0ch08	59208052	59210390	MS
SL4.0ch02	41315260	41319516	MS
SL4.0ch04	64255860	64256884	MS
SL4.0ch03	56116116	56119828	MS
SL4.0ch08	1524210	1525202	MS
SL4.0ch10	50199921	50201484	MS
SL4.0ch07	57420491	57422471	MS
SL4.0ch02	44628185	44630260	MS
SL4.0ch05	2637696	2640159	MS
SL4.0ch07	23799652	23801068	MS
SL4.0ch06	39161327	39162458	MS
SL4.0ch01	87141898	87144251	MS
SL4.0ch01	71725094	71726783	MS
SL4.0ch03	52731208	52732400	MS
SL4.0ch08	62383474	62385482	MS
SL4.0ch03	61202673	61205231	MS
SL4.0ch01	69893336	69896574	MS
SL4.0ch12	50315651	50317013	MS
SL4.0ch08	3198941	3201101	MS
SL4.0ch05	1783653	1786356	MS
SL4.0ch03	4470335	4471226	MS
SL4.0ch01	5682950	5684182	MS
SL4.0ch07	58422653	58424076	MS
SL4.0ch05	64920056	64921899	MS
SL4.0ch08	60004443	60005470	MS
SL4.0ch09	379703	380967	MS
SL4.0ch06	2106916	2107965	MS
SL4.0ch08	44864140	44865491	MS
SL4.0ch04	63099418	63101652	MS
SL4.0ch12	61771431	61773460	MS
SL4.0ch06	46115312	46117930	MS
SL4.0ch05	2221378	2222807	MS
SL4.0ch01	85577611	85581403	MS
SL4.0ch06	44325700	44327083	MS
SL4.0ch03	56723979	56726339	MS
SL4.0ch06	37469121	37471725	MS
SL4.0ch01	87525967	87527775	MS
SL4.0ch05	60223213	60225897	MS
SL4.0ch03	59563454	59565336	MS
SL4.0ch02	41039902	41044209	MS
SL4.0ch01	69443856	69446658	MS
SL4.0ch01	78910357	78914010	MS
SL4.0ch11	11897721	11899272	MS
SL4.0ch04	58380545	58381924	MS
SL4.0ch10	59259401	59261288	MS
SL4.0ch06	36440316	36441952	MS
SL4.0ch05	753336	755643	MS
SL4.0ch06	3294981	3297440	MS
SL4.0ch05	1236749	1238456	MS
SL4.0ch01	88905316	88907629	MS
SL4.0ch08	56616735	56619974	MS
SL4.0ch06	1521062	1522962	MS
SL4.0ch10	60182571	60185139	MS
SL4.0ch02	51483396	51484595	MS
SL4.0ch03	61475262	61478820	MS
SL4.0ch04	61113750	61114892	MS
SL4.0ch09	60194167	60195657	MS
SL4.0ch01	84837622	84840619	MS
SL4.0ch08	1752284	1753326	MS
SL4.0ch06	40330507	40332119	MS
SL4.0ch01	76364849	76367074	MS
SL4.0ch01	82642928	82644971	MS
SL4.0ch06	42144880	42146299	MS
SL4.0ch11	3111369	3112885	MS
SL4.0ch09	64781234	64783523	MS
SL4.0ch02	44956080	44958122	MS
SL4.0ch03	54082165	54084178	MS
SL4.0ch04	55289816	55291217	MS
SL4.0ch08	58208679	58210753	MS
SL4.0ch09	5162588	5164422	MS
SL4.0ch02	49512052	49513752	MS
SL4.0ch06	45124632	45126644	MS
SL4.0ch02	43216158	43217628	MS
SL4.0ch06	36682854	36685302	MS
SL4.0ch07	65427487	65429023	MS
SL4.0ch01	72290213	72292449	MS
SL4.0ch09	62156844	62157592	MS
SL4.0ch12	66380200	66382275	MS
SL4.0ch02	44719937	44721161	MS
SL4.0ch03	53699595	53700391	MS
SL4.0ch07	59868691	59870979	MS
SL4.0ch10	60785552	60786720	MS
SL4.0ch11	5334629	5336902	MS
SL4.0ch01	74350063	74354564	MS
SL4.0ch07	60621709	60624349	MS
SL4.0ch11	50718076	50719585	MS
SL4.0ch12	65811918	65812903	MS
SL4.0ch11	50284437	50286519	MS
SL4.0ch06	37696676	37698813	MS
SL4.0ch11	46253531	46254588	MS
SL4.0ch12	62040526	62043247	MS
SL4.0ch01	71995186	71996492	MS
SL4.0ch03	60282952	60284229	MS
SL4.0ch05	854524	855734	MS
SL4.0ch02	43380531	43382046	MS
SL4.0ch03	7396209	7397305	MS
SL4.0ch11	50851965	50853370	MS
SL4.0ch01	89306227	89307396	MS
SL4.0ch03	61596759	61599506	MS
SL4.0ch02	36333656	36335370	MS
SL4.0ch01	85639419	85641502	MS
SL4.0ch07	67253861	67259577	MS
SL4.0ch09	62271422	62273394	MS
SL4.0ch11	46261928	46263037	MS
SL4.0ch02	47426854	47428333	MS
SL4.0ch03	3416735	3418450	MS
SL4.0ch06	43737317	43740300	MS
SL4.0ch01	82806764	82808531	MS
SL4.0ch10	56169930	56171574	MS
SL4.0ch07	63291520	63292689	MS
SL4.0ch10	61848633	61850943	MS
SL4.0ch09	66439321	66440485	MS
SL4.0ch07	65559232	65561550	MS
SL4.0ch07	66813666	66820553	MS
SL4.0ch12	4643032	4644503	MS
SL4.0ch01	72787462	72789873	MS
SL4.0ch01	85399654	85402641	MS
SL4.0ch11	52000500	52002694	MS
SL4.0ch03	4219352	4220438	MS
SL4.0ch01	84759182	84763003	MS
SL4.0ch07	66035404	66037692	MS
SL4.0ch04	2497672	2499094	MS
SL4.0ch05	10396017	10397090	MS
SL4.0ch03	46311201	46312302	MS
SL4.0ch02	48815782	48818555	MS
SL4.0ch12	66073955	66076080	MS
SL4.0ch06	42362685	42363776	MS
SL4.0ch07	51832670	51834721	MS
SL4.0ch03	64774736	64777409	MS
SL4.0ch06	45510396	45512083	MS
SL4.0ch04	59899430	59900720	MS
SL4.0ch04	63796890	63798704	MS
SL4.0ch06	34239177	34240807	MS
SL4.0ch07	65213239	65215753	MS
SL4.0ch06	42936944	42940168	MS
SL4.0ch01	395745	398486	MS
SL4.0ch12	66624449	66625949	MS
SL4.0ch06	22089161	22090884	MS
SL4.0ch02	20825274	20826347	MS
SL4.0ch01	64511771	64515129	MS
SL4.0ch03	594428	595724	MS
SL4.0ch03	48507799	48509908	MS
SL4.0ch07	61713186	61718960	MS
SL4.0ch05	5722020	5723675	MS
SL4.0ch11	2627290	2628692	MS
SL4.0ch06	3587118	3590877	MS
SL4.0ch08	61886414	61888555	MS
SL4.0ch04	4014804	4016354	MS
SL4.0ch03	3370673	3372178	MS
SL4.0ch06	45359904	45362302	MS
SL4.0ch02	49770909	49775007	MS
SL4.0ch05	8381512	8383947	MS
SL4.0ch06	38195578	38196731	MS
SL4.0ch04	60458367	60461603	MS
SL4.0ch01	90142476	90144816	MS
SL4.0ch12	4936440	4937545	MS
SL4.0ch09	59274444	59275794	MS
SL4.0ch04	58859201	58860887	MS
SL4.0ch02	47679398	47681884	MS
SL4.0ch03	61095799	61096698	MS
SL4.0ch03	24725655	24726554	MS
SL4.0ch01	67603099	67604984	MS
SL4.0ch03	2682276	2684180	MS
SL4.0ch06	885487	887025	MS
SL4.0ch02	46424134	46427173	MS
SL4.0ch02	42168582	42170651	MS
SL4.0ch03	1562867	1565798	MS
SL4.0ch12	62838758	62839599	MS
SL4.0ch05	19961503	19962708	MS
SL4.0ch02	47392621	47394729	MS
SL4.0ch03	54821240	54822986	MS
SL4.0ch02	41798517	41800530	MS
SL4.0ch01	2307187	2308182	MS
SL4.0ch07	66543156	66545483	MS
SL4.0ch07	65515639	65518968	MS
SL4.0ch05	3490153	3491885	MS
SL4.0ch02	37240645	37244156	MS
SL4.0ch04	56437619	56443744	MS
SL4.0ch02	46544603	46545821	MS
SL4.0ch03	7583753	7585312	MS
SL4.0ch02	51205852	51207654	MS
SL4.0ch01	77387570	77388587	MS
SL4.0ch05	63704057	63705886	MS
SL4.0ch07	58289044	58290222	MS
SL4.0ch07	66610952	66611551	MS
SL4.0ch03	58076448	58078106	MS
SL4.0ch11	21377668	21378684	MS
SL4.0ch07	66919698	66920898	MS
SL4.0ch03	47462657	47466794	MS
SL4.0ch07	62846440	62847346	MS
SL4.0ch09	68389687	68390827	MS
SL4.0ch01	82673408	82675207	MS
SL4.0ch06	32445456	32446599	MS
SL4.0ch07	65880705	65882065	MS
SL4.0ch03	58578276	58579372	MS
SL4.0ch02	51380619	51381953	MS
SL4.0ch12	9035150	9036074	MS
SL4.0ch01	82691602	82695241	MS
SL4.0ch08	61438472	61440823	MS
SL4.0ch11	3886303	3887507	MS
SL4.0ch03	58084280	58087044	MS
SL4.0ch07	67269448	67271532	MS
SL4.0ch11	52907686	52911599	MS
SL4.0ch07	60387980	60389520	MS
SL4.0ch03	54290689	54292615	MS
SL4.0ch05	3132224	3134911	MS
SL4.0ch01	79403493	79406351	MS
SL4.0ch04	62451842	62453844	MS
SL4.0ch08	59156290	59159355	MS
SL4.0ch08	62825786	62828062	MS
SL4.0ch02	44679884	44681904	MS
SL4.0ch06	43441747	43443090	MS
SL4.0ch09	3454225	3456306	MS
SL4.0ch05	5426981	5428270	MS
SL4.0ch07	30413465	30414546	MS
SL4.0ch03	58070664	58073555	MS
SL4.0ch09	65584442	65586424	MS
SL4.0ch08	60135159	60136332	MS
SL4.0ch03	48157098	48158286	MS
SL4.0ch02	50638437	50640968	MS
SL4.0ch10	59856344	59858572	MS
SL4.0ch06	23743081	23744258	MS
SL4.0ch05	43823141	43824495	MS
SL4.0ch08	57928044	57930049	MS
SL4.0ch05	6039465	6041002	MS
SL4.0ch02	48779053	48780807	MS
SL4.0ch01	90219661	90221380	MS
SL4.0ch04	1738366	1739458	MS
SL4.0ch07	46985653	46986561	MS
SL4.0ch08	2648531	2650168	MS
SL4.0ch02	49836188	49838997	MS
SL4.0ch04	3651888	3653063	MS
SL4.0ch03	545327	546924	MS
SL4.0ch03	2769070	2770095	MS
SL4.0ch01	2923856	2926133	MS
SL4.0ch03	62056222	62057787	MS
SL4.0ch12	63095621	63097301	MS
SL4.0ch10	63957519	63958860	MS
SL4.0ch02	43848973	43851744	MS
SL4.0ch03	62201952	62203845	MS
SL4.0ch09	64086334	64087658	MS
SL4.0ch08	57009402	57011052	MS
SL4.0ch01	78877909	78880074	MS
SL4.0ch01	90441153	90443059	MS
SL4.0ch09	31054861	31056210	MS
SL4.0ch09	1943432	1944500	MS
SL4.0ch01	71861879	71864383	MS
SL4.0ch11	48496598	48497845	MS
SL4.0ch08	23593552	23595560	MS
SL4.0ch08	62364457	62365074	MS
SL4.0ch01	70094035	70095096	MS
SL4.0ch02	48299682	48300961	MS
SL4.0ch03	370285	371593	MS
SL4.0ch01	76786038	76787817	MS
SL4.0ch07	700852	703579	MS
SL4.0ch03	6630957	6634550	MS
SL4.0ch03	47702102	47704322	MS
SL4.0ch12	4617865	4618829	MS
SL4.0ch02	48617670	48619090	MS
SL4.0ch01	80589644	80592215	MS
SL4.0ch12	64593407	64594548	MS
SL4.0ch08	54551975	54554217	MS
SL4.0ch01	86535422	86537139	MS
SL4.0ch05	30361692	30363189	MS
SL4.0ch10	61730646	61731743	MS
SL4.0ch04	52711305	52712465	MS
SL4.0ch02	42455465	42457902	MS
SL4.0ch04	4965889	4967243	MS
SL4.0ch03	64565188	64567567	MS
SL4.0ch01	76507854	76509548	MS
SL4.0ch08	55279550	55281430	MS
SL4.0ch01	79816789	79817934	MS
SL4.0ch02	49421962	49424486	MS
SL4.0ch10	46160196	46161099	MS
SL4.0ch01	74010850	74015214	MS
SL4.0ch11	8851557	8854679	MS
SL4.0ch02	38539441	38542472	MS
SL4.0ch02	49476256	49477545	MS
SL4.0ch01	80780139	80782439	MS
SL4.0ch03	54261575	54262774	MS
SL4.0ch02	27051093	27051882	MS
SL4.0ch06	25694062	25695361	MS
SL4.0ch06	43406007	43407627	MS
SL4.0ch02	38246776	38248021	MS
SL4.0ch05	8697325	8698827	MS
SL4.0ch09	11302659	11303987	MS
SL4.0ch12	61421519	61425079	MS
SL4.0ch10	58953236	58954250	MS
SL4.0ch09	59780345	59781713	MS
SL4.0ch06	24314114	24315315	MS
SL4.0ch06	21708776	21711475	MS
SL4.0ch02	49432888	49436695	MS
SL4.0ch11	50037937	50039183	MS
SL4.0ch07	67280228	67284867	MS
SL4.0ch09	56783705	56785325	MS
SL4.0ch01	73009973	73012250	MS
SL4.0ch08	51001312	51003379	MS
SL4.0ch03	2395104	2397442	MS
SL4.0ch07	63208550	63210372	MS
SL4.0ch01	691014	692261	MS
SL4.0ch01	73877679	73879333	MS
SL4.0ch02	51989005	51990942	MS
SL4.0ch09	3812327	3814571	MS
SL4.0ch10	59709228	59710657	MS
SL4.0ch02	48098985	48100396	MS
SL4.0ch02	45068997	45070861	MS
SL4.0ch02	25702639	25703563	MS
SL4.0ch07	65562476	65563795	MS
SL4.0ch11	8730271	8731385	MS
SL4.0ch04	61456548	61459501	MS
SL4.0ch05	62768442	62770456	MS
SL4.0ch11	13995437	13999082	MS
SL4.0ch05	65138821	65141008	MS
SL4.0ch01	79591762	79593297	MS
SL4.0ch04	58627297	58628738	MS
SL4.0ch03	529596	531168	MS
SL4.0ch07	2248377	2250812	MS
SL4.0ch05	3285131	3290247	MS
SL4.0ch10	55574612	55575447	MS
SL4.0ch03	61801072	61803793	MS
SL4.0ch01	1610281	1612285	MS
SL4.0ch03	47358793	47360028	MS
SL4.0ch09	4732647	4733690	MS
SL4.0ch09	63328766	63331526	MS
SL4.0ch05	31140742	31142083	MS
SL4.0ch06	39001642	39003373	MS
SL4.0ch01	69331861	69334046	MS
SL4.0ch02	35408109	35412089	MS
SL4.0ch03	57899592	57900721	MS
SL4.0ch09	62591629	62593783	MS
SL4.0ch07	58399964	58403013	MS
SL4.0ch06	23172295	23173961	MS
SL4.0ch11	50681567	50682730	MS
SL4.0ch11	5576062	5577535	MS
SL4.0ch03	56214943	56216360	MS
SL4.0ch07	394291	396162	MS
SL4.0ch07	2194063	2197852	MS
SL4.0ch11	8135649	8136695	MS
SL4.0ch02	38519196	38521064	MS
SL4.0ch04	59191057	59192351	MS
SL4.0ch04	57153968	57155934	MS
SL4.0ch12	3846020	3846993	MS
SL4.0ch04	59750084	59752981	MS
SL4.0ch01	82178004	82180261	MS
SL4.0ch02	16893387	16894450	MS
SL4.0ch10	1586618	1587677	MS
SL4.0ch01	2236393	2239928	MS
SL4.0ch06	42754690	42758106	MS
SL4.0ch04	58241000	58243726	MS
SL4.0ch12	1518814	1520295	MS
SL4.0ch08	54307733	54308906	MS
SL4.0ch07	363751	366064	MS
SL4.0ch10	854832	857701	MS
SL4.0ch10	33569566	33570804	MS
SL4.0ch07	4199160	4202219	MS
SL4.0ch08	31837	33272	MS
SL4.0ch09	67134977	67135827	MS
SL4.0ch04	59974250	59976347	MS
SL4.0ch03	46053126	46054333	MS
SL4.0ch03	60343867	60345564	MS
SL4.0ch08	52615650	52617882	MS
SL4.0ch03	62280713	62282342	MS
SL4.0ch12	5698676	5699895	MS
SL4.0ch03	59734428	59736280	MS
SL4.0ch08	60842121	60845340	MS
SL4.0ch09	3096272	3097512	MS
SL4.0ch04	57775183	57778917	MS
SL4.0ch05	62670633	62671543	MS
SL4.0ch04	51557001	51557934	MS
SL4.0ch03	58202314	58205182	MS
SL4.0ch03	46399959	46401415	MS
SL4.0ch03	61498424	61500043	MS
SL4.0ch06	45539640	45542676	MS
SL4.0ch06	265924	268777	MS
SL4.0ch10	61671538	61676448	MS
SL4.0ch10	382864	384435	MS
SL4.0ch06	32018708	32020366	MS
SL4.0ch06	3342430	3343868	MS
SL4.0ch01	603977	605172	MS
SL4.0ch03	26080126	26083935	MS
SL4.0ch04	53944977	53946451	MS
SL4.0ch05	19408133	19410165	MS
SL4.0ch02	45692711	45694361	MS
SL4.0ch06	35304725	35307092	MS
SL4.0ch07	65772246	65773509	MS
SL4.0ch10	62003203	62004322	MS
SL4.0ch02	43067443	43068297	MS
SL4.0ch04	2877886	2878661	MS
SL4.0ch02	30501932	30502698	MS
SL4.0ch01	74387149	74388859	MS
SL4.0ch11	3494694	3495426	MS
SL4.0ch06	43986283	43987473	MS
SL4.0ch01	84411620	84414593	MS
SL4.0ch06	41197320	41199429	MS
SL4.0ch01	88750996	88754089	MS
SL4.0ch09	57552507	57554060	MS
SL4.0ch01	73284879	73286035	MS
SL4.0ch04	63761047	63762443	MS
SL4.0ch04	63092338	63093491	MS
SL4.0ch02	43197396	43199276	MS
SL4.0ch04	62252761	62253974	MS
SL4.0ch02	47261172	47262343	MS
SL4.0ch01	178229	181959	MS
SL4.0ch12	3191787	3194518	MS
SL4.0ch07	166906	168200	MS
SL4.0ch07	421410	423963	MS
SL4.0ch02	51924421	51925961	MS
SL4.0ch09	15233832	15235521	MS
SL4.0ch12	66238855	66239815	MS
SL4.0ch09	875433	876899	MS
SL4.0ch07	3116498	3118058	MS
SL4.0ch06	38400942	38402447	MS
SL4.0ch08	62968836	62971355	MS
SL4.0ch01	29330001	29330899	MS
SL4.0ch05	657700	659152	MS
SL4.0ch01	90269990	90271802	MS
SL4.0ch05	762926	765080	MS
SL4.0ch07	1323184	1327281	MS
SL4.0ch01	80840864	80841882	MS
SL4.0ch07	63731540	63733374	MS
SL4.0ch04	63959211	63960483	MS
SL4.0ch04	50690882	50691963	MS
SL4.0ch06	43181299	43183534	MS
SL4.0ch10	60762978	60763811	MS
SL4.0ch04	5010887	5012390	MS
SL4.0ch03	57561228	57562693	MS
SL4.0ch01	89969708	89971673	MS
SL4.0ch07	65162283	65165616	MS
SL4.0ch09	4407752	4409337	MS
SL4.0ch12	65470718	65471965	MS
SL4.0ch03	62938367	62939839	MS
SL4.0ch07	40861910	40864682	MS
SL4.0ch08	61613218	61615395	MS
SL4.0ch01	72823262	72824575	MS
SL4.0ch01	81464017	81466247	MS
SL4.0ch02	45539771	45540838	MS
SL4.0ch02	41066569	41069604	MS
SL4.0ch06	201064	204240	MS
SL4.0ch02	40826663	40828843	MS
SL4.0ch10	7099505	7100498	MS
SL4.0ch06	44788427	44789996	MS
SL4.0ch04	57548862	57551424	MS
SL4.0ch04	4037020	4038594	MS
SL4.0ch06	42244287	42245802	MS
SL4.0ch02	52117181	52118461	MS
SL4.0ch01	75325271	75327010	MS
SL4.0ch02	36322374	36324608	MS
SL4.0ch02	44940382	44941826	MS
SL4.0ch12	3205221	3207965	MS
SL4.0ch09	5106772	5108565	MS
SL4.0ch08	49731777	49734084	MS
SL4.0ch02	36393578	36394353	MS
SL4.0ch02	36203580	36204645	MS
SL4.0ch01	2253184	2254595	MS
SL4.0ch02	23831914	23834930	MS
SL4.0ch09	1454992	1458145	MS
SL4.0ch09	65743761	65745369	MS
SL4.0ch06	34604913	34607834	MS
SL4.0ch09	223799	226934	MS
SL4.0ch09	67646665	67650668	MS
SL4.0ch04	2802672	2803768	MS
SL4.0ch04	55250824	55253562	MS
SL4.0ch01	74015838	74018294	MS
SL4.0ch03	15141420	15142904	MS
SL4.0ch11	52130508	52132466	MS
SL4.0ch11	50472620	50474487	MS
SL4.0ch02	48517746	48519859	MS
SL4.0ch03	50044317	50045895	MS
SL4.0ch05	20768957	20770499	MS
SL4.0ch01	88714295	88715721	MS
SL4.0ch02	51283890	51286088	MS
SL4.0ch07	1829644	1830873	MS
SL4.0ch01	1445339	1446455	MS
SL4.0ch11	1774975	1777397	MS
SL4.0ch01	839488	840710	MS
SL4.0ch11	53307126	53309098	MS
SL4.0ch10	64372081	64376436	MS
SL4.0ch05	64990270	64991501	MS
SL4.0ch02	35512097	35513942	MS
SL4.0ch01	80851490	80852973	MS
SL4.0ch09	584572	586477	MS
SL4.0ch02	51184758	51186560	MS
SL4.0ch07	62734076	62735636	MS
SL4.0ch03	96823	99477	MS
SL4.0ch10	59208129	59210902	MS
SL4.0ch11	2336655	2337499	MS
SL4.0ch06	44693946	44695041	MS
SL4.0ch07	66789806	66790823	MS
SL4.0ch01	78930117	78931206	MS
SL4.0ch12	4509613	4513167	MS
SL4.0ch01	81705153	81706698	MS
SL4.0ch08	55408405	55409535	MS
SL4.0ch07	54531406	54534101	MS
SL4.0ch09	991804	992999	MS
SL4.0ch03	58497403	58498856	MS
SL4.0ch10	47203435	47204975	MS
SL4.0ch01	87988347	87989597	MS
SL4.0ch08	62136538	62138814	MS
SL4.0ch01	79960432	79963330	MS
SL4.0ch07	2062933	2064829	MS
SL4.0ch10	2386434	2387208	MS
SL4.0ch03	58752989	58756146	MS
SL4.0ch04	57534824	57536266	MS
SL4.0ch01	73293081	73294486	MS
SL4.0ch03	4776993	4780010	MS
SL4.0ch04	18179235	18180796	MS
SL4.0ch02	14573323	14575195	MS
SL4.0ch09	58778164	58779013	MS
SL4.0ch11	3859206	3860670	MS
SL4.0ch05	3689467	3691930	MS
SL4.0ch09	6156004	6158176	MS
SL4.0ch07	62895460	62895978	MS
SL4.0ch03	56640266	56642048	MS
SL4.0ch07	67084067	67085591	MS
SL4.0ch01	73766934	73767850	MS
SL4.0ch04	61837852	61841540	MS
SL4.0ch02	46965862	46967184	MS
SL4.0ch03	59909536	59911576	MS
SL4.0ch02	42801881	42802885	MS
SL4.0ch12	2328100	2329429	MS
SL4.0ch11	48039306	48041242	MS
SL4.0ch05	6919046	6921667	MS
SL4.0ch07	2453895	2454949	MS
SL4.0ch11	5147740	5149368	MS
SL4.0ch09	4005750	4009236	MS
SL4.0ch07	2328477	2330397	MS
SL4.0ch06	36758248	36760001	MS
SL4.0ch01	79388623	79390696	MS
SL4.0ch02	37219480	37220892	MS
SL4.0ch05	63817735	63819812	MS
SL4.0ch08	338319	341446	MS
SL4.0ch08	58287778	58289797	MS
SL4.0ch00	3220357	3220983	MS
SL4.0ch07	56386107	56387885	MS
SL4.0ch09	1251275	1252785	MS
SL4.0ch05	465608	466579	MS
SL4.0ch08	49820551	49821506	MS
SL4.0ch06	38133700	38136717	MS
SL4.0ch05	18366660	18370150	MS
SL4.0ch05	7044300	7045552	MS
SL4.0ch05	60572099	60574751	MS
SL4.0ch01	80571357	80573195	MS
SL4.0ch12	61435857	61437723	MS
SL4.0ch10	62575521	62577220	MS
SL4.0ch09	54607609	54610085	MS
SL4.0ch09	2614453	2616172	MS
SL4.0ch10	62049459	62050176	MS
SL4.0ch07	56379371	56381130	MS
SL4.0ch07	1847525	1849539	MS
SL4.0ch01	78253662	78255505	MS
SL4.0ch03	503661	505126	MS
SL4.0ch09	50687836	50689705	MS
SL4.0ch04	55677174	55678891	MS
SL4.0ch05	63301414	63303274	MS
SL4.0ch02	34945009	34946283	MS
SL4.0ch08	62708974	62709944	MS
SL4.0ch11	31285872	31289723	MS
SL4.0ch06	44798480	44800223	MS
SL4.0ch02	39310645	39312228	MS
SL4.0ch11	53984999	53986214	MS
SL4.0ch02	31955204	31957497	MS
SL4.0ch09	2166114	2168376	MS
SL4.0ch05	62600622	62601991	MS
SL4.0ch07	66508704	66510152	MS
SL4.0ch08	58428225	58430184	MS
SL4.0ch06	44437681	44439542	MS
SL4.0ch01	89991161	89992722	MS
SL4.0ch10	60843434	60844803	MS
SL4.0ch09	752533	753745	MS
SL4.0ch06	3505463	3506806	MS
SL4.0ch08	62301271	62304483	MS
SL4.0ch07	49193942	49195166	MS
SL4.0ch03	56052998	56054415	MS
SL4.0ch05	63940161	63943909	MS
SL4.0ch03	62120345	62121301	MS
SL4.0ch07	64042385	64044329	MS
SL4.0ch05	19980461	19981687	MS
SL4.0ch03	59164469	59166726	MS
SL4.0ch01	62096669	62098000	MS
SL4.0ch11	3824754	3826252	MS
SL4.0ch01	79366572	79368116	MS
SL4.0ch02	47932567	47933475	MS
SL4.0ch01	89338455	89339758	MS
SL4.0ch10	61304095	61305828	MS
SL4.0ch02	14542851	14543689	MS
SL4.0ch03	3500933	3501989	MS
SL4.0ch11	2520913	2521928	MS
SL4.0ch04	57172418	57173598	MS
SL4.0ch09	64335930	64338069	MS
SL4.0ch02	49163380	49165898	MS
SL4.0ch04	1352714	1353747	MS
SL4.0ch02	50956599	50958172	MS
SL4.0ch04	267096	269463	MS
SL4.0ch03	45370117	45372961	MS
SL4.0ch06	40535053	40537147	MS
SL4.0ch11	53425625	53427115	MS
SL4.0ch07	58856871	58858643	MS
SL4.0ch12	66298309	66299743	MS
SL4.0ch12	64232992	64234238	MS
SL4.0ch07	66448332	66449492	MS
SL4.0ch04	62673268	62676518	MS
SL4.0ch01	1030102	1030871	MS
SL4.0ch05	64999946	65001226	MS
SL4.0ch01	76625753	76627229	MS
SL4.0ch08	57980565	57981913	MS
SL4.0ch05	5373686	5375946	MS
SL4.0ch02	41784937	41786689	MS
SL4.0ch07	65581127	65582814	MS
SL4.0ch10	64152787	64154777	MS
SL4.0ch04	51223845	51225378	MS
SL4.0ch03	50669007	50670576	MS
SL4.0ch01	88880906	88883918	MS
SL4.0ch06	42841827	42845267	MS
SL4.0ch05	29449530	29450756	MS
SL4.0ch04	44103948	44105464	MS
SL4.0ch09	24697980	24699411	MS
SL4.0ch07	57024639	57026484	MS
SL4.0ch02	39949199	39950548	MS
SL4.0ch02	45244534	45245432	MS
SL4.0ch01	85135159	85139395	MS
SL4.0ch10	64773856	64775109	MS
SL4.0ch06	43691288	43692727	MS
SL4.0ch09	527125	528050	MS
SL4.0ch10	59829808	59831433	MS
SL4.0ch01	4629668	4630986	MS
SL4.0ch03	2241731	2243750	MS
SL4.0ch02	42313902	42315692	MS
SL4.0ch06	39615321	39619202	MS
SL4.0ch12	1973729	1975342	MS
SL4.0ch07	59877760	59878801	MS
SL4.0ch04	24499339	24501177	MS
SL4.0ch03	47394482	47395833	MS
SL4.0ch09	57018612	57020860	MS
SL4.0ch06	38998984	39000073	MS
SL4.0ch04	39167557	39168927	MS
SL4.0ch06	31270948	31272203	MS
SL4.0ch04	54417279	54418411	MS
SL4.0ch09	2966685	2967532	MS
SL4.0ch05	60915962	60917586	MS
SL4.0ch07	2950599	2954291	MS
SL4.0ch09	66460469	66461873	MS
SL4.0ch07	65158814	65159995	MS
SL4.0ch06	45416417	45419992	MS
SL4.0ch06	44556561	44558083	MS
SL4.0ch07	67232331	67234689	MS
SL4.0ch03	57033859	57035118	MS
SL4.0ch05	34557757	34559065	MS
SL4.0ch04	54250204	54251321	MS
SL4.0ch01	88836080	88838166	MS
SL4.0ch03	50699582	50700889	MS
SL4.0ch07	54999659	55001158	MS
SL4.0ch06	41434324	41435293	MS
SL4.0ch03	58134662	58135948	MS
SL4.0ch07	67592565	67593924	MS
SL4.0ch09	67450638	67451524	MS
SL4.0ch02	43831338	43834049	MS
SL4.0ch04	64189980	64191082	MS
SL4.0ch06	36715123	36717698	MS
SL4.0ch07	65536169	65538386	MS
SL4.0ch08	58390775	58392097	MS
SL4.0ch07	61324089	61325809	MS
SL4.0ch11	277183	279962	MS
SL4.0ch12	2068544	2071021	MS
SL4.0ch01	9744028	9745158	MS
SL4.0ch04	11700029	11702253	MS
SL4.0ch07	64637578	64639243	MS
SL4.0ch09	62543512	62546033	MS
SL4.0ch12	63567246	63569029	MS
SL4.0ch01	72236150	72237157	MS
SL4.0ch03	4046794	4047979	MS
SL4.0ch08	52639647	52640902	MS
SL4.0ch01	86135500	86138236	MS
SL4.0ch11	50657159	50659598	MS
SL4.0ch06	46662373	46663733	MS
SL4.0ch01	87436190	87438099	MS
SL4.0ch01	4891735	4894520	MS
SL4.0ch03	542585	543532	MS
SL4.0ch02	42690369	42691641	MS
SL4.0ch07	644287	645322	MS
SL4.0ch03	62738702	62740373	MS
SL4.0ch04	64306766	64308255	MS
SL4.0ch03	1644814	1647757	MS
SL4.0ch01	74266021	74269415	MS
SL4.0ch11	4284937	4286154	MS
SL4.0ch06	44022232	44024791	MS
SL4.0ch10	39287921	39289198	MS
SL4.0ch01	64574381	64577848	MS
SL4.0ch12	5692522	5693712	MS
SL4.0ch11	3593570	3594921	MS
SL4.0ch01	69011925	69014374	MS
SL4.0ch01	87603459	87604831	MS
SL4.0ch09	1713357	1716126	MS
SL4.0ch12	3161068	3162884	MS
SL4.0ch03	62430908	62432079	MS
SL4.0ch06	36909823	36911233	MS
SL4.0ch12	2167173	2168485	MS
SL4.0ch09	67691702	67692747	MS
SL4.0ch07	3121781	3123299	MS
SL4.0ch03	1787160	1790111	MS
SL4.0ch04	51193627	51194366	MS
SL4.0ch06	41563528	41564748	MS
SL4.0ch03	54167481	54168503	MS
SL4.0ch04	53088486	53090358	MS
SL4.0ch12	1811044	1812238	MS
SL4.0ch08	50923230	50924920	MS
SL4.0ch02	51404900	51406872	MS
SL4.0ch07	2074258	2076247	MS
SL4.0ch03	58769932	58771702	MS
SL4.0ch02	48700767	48702719	MS
SL4.0ch05	127473	130195	MS
SL4.0ch02	38807774	38810172	MS
SL4.0ch01	68579672	68583564	MS
SL4.0ch04	63152455	63154039	MS
SL4.0ch04	3432498	3433447	MS
SL4.0ch05	1944869	1946440	MS
SL4.0ch03	49457805	49458501	MS
SL4.0ch03	63426628	63428104	MS
SL4.0ch06	30020215	30022020	MS
SL4.0ch07	47139280	47140074	MS
SL4.0ch01	88162755	88164021	MS
SL4.0ch07	67467872	67469109	MS
SL4.0ch03	64855327	64857926	MS
SL4.0ch04	5404602	5405836	MS
SL4.0ch02	44980041	44980662	MS
SL4.0ch06	32161545	32162803	MS
SL4.0ch09	63343940	63345002	MS
SL4.0ch10	61424117	61425788	MS
SL4.0ch03	4312571	4313675	MS
SL4.0ch07	1952620	1954619	MS
SL4.0ch01	72335092	72337042	MS
SL4.0ch10	55122444	55123446	MS
SL4.0ch12	64913634	64914901	MS
SL4.0ch08	62370913	62372256	MS
SL4.0ch09	67114659	67116240	MS
SL4.0ch05	4940396	4941525	MS
SL4.0ch02	41511257	41511955	MS
SL4.0ch05	8134542	8135580	MS
SL4.0ch04	62503602	62504826	MS
SL4.0ch03	59785507	59787580	MS
SL4.0ch02	40673317	40674144	MS
SL4.0ch02	49709329	49711034	MS
SL4.0ch05	7085563	7089124	MS
SL4.0ch01	83174582	83176903	MS
SL4.0ch06	34281551	34282933	MS
SL4.0ch06	30004170	30005075	MS
SL4.0ch07	58968304	58969958	MS
SL4.0ch04	1591454	1593453	MS
SL4.0ch08	61338812	61342317	MS
SL4.0ch04	2069178	2071885	MS
SL4.0ch02	25375366	25376855	MS
SL4.0ch06	44781617	44782685	MS
SL4.0ch10	64500059	64502546	MS
SL4.0ch11	53553198	53554349	MS
SL4.0ch07	65847147	65848116	MS
SL4.0ch08	58143299	58145052	MS
SL4.0ch09	520376	521781	MS
SL4.0ch02	48602043	48604008	MS
SL4.0ch08	48851837	48852950	MS
SL4.0ch01	89070404	89072383	MS
SL4.0ch03	64882661	64884293	MS
SL4.0ch05	4956003	4958699	MS
SL4.0ch03	57884621	57886699	MS
SL4.0ch01	82016349	82017795	MS
SL4.0ch02	38526462	38527858	MS
SL4.0ch09	1171027	1173170	MS
SL4.0ch12	44759454	44760254	MS
SL4.0ch07	63164866	63168255	MS
SL4.0ch11	54021685	54023173	MS
SL4.0ch02	37190123	37193025	MS
SL4.0ch02	36114276	36115336	MS
SL4.0ch09	1106912	1108817	MS
SL4.0ch03	64151242	64152851	MS
SL4.0ch03	57171864	57173478	MS
SL4.0ch10	62405890	62407320	MS
SL4.0ch05	63824863	63825853	MS
SL4.0ch05	15655450	15656225	MS
SL4.0ch10	55738604	55739461	MS
SL4.0ch04	60707915	60709935	MS
SL4.0ch08	58619299	58620669	MS
SL4.0ch02	29488235	29490144	MS
SL4.0ch06	46133548	46135043	MS
SL4.0ch02	44675447	44676988	MS
SL4.0ch09	767628	769220	MS
SL4.0ch09	4996236	4998411	MS
SL4.0ch10	1831177	1833034	MS
SL4.0ch12	58765570	58766692	MS
SL4.0ch02	27857725	27858885	MS
SL4.0ch01	4610166	4611490	MS
SL4.0ch01	76052670	76053677	MS
SL4.0ch07	64837877	64838931	MS
SL4.0ch10	62597671	62599047	MS
SL4.0ch04	3229401	3230627	MS
SL4.0ch01	1519319	1520480	MS
SL4.0ch04	55722981	55724610	MS
SL4.0ch03	60103717	60104849	MS
SL4.0ch01	86552337	86554468	MS
SL4.0ch02	44900400	44902405	MS
SL4.0ch07	61959716	61961520	MS
SL4.0ch10	3587308	3588278	MS
SL4.0ch01	78194310	78196356	MS
SL4.0ch03	49583441	49584453	MS
SL4.0ch01	20548529	20550189	MS
SL4.0ch11	52589942	52594503	MS
SL4.0ch06	30685052	30685919	MS
SL4.0ch05	4898785	4900663	MS
SL4.0ch01	5376997	5378401	MS
SL4.0ch11	53517163	53518878	MS
SL4.0ch03	56274584	56275409	MS
SL4.0ch06	41082283	41083467	MS
SL4.0ch10	2531286	2532441	MS
SL4.0ch04	1798921	1801031	MS
SL4.0ch11	5712486	5714203	MS
SL4.0ch08	1154445	1156345	MS
SL4.0ch06	42103866	42105140	MS
SL4.0ch05	2909141	2910227	MS
SL4.0ch02	49230855	49232859	MS
SL4.0ch07	66571888	66573142	MS
SL4.0ch02	43311976	43313100	MS
SL4.0ch09	68065638	68067000	MS
SL4.0ch09	2975612	2977737	MS
SL4.0ch05	63994993	63996671	MS
SL4.0ch03	59894496	59896018	MS
SL4.0ch01	78604642	78606508	MS
SL4.0ch02	47477195	47478763	MS
SL4.0ch02	39446610	39450230	MS
SL4.0ch07	1666695	1667814	MS
SL4.0ch06	45936973	45938275	MS
SL4.0ch09	66030860	66032022	MS
SL4.0ch11	34385494	34386535	MS
SL4.0ch10	400456	401610	MS
SL4.0ch06	1667273	1668437	MS
SL4.0ch07	67202447	67204764	MS
SL4.0ch07	56565227	56567397	MS
SL4.0ch01	84857814	84858805	MS
SL4.0ch05	1803294	1807085	MS
SL4.0ch02	40922792	40925438	MS
SL4.0ch01	85894866	85896299	MS
SL4.0ch03	60258874	60260546	MS
SL4.0ch06	43436661	43438182	MS
SL4.0ch06	44684773	44687216	MS
SL4.0ch06	33705890	33707039	MS
SL4.0ch01	75619580	75621599	MS
SL4.0ch02	52471409	52474487	MS
SL4.0ch02	50480292	50481944	MS
SL4.0ch01	75475667	75480499	MS
SL4.0ch01	5874214	5875312	MS
SL4.0ch09	66585403	66586477	MS
SL4.0ch04	5704149	5706079	MS
SL4.0ch07	63238939	63239885	MS
SL4.0ch04	60969899	60972506	MS
SL4.0ch12	1346891	1348314	MS
SL4.0ch11	3542304	3544952	MS
SL4.0ch03	57548114	57549884	MS
SL4.0ch04	55168269	55169932	MS
SL4.0ch07	67667488	67669916	MS
SL4.0ch12	47825220	47826091	MS
SL4.0ch07	58990426	58991441	MS
SL4.0ch03	2043242	2045025	MS
SL4.0ch05	60528377	60529155	MS
SL4.0ch05	63071532	63073833	MS
SL4.0ch11	585216	586416	MS
SL4.0ch07	1168168	1170525	MS
SL4.0ch11	50149820	50151133	MS
SL4.0ch02	46988695	46990288	MS
SL4.0ch12	62862553	62863386	MS
SL4.0ch07	1928465	1930503	MS
SL4.0ch06	36550357	36552001	MS
SL4.0ch01	73753507	73757238	MS
SL4.0ch04	61275219	61276997	MS
SL4.0ch01	79687808	79689333	MS
SL4.0ch04	61890914	61892271	MS
SL4.0ch12	64607297	64608588	MS
SL4.0ch07	8966328	8967399	MS
SL4.0ch01	2070055	2070835	MS
SL4.0ch06	46432735	46435542	MS
SL4.0ch09	2880265	2881181	MS
SL4.0ch04	58260959	58262527	MS
SL4.0ch01	74373314	74374573	MS
SL4.0ch08	61365637	61367875	MS
SL4.0ch05	63697527	63699277	MS
SL4.0ch04	56757009	56759051	MS
SL4.0ch11	19236868	19237792	MS
SL4.0ch03	3380759	3382153	MS
SL4.0ch06	36190576	36191956	MS
SL4.0ch01	90186309	90187879	MS
SL4.0ch02	41979058	41980379	MS
SL4.0ch03	48596041	48597817	MS
SL4.0ch03	46475586	46476876	MS
SL4.0ch01	72366159	72367717	MS
SL4.0ch04	5927577	5928914	MS
SL4.0ch10	2063166	2064256	MS
SL4.0ch03	163492	164839	MS
SL4.0ch06	34044513	34046101	MS
SL4.0ch03	61166301	61167347	MS
SL4.0ch07	7505609	7507409	MS
SL4.0ch09	60116700	60117853	MS
SL4.0ch05	4084675	4086325	MS
SL4.0ch05	2672718	2674141	MS
SL4.0ch04	7011258	7013584	MS
SL4.0ch04	1928222	1929334	MS
SL4.0ch04	57977292	57980212	MS
SL4.0ch12	1653879	1655630	MS
SL4.0ch12	4748264	4749777	MS
SL4.0ch03	63186988	63190120	MS
SL4.0ch10	63513688	63514633	MS
SL4.0ch06	43089519	43090625	MS
SL4.0ch04	55371934	55372824	MS
SL4.0ch11	981996	983220	MS
SL4.0ch06	36705165	36707299	MS
SL4.0ch05	26535284	26536500	MS
SL4.0ch10	60070209	60071384	MS
SL4.0ch03	48180259	48180902	MS
SL4.0ch08	63461538	63463245	MS
SL4.0ch01	81431063	81432606	MS
SL4.0ch03	3425996	3430174	MS
SL4.0ch01	83192743	83195248	MS
SL4.0ch05	64895845	64898947	MS
SL4.0ch01	68125912	68127587	MS
SL4.0ch12	63756979	63759606	MS
SL4.0ch03	57596010	57597485	MS
SL4.0ch04	62099052	62103565	MS
SL4.0ch05	62542875	62544638	MS
SL4.0ch06	29715688	29717854	MS
SL4.0ch11	1430070	1431086	MS
SL4.0ch01	79936337	79938698	MS
SL4.0ch03	55137038	55138246	MS
SL4.0ch07	324864	326869	MS
SL4.0ch01	88939659	88942246	MS
SL4.0ch05	63761974	63763120	MS
SL4.0ch10	7108413	7109503	MS
SL4.0ch10	64454393	64455450	MS
SL4.0ch02	43541365	43542866	MS
SL4.0ch03	3753156	3755786	MS
SL4.0ch05	6800450	6802019	MS
SL4.0ch01	79131385	79132943	MS
SL4.0ch07	66727901	66728845	MS
SL4.0ch09	1232129	1233349	MS
SL4.0ch02	52498641	52500000	MS
SL4.0ch09	1419023	1422057	MS
SL4.0ch05	5638749	5639955	MS
SL4.0ch10	2294056	2295416	MS
SL4.0ch03	56232579	56233795	MS
SL4.0ch11	317527	319462	MS
SL4.0ch03	125489	128363	MS
SL4.0ch04	56902788	56905761	MS
SL4.0ch02	52476806	52478525	MS
SL4.0ch09	63422268	63422814	MS
SL4.0ch12	65847148	65849440	MS
SL4.0ch07	65646780	65649753	MS
SL4.0ch04	273806	274780	MS
SL4.0ch07	66359011	66360189	MS
SL4.0ch08	63541389	63542726	MS
SL4.0ch11	3434914	3436376	MS
SL4.0ch03	57112499	57113837	MS
SL4.0ch06	31090655	31092051	MS
SL4.0ch10	319436	320865	MS
SL4.0ch06	42749283	42750318	MS
SL4.0ch12	4958961	4959732	MS
SL4.0ch04	62089315	62090322	MS
SL4.0ch04	52565887	52567389	MS
SL4.0ch03	64572464	64573606	MS
SL4.0ch04	776678	779582	MS
SL4.0ch10	63285431	63286048	MS
SL4.0ch01	89230734	89232946	MS
SL4.0ch06	34254511	34255860	MS
SL4.0ch06	23937859	23939010	MS
SL4.0ch04	56694668	56696092	MS
SL4.0ch08	2085331	2086558	MS
SL4.0ch10	7054829	7058162	MS
SL4.0ch06	38956914	38958359	MS
SL4.0ch10	62042584	62043682	MS
SL4.0ch04	58569255	58570119	MS
SL4.0ch02	47769780	47771110	MS
SL4.0ch11	3987327	3987977	MS
SL4.0ch01	88124635	88125558	MS
SL4.0ch02	45535203	45536721	MS
SL4.0ch06	45584168	45585615	MS
SL4.0ch06	39966479	39967811	MS
SL4.0ch06	43113334	43114804	MS
SL4.0ch12	3503345	3504533	MS
SL4.0ch06	37652653	37653894	MS
SL4.0ch03	63363649	63367294	MS
SL4.0ch07	2040416	2041904	MS
SL4.0ch06	40727141	40728193	MS
SL4.0ch07	66729453	66730899	MS
SL4.0ch06	21378945	21380145	MS
SL4.0ch08	60534217	60535269	MS
SL4.0ch11	2683452	2684662	MS
SL4.0ch05	627540	629480	MS
SL4.0ch03	54681628	54682573	MS
SL4.0ch01	4961844	4965021	MS
SL4.0ch10	1311237	1313868	MS
SL4.0ch01	71077789	71080803	MS
SL4.0ch08	63347840	63349009	MS
SL4.0ch12	49312720	49313671	MS
SL4.0ch10	39264059	39265156	MS
SL4.0ch01	89978355	89980676	MS
SL4.0ch06	44896137	44899577	MS
SL4.0ch03	62930367	62931855	MS
SL4.0ch11	53255567	53257002	MS
SL4.0ch02	31737023	31737803	MS
SL4.0ch01	77119677	77120897	MS
SL4.0ch08	1831948	1834836	MS
SL4.0ch11	3251949	3253915	MS
SL4.0ch07	51951970	51952933	MS
SL4.0ch04	64221506	64222888	MS
SL4.0ch04	60715476	60716687	MS
SL4.0ch03	3714580	3716116	MS
SL4.0ch07	61595357	61598559	MS
SL4.0ch06	38024532	38025546	MS
SL4.0ch04	469650	470477	MS
SL4.0ch09	1302508	1305164	MS
SL4.0ch06	40433184	40435043	MS
SL4.0ch11	50477189	50478979	MS
SL4.0ch09	1227984	1229591	MS
SL4.0ch02	39440510	39442461	MS
SL4.0ch09	2295290	2297190	MS
SL4.0ch09	50616313	50617855	MS
SL4.0ch11	51593155	51594998	MS
SL4.0ch01	207963	209235	MS
SL4.0ch01	230647	231900	MS
SL4.0ch01	5020102	5021333	MS
SL4.0ch10	25484820	25486034	MS
SL4.0ch01	90346397	90348210	MS
SL4.0ch06	45772732	45774919	MS
SL4.0ch05	65212772	65213951	MS
SL4.0ch02	51526687	51527708	MS
SL4.0ch01	81446268	81447378	MS
SL4.0ch06	29470433	29471684	MS
SL4.0ch02	27143193	27144488	MS
SL4.0ch01	88795989	88797189	MS
SL4.0ch12	64938523	64940260	MS
SL4.0ch02	34601865	34607239	MS
SL4.0ch11	52912949	52913867	MS
SL4.0ch05	8424929	8427059	MS
SL4.0ch01	86084073	86086010	MS
SL4.0ch05	60438142	60439240	MS
SL4.0ch07	52084845	52085162	MS
SL4.0ch11	52059360	52060478	MS
SL4.0ch01	37223289	37224851	MS
SL4.0ch12	64898268	64899353	MS
SL4.0ch07	28097	30246	MS
SL4.0ch02	43240343	43243286	MS
SL4.0ch08	59672267	59675397	MS
SL4.0ch05	5921899	5923991	MS
SL4.0ch11	18222630	18224282	MS
SL4.0ch09	4056624	4057713	MS
SL4.0ch08	61257560	61259244	MS
SL4.0ch02	49120998	49122857	MS
SL4.0ch07	67799393	67800758	MS
SL4.0ch07	2622346	2624349	MS
SL4.0ch07	61693557	61694918	MS
SL4.0ch08	58997454	58999703	MS
SL4.0ch02	29752141	29754052	MS
SL4.0ch12	65579754	65581686	MS
SL4.0ch08	51167271	51167826	MS
SL4.0ch10	55051012	55052503	MS
SL4.0ch06	40967151	40969108	MS
SL4.0ch05	7932518	7934532	MS
SL4.0ch03	62069840	62070984	MS
SL4.0ch09	64927458	64928344	MS
SL4.0ch10	63026468	63029459	MS
SL4.0ch10	63313967	63315283	MS
SL4.0ch02	38758424	38759487	MS
SL4.0ch02	48014706	48016655	MS
SL4.0ch01	81353818	81355600	MS
SL4.0ch11	51232249	51234825	MS
SL4.0ch12	4674926	4676387	MS
SL4.0ch04	58639576	58640504	MS
SL4.0ch03	64077958	64079260	MS
SL4.0ch03	52512309	52513495	MS
SL4.0ch05	63531731	63534969	MS
SL4.0ch06	43661634	43663645	MS
SL4.0ch02	46056019	46056751	MS
SL4.0ch04	58513572	58514588	MS
SL4.0ch10	64022636	64024047	MS
SL4.0ch09	60250918	60253154	MS
SL4.0ch03	53810878	53812140	MS
SL4.0ch01	80464372	80465664	MS
SL4.0ch04	2764388	2765842	MS
SL4.0ch02	40989349	40990267	MS
SL4.0ch04	52820186	52821269	MS
SL4.0ch05	60095126	60097692	MS
SL4.0ch07	56634689	56636360	MS
SL4.0ch01	86704278	86706270	MS
SL4.0ch01	3564567	3565940	MS
SL4.0ch01	81062892	81064115	MS
SL4.0ch01	82053613	82055445	MS
SL4.0ch02	38820030	38821736	MS
SL4.0ch03	61611016	61612270	MS
SL4.0ch05	59175783	59177159	MS
SL4.0ch12	2173765	2175051	MS
SL4.0ch06	39870908	39872173	MS
SL4.0ch03	61506090	61507771	MS
SL4.0ch10	3933055	3934243	MS
SL4.0ch04	51622122	51623482	MS
SL4.0ch06	45626594	45627782	MS
SL4.0ch08	63037649	63039092	MS
SL4.0ch01	81672567	81673980	MS
SL4.0ch08	8030099	8031127	MS
SL4.0ch03	61139998	61142658	MS
SL4.0ch09	62361924	62362926	MS
SL4.0ch01	85753140	85754838	MS
SL4.0ch09	664792	667289	MS
SL4.0ch03	56129881	56131349	MS
SL4.0ch03	60454257	60455458	MS
SL4.0ch05	60979176	60980765	MS
SL4.0ch09	40837607	40838850	MS
SL4.0ch03	57956374	57958166	MS
SL4.0ch02	41827991	41829025	MS
SL4.0ch11	1858527	1860456	MS
SL4.0ch01	77600653	77602051	MS
SL4.0ch03	61714540	61717212	MS
SL4.0ch02	40968341	40973307	MS
SL4.0ch05	63850585	63853078	MS
SL4.0ch03	1592474	1593948	MS
SL4.0ch04	60521662	60522180	MS
SL4.0ch10	61551041	61552545	MS
SL4.0ch03	53953583	53954848	MS
SL4.0ch04	2035559	2036903	MS
SL4.0ch02	42622337	42623581	MS
SL4.0ch04	2408109	2409540	MS
SL4.0ch04	2211279	2212694	MS
SL4.0ch10	59511301	59512262	MS
SL4.0ch08	61667071	61668236	MS
SL4.0ch10	59902926	59904120	MS
SL4.0ch11	1575567	1576319	MS
SL4.0ch01	82685792	82687811	MS
SL4.0ch08	55123289	55125625	MS
SL4.0ch03	65078071	65079496	MS
SL4.0ch01	3028275	3029584	MS
SL4.0ch03	63582920	63585151	MS
SL4.0ch07	60382511	60383761	MS
SL4.0ch07	62665992	62668501	MS
SL4.0ch04	62258348	62259887	MS
SL4.0ch08	2642812	2643857	MS
SL4.0ch09	2706115	2707550	MS
SL4.0ch12	62843156	62844541	MS
SL4.0ch12	3094457	3096014	MS
SL4.0ch01	71012192	71013288	MS
SL4.0ch03	61532270	61533848	MS
SL4.0ch11	38772313	38773767	MS
SL4.0ch11	53366027	53367703	MS
SL4.0ch03	49187760	49189224	MS
SL4.0ch02	30671219	30672534	MS
SL4.0ch11	8429410	8430540	MS
SL4.0ch06	42823963	42825770	MS
SL4.0ch09	556003	557429	MS
SL4.0ch12	2019436	2020668	MS
SL4.0ch04	7230926	7232252	MS
SL4.0ch06	392031	393066	MS
SL4.0ch01	75002663	75003455	MS
SL4.0ch01	275593	276600	MS
SL4.0ch07	67681856	67683973	MS
SL4.0ch12	63495567	63497154	MS
SL4.0ch03	50804593	50805971	MS
SL4.0ch06	34706095	34707296	MS
SL4.0ch07	59118179	59119828	MS
SL4.0ch08	62496996	62500841	MS
SL4.0ch04	55071490	55073204	MS
SL4.0ch01	414587	416966	MS
SL4.0ch12	31762186	31763325	MS
SL4.0ch11	54088678	54091135	MS
SL4.0ch03	48911375	48912729	MS
SL4.0ch08	59649169	59650908	MS
SL4.0ch06	45580034	45581551	MS
SL4.0ch03	4914081	4916543	MS
SL4.0ch07	1359565	1361186	MS
SL4.0ch01	72416174	72418262	MS
SL4.0ch06	44204813	44206327	MS
SL4.0ch12	65982768	65984364	MS
SL4.0ch10	39376404	39377039	MS
SL4.0ch04	61227277	61228474	MS
SL4.0ch03	50884132	50885081	MS
SL4.0ch03	2414074	2416625	MS
SL4.0ch01	419519	421804	MS
SL4.0ch02	36099018	36100442	MS
SL4.0ch07	1286522	1287609	MS
SL4.0ch06	46680407	46681573	MS
SL4.0ch04	32899731	32900858	MS
SL4.0ch08	23994677	23995557	MS
SL4.0ch08	62342476	62343644	MS
SL4.0ch09	62747854	62749397	MS
SL4.0ch01	85707903	85708791	MS
SL4.0ch09	63348143	63349358	MS
SL4.0ch11	4974848	4975948	MS
SL4.0ch12	65899321	65900196	MS
SL4.0ch08	57366251	57367682	MS
SL4.0ch04	58110226	58111507	MS
SL4.0ch09	2855849	2857083	MS
SL4.0ch07	67079902	67081235	MS
SL4.0ch09	57272202	57273569	MS
SL4.0ch02	47886602	47888546	MS
SL4.0ch01	368166	369829	MS
SL4.0ch02	48469664	48470957	MS
SL4.0ch06	38247504	38249375	MS
SL4.0ch06	37644155	37645097	MS
SL4.0ch09	49651817	49653556	MS
SL4.0ch06	40356331	40358282	MS
SL4.0ch03	47065875	47067062	MS
SL4.0ch07	63716017	63717396	MS
SL4.0ch05	64130866	64131744	MS
SL4.0ch03	63416130	63417373	MS
SL4.0ch05	64157906	64158767	MS
SL4.0ch05	1331154	1332076	MS
SL4.0ch01	445156	447151	MS
SL4.0ch12	348005	349664	MS
SL4.0ch08	44780338	44781663	MS
SL4.0ch07	2000949	2002190	MS
SL4.0ch02	40582339	40583715	MS
SL4.0ch05	774714	777069	MS
SL4.0ch08	59086773	59088555	MS
SL4.0ch07	3743302	3744206	MS
SL4.0ch05	1117967	1120541	MS
SL4.0ch07	56114469	56115262	MS
SL4.0ch02	45705157	45707617	MS
SL4.0ch01	82290005	82291491	MS
SL4.0ch01	73417757	73419604	MS
SL4.0ch03	4931254	4933621	MS
SL4.0ch10	1184362	1186257	MS
SL4.0ch02	49626415	49628703	MS
SL4.0ch12	57778365	57779234	MS
SL4.0ch06	47130248	47132087	MS
SL4.0ch10	2708965	2710292	MS
SL4.0ch07	47093909	47094879	MS
SL4.0ch10	59676002	59678761	MS
SL4.0ch03	63454679	63455861	MS
SL4.0ch08	62489889	62490881	MS
SL4.0ch05	4070271	4072131	MS
SL4.0ch06	1023954	1025319	MS
SL4.0ch06	40660958	40661821	MS
SL4.0ch11	49755938	49757258	MS
SL4.0ch08	58298683	58300845	MS
SL4.0ch11	5385729	5388717	MS
SL4.0ch06	40452987	40455034	MS
SL4.0ch03	58480578	58482715	MS
SL4.0ch11	52111266	52112351	MS
SL4.0ch01	77248823	77250399	MS
SL4.0ch02	41836887	41838123	MS
SL4.0ch03	55781610	55782924	MS
SL4.0ch01	83000021	83000938	MS
SL4.0ch09	65940491	65941515	MS
SL4.0ch07	3442020	3443639	MS
SL4.0ch03	49125677	49129029	MS
SL4.0ch07	1123971	1125826	MS
SL4.0ch04	41196035	41197693	MS
SL4.0ch02	22989598	22990507	MS
SL4.0ch03	62293887	62295017	MS
SL4.0ch10	59144405	59145648	MS
SL4.0ch01	87487520	87489386	MS
SL4.0ch10	57737373	57738256	MS
SL4.0ch03	28285531	28286697	MS
SL4.0ch03	46951496	46953836	MS
SL4.0ch02	37602016	37603042	MS
SL4.0ch05	1602268	1603479	MS
SL4.0ch06	9714903	9715869	MS
SL4.0ch07	58025040	58026659	MS
SL4.0ch09	65738595	65739758	MS
SL4.0ch08	53093996	53095166	MS
SL4.0ch10	3339981	3340895	MS
SL4.0ch11	52638956	52643259	MS
SL4.0ch11	3024810	3026312	MS
SL4.0ch03	63770515	63771850	MS
SL4.0ch10	13281479	13282414	MS
SL4.0ch02	47451904	47453233	MS
SL4.0ch05	3528142	3529005	MS
SL4.0ch01	4592186	4593198	MS
SL4.0ch02	48386087	48388393	MS
SL4.0ch04	61218404	61220396	MS
SL4.0ch04	41199717	41201391	MS
SL4.0ch09	64803220	64804177	MS
SL4.0ch04	63363995	63365588	MS
SL4.0ch05	10818911	10822195	MS
SL4.0ch12	64845276	64846619	MS
SL4.0ch02	38563207	38564554	MS
SL4.0ch10	50128336	50130717	MS
SL4.0ch06	41705626	41706577	MS
SL4.0ch06	42543259	42545509	MS
SL4.0ch11	1917580	1920638	MS
SL4.0ch10	60774954	60776195	MS
SL4.0ch12	59277729	59279336	MS
SL4.0ch01	14477288	14478128	MS
SL4.0ch08	53608815	53611436	MS
SL4.0ch09	5117090	5118551	MS
SL4.0ch06	46290535	46291703	MS
SL4.0ch01	89435664	89437569	MS
SL4.0ch10	57778445	57779396	MS
SL4.0ch08	62893244	62894636	MS
SL4.0ch05	9812389	9813682	MS
SL4.0ch01	1858919	1859957	MS
SL4.0ch02	37354614	37356568	MS
SL4.0ch02	39638182	39639211	MS
SL4.0ch09	61729393	61730715	MS
SL4.0ch01	78398364	78399383	MS
SL4.0ch03	18893380	18895698	MS
SL4.0ch02	52208757	52211219	MS
SL4.0ch06	46417367	46419457	MS
SL4.0ch01	57324140	57326180	MS
SL4.0ch10	1263804	1265925	MS
SL4.0ch05	31084386	31086074	MS
SL4.0ch09	64518630	64520198	MS
SL4.0ch01	333857	334972	MS
SL4.0ch07	60310959	60312234	MS
SL4.0ch08	61267665	61268666	MS
SL4.0ch01	80884853	80886228	MS
SL4.0ch10	59084218	59085538	MS
SL4.0ch04	64225922	64226931	MS
SL4.0ch06	42692646	42693912	MS
SL4.0ch08	63044529	63045892	MS
SL4.0ch02	37815853	37818550	MS
SL4.0ch04	2006650	2008724	MS
SL4.0ch12	3881021	3882410	MS
SL4.0ch10	64121556	64122431	MS
SL4.0ch10	25492302	25494055	MS
SL4.0ch07	1422714	1424042	MS
SL4.0ch01	88161180	88162337	MS
SL4.0ch04	57490366	57492019	MS
SL4.0ch03	53920797	53922635	MS
SL4.0ch10	1684158	1685447	MS
SL4.0ch07	56434176	56435949	MS
SL4.0ch04	6976433	6977573	MS
SL4.0ch03	45713823	45714864	MS
SL4.0ch06	40068377	40070329	MS
SL4.0ch01	74048359	74050440	MS
SL4.0ch07	67431464	67432499	MS
SL4.0ch03	58186165	58188437	MS
SL4.0ch06	36754328	36755398	MS
SL4.0ch06	35903612	35904644	MS
SL4.0ch07	57699433	57701307	MS
SL4.0ch01	90293539	90294751	MS
SL4.0ch12	66270206	66271109	MS
SL4.0ch05	62803171	62804981	MS
SL4.0ch01	79089553	79091239	MS
SL4.0ch06	36564751	36566208	MS
SL4.0ch09	16919251	16921302	MS
SL4.0ch02	7031231	7032333	MS
SL4.0ch03	57181433	57187034	MS
SL4.0ch01	77421185	77422483	MS
SL4.0ch07	64742753	64743946	MS
SL4.0ch04	6249885	6251421	MS
SL4.0ch08	56065242	56066874	MS
SL4.0ch03	3225748	3227333	MS
SL4.0ch12	3909001	3910791	MS
SL4.0ch03	75352	76544	MS
SL4.0ch09	5145380	5146538	MS
SL4.0ch03	60861584	60864222	MS
SL4.0ch12	61727146	61728227	MS
SL4.0ch10	25667326	25668932	MS
SL4.0ch11	5495617	5498222	MS
SL4.0ch05	60052033	60053142	MS
SL4.0ch03	46394827	46396442	MS
SL4.0ch04	62866366	62869180	MS
SL4.0ch07	67636857	67638582	MS
SL4.0ch02	42735529	42737931	MS
SL4.0ch01	82003154	82004491	MS
SL4.0ch01	363279	364549	MS
SL4.0ch01	85073431	85075112	MS
SL4.0ch04	61257021	61258096	MS
SL4.0ch01	78964252	78966309	MS
SL4.0ch02	36671447	36673111	MS
SL4.0ch12	54475389	54476979	MS
SL4.0ch12	290044	291386	MS
SL4.0ch09	3442256	3443994	MS
SL4.0ch11	1107571	1108949	MS
SL4.0ch04	62627118	62629351	MS
SL4.0ch01	71611837	71612418	MS
SL4.0ch01	84458395	84459896	MS
SL4.0ch01	75834477	75836132	MS
SL4.0ch01	2179194	2182221	MS
SL4.0ch12	63262189	63263382	MS
SL4.0ch03	62498150	62500110	MS
SL4.0ch06	41576378	41577558	MS
SL4.0ch01	68466155	68467277	MS
SL4.0ch10	59456954	59460305	MS
SL4.0ch10	2080221	2082338	MS
SL4.0ch05	3610291	3611767	MS
SL4.0ch01	78764086	78767223	MS
SL4.0ch10	59534716	59536254	MS
SL4.0ch04	5555604	5556674	MS
SL4.0ch02	48595085	48597123	MS
SL4.0ch12	66354958	66356004	MS
SL4.0ch04	57441884	57443892	MS
SL4.0ch05	7856206	7857257	MS
SL4.0ch06	37402249	37403207	MS
SL4.0ch06	34499612	34501126	MS
SL4.0ch01	87712904	87715653	MS
SL4.0ch05	3398601	3399635	MS
SL4.0ch03	63080972	63081974	MS
SL4.0ch06	39061495	39062975	MS
SL4.0ch02	47231325	47232908	MS
SL4.0ch09	3523131	3524172	MS
SL4.0ch05	64787203	64787986	MS
SL4.0ch07	658862	660185	MS
SL4.0ch08	740098	740955	MS
SL4.0ch05	60025627	60026687	MS
SL4.0ch06	1620867	1622506	MS
SL4.0ch10	60764964	60766001	MS
SL4.0ch10	64176430	64178507	MS
SL4.0ch03	2663182	2664558	MS
SL4.0ch08	54966453	54967361	MS
SL4.0ch09	1527354	1528219	MS
SL4.0ch06	41973917	41978063	MS
SL4.0ch11	560552	562064	MS
SL4.0ch09	3440724	3441751	MS
SL4.0ch12	1998165	1999142	MS
SL4.0ch07	55343218	55344319	MS
SL4.0ch05	2695002	2696512	MS
SL4.0ch08	52509599	52511222	MS
SL4.0ch10	61992219	61993210	MS
SL4.0ch10	63543742	63545977	MS
SL4.0ch01	85442744	85447488	MS
SL4.0ch11	50211642	50212917	MS
SL4.0ch08	56514782	56516484	MS
SL4.0ch11	3164905	3165653	MS
SL4.0ch10	57727224	57729732	MS
SL4.0ch02	35833702	35835281	MS
SL4.0ch02	50593019	50593535	MS
SL4.0ch07	61044089	61045312	MS
SL4.0ch05	60549857	60552160	MS
SL4.0ch09	62468520	62470115	MS
SL4.0ch01	75655233	75656348	MS
SL4.0ch01	72716293	72717418	MS
SL4.0ch04	64090122	64092022	MS
SL4.0ch12	5482010	5482763	MS
SL4.0ch07	66268705	66270631	MS
SL4.0ch01	90029589	90031958	MS
SL4.0ch12	61399317	61401112	MS
SL4.0ch03	46486892	46489206	MS
SL4.0ch06	44248002	44249207	MS
SL4.0ch06	42351344	42352359	MS
SL4.0ch06	41905166	41908532	MS
SL4.0ch11	49630210	49631119	MS
SL4.0ch07	521869	524850	MS
SL4.0ch04	17662493	17663439	MS
SL4.0ch07	67218433	67219481	MS
SL4.0ch11	49849181	49850250	MS
SL4.0ch09	1398498	1400492	MS
SL4.0ch05	25941606	25942742	MS
SL4.0ch05	12196539	12197936	MS
SL4.0ch07	2791834	2793866	MS
SL4.0ch10	2782501	2783622	MS
SL4.0ch03	22882903	22884016	MS
SL4.0ch08	58149599	58150584	MS
SL4.0ch04	52966751	52968086	MS
SL4.0ch10	2985068	2987019	MS
SL4.0ch06	45674178	45675898	MS
SL4.0ch01	89428920	89431318	MS
SL4.0ch03	63017620	63018625	MS
SL4.0ch09	55192444	55193546	MS
SL4.0ch07	63306334	63308113	MS
SL4.0ch01	76045599	76047495	MS
SL4.0ch02	33773961	33775837	MS
SL4.0ch05	64586827	64587844	MS
SL4.0ch02	44857191	44859527	MS
SL4.0ch08	25639492	25641039	MS
SL4.0ch10	61358592	61359837	MS
SL4.0ch10	60535480	60536294	MS
SL4.0ch07	63210702	63211904	MS
SL4.0ch02	35538426	35540252	MS
SL4.0ch12	4183322	4184630	MS
SL4.0ch02	38035856	38038050	MS
SL4.0ch08	49502304	49503424	MS
SL4.0ch05	59118481	59119530	MS
SL4.0ch03	60045766	60048138	MS
SL4.0ch03	760744	762230	MS
SL4.0ch03	60374439	60376012	MS
SL4.0ch02	52454212	52455949	MS
SL4.0ch10	59683150	59684498	MS
SL4.0ch05	62822758	62823752	MS
SL4.0ch07	66056552	66057619	MS
SL4.0ch04	62545728	62547453	MS
SL4.0ch07	65826556	65827862	MS
SL4.0ch12	2904368	2905308	MS
SL4.0ch06	36408002	36408720	MS
SL4.0ch09	45943159	45944306	MS
SL4.0ch08	16531684	16532560	MS
SL4.0ch07	63774626	63775752	MS
SL4.0ch03	59805263	59806863	MS
SL4.0ch07	3584127	3588320	MS
SL4.0ch03	47502075	47504034	MS
SL4.0ch07	24345910	24346604	MS
SL4.0ch12	57582006	57584201	MS
SL4.0ch05	62000243	62002304	MS
SL4.0ch10	60833262	60836216	MS
SL4.0ch01	78215168	78216360	MS
SL4.0ch12	58991153	58993167	MS
SL4.0ch01	58768825	58769972	MS
SL4.0ch08	43313934	43316869	MS
SL4.0ch12	64291680	64292718	MS
SL4.0ch07	65175282	65176225	MS
SL4.0ch07	67444076	67445514	MS
SL4.0ch05	19398673	19399897	MS
SL4.0ch02	40213269	40213785	MS
SL4.0ch10	57935137	57936184	MS
SL4.0ch04	62602050	62603982	MS
SL4.0ch08	58818819	58820348	MS
SL4.0ch07	1013439	1014846	MS
SL4.0ch11	47305299	47306686	MS
SL4.0ch12	3140027	3141812	MS
SL4.0ch04	63163407	63164833	MS
SL4.0ch02	47396727	47398956	MS
SL4.0ch02	48270632	48271620	MS
SL4.0ch03	48949013	48950304	MS
SL4.0ch02	52979894	52981280	MS
SL4.0ch03	58874520	58875883	MS
SL4.0ch06	32813866	32816615	MS
SL4.0ch09	6890640	6891711	MS
SL4.0ch11	52381014	52382169	MS
SL4.0ch11	2745683	2750512	MS
SL4.0ch09	4257411	4258270	MS
SL4.0ch01	605774	607225	MS
SL4.0ch04	18138628	18140722	MS
SL4.0ch03	10865517	10866174	MS
SL4.0ch05	13668915	13670808	MS
SL4.0ch09	62684643	62685965	MS
SL4.0ch03	54743748	54744900	MS
SL4.0ch09	4436409	4438562	MS
SL4.0ch09	65895471	65896710	MS
SL4.0ch04	63350982	63352340	MS
SL4.0ch08	61124189	61126352	MS
SL4.0ch02	43321084	43323962	MS
SL4.0ch11	8240502	8241959	MS
SL4.0ch01	2631930	2635123	MS
SL4.0ch05	29362870	29364160	MS
SL4.0ch05	64477728	64478566	MS
SL4.0ch04	2632532	2634174	MS
SL4.0ch12	53379327	53379922	MS
SL4.0ch02	41937841	41939271	MS
SL4.0ch02	42257998	42260191	MS
SL4.0ch12	60874931	60875952	MS
SL4.0ch07	58264237	58265567	MS
SL4.0ch08	62974744	62976226	MS
SL4.0ch01	82721177	82722447	MS
SL4.0ch02	35354072	35354726	MS
SL4.0ch12	4416586	4417952	MS
SL4.0ch02	21107845	21109873	MS
SL4.0ch05	63503069	63504520	MS
SL4.0ch09	68378674	68380260	MS
SL4.0ch10	63127579	63128368	MS
SL4.0ch06	42651422	42652034	MS
SL4.0ch03	29986871	29987821	MS
SL4.0ch03	59913608	59915699	MS
SL4.0ch12	64620398	64621812	MS
SL4.0ch03	62924150	62925897	MS
SL4.0ch07	839245	840136	MS
SL4.0ch11	5178073	5179150	MS
SL4.0ch11	3272959	3274098	MS
SL4.0ch10	393148	394472	MS
SL4.0ch09	2069525	2070916	MS
SL4.0ch07	62674582	62676729	MS
SL4.0ch01	5006406	5007548	MS
SL4.0ch10	2562416	2563773	MS
SL4.0ch09	68099693	68100948	MS
SL4.0ch06	36562649	36564367	MS
SL4.0ch04	7059899	7061111	MS
SL4.0ch02	43472789	43475754	MS
SL4.0ch03	46925080	46927941	MS
SL4.0ch02	46939209	46942120	MS
SL4.0ch01	83402274	83405556	MS
SL4.0ch04	60825497	60826696	MS
SL4.0ch06	36092613	36093862	MS
SL4.0ch06	42905327	42906404	MS
SL4.0ch07	61950697	61952327	MS
SL4.0ch01	71271399	71272844	MS
SL4.0ch03	60754967	60756044	MS
SL4.0ch12	64627556	64629359	MS
SL4.0ch09	59493896	59495404	MS
SL4.0ch09	68226918	68228674	MS
SL4.0ch08	54390649	54391990	MS
SL4.0ch03	520978	522129	MS
SL4.0ch06	29578591	29579610	MS
SL4.0ch03	58222506	58223609	MS
SL4.0ch08	63806143	63807089	MS
SL4.0ch06	1732174	1733203	MS
SL4.0ch03	62063741	62064805	MS
SL4.0ch01	89843956	89844654	MS
SL4.0ch10	62238752	62241371	MS
SL4.0ch03	45597027	45598259	MS
SL4.0ch06	43562585	43564135	MS
SL4.0ch12	1561549	1562752	MS
SL4.0ch01	3010455	3011961	MS
SL4.0ch03	48104941	48105964	MS
SL4.0ch07	53948826	53949833	MS
SL4.0ch12	364005	365240	MS
SL4.0ch05	11801641	11803175	MS
SL4.0ch12	61326822	61327835	MS
SL4.0ch01	85014848	85016433	MS
SL4.0ch06	38992686	38993685	MS
SL4.0ch08	63486917	63489552	MS
SL4.0ch09	4958884	4959989	MS
SL4.0ch01	73998670	74000075	MS
SL4.0ch07	67826874	67829760	MS
SL4.0ch12	1454488	1455465	MS
SL4.0ch06	36034854	36036548	MS
SL4.0ch01	78414161	78415293	MS
SL4.0ch10	64611597	64613294	MS
SL4.0ch01	86321547	86322813	MS
SL4.0ch01	72115486	72116574	MS
SL4.0ch12	3246072	3247262	MS
SL4.0ch04	60015733	60016611	MS
SL4.0ch04	5027694	5029258	MS
SL4.0ch05	62353208	62354422	MS
SL4.0ch02	44353640	44356123	MS
SL4.0ch08	55487184	55488574	MS
SL4.0ch06	40249684	40251103	MS
SL4.0ch11	53486592	53487900	MS
SL4.0ch01	74556802	74557383	MS
SL4.0ch03	63418382	63419653	MS
SL4.0ch01	73557404	73558858	MS
SL4.0ch08	248236	250236	MS
SL4.0ch09	57075622	57076873	MS
SL4.0ch02	34265094	34266208	MS
SL4.0ch04	3107010	3108163	MS
SL4.0ch04	61905105	61906266	MS
SL4.0ch03	50306353	50307671	MS
SL4.0ch11	45994387	45995622	MS
SL4.0ch12	58790032	58790956	MS
SL4.0ch12	4990602	4992623	MS
SL4.0ch09	68215954	68217704	MS
SL4.0ch06	39024139	39026131	MS
SL4.0ch08	63783277	63784596	MS
SL4.0ch08	57492025	57493289	MS
SL4.0ch05	41338204	41339124	MS
SL4.0ch12	62531184	62532426	MS
SL4.0ch03	63999630	64000730	MS
SL4.0ch07	67197153	67197605	MS
SL4.0ch12	66436025	66437180	MS
SL4.0ch02	28019455	28020109	MS
SL4.0ch04	64176127	64177079	MS
SL4.0ch07	60881501	60883602	MS
SL4.0ch04	62272403	62273632	MS
SL4.0ch04	63867354	63869491	MS
SL4.0ch11	1395846	1396928	MS
SL4.0ch12	7280315	7281200	MS
SL4.0ch03	53130821	53131707	MS
SL4.0ch11	1949644	1950838	MS
SL4.0ch03	63190213	63193211	MS
SL4.0ch05	6497947	6498847	MS
SL4.0ch04	56989377	56990494	MS
SL4.0ch03	1390649	1393756	MS
SL4.0ch08	43573391	43574633	MS
SL4.0ch02	45970270	45972722	MS
SL4.0ch05	3669171	3671887	MS
SL4.0ch07	61428943	61430435	MS
SL4.0ch03	61672079	61674685	MS
SL4.0ch04	53860016	53861219	MS
SL4.0ch11	53792093	53792879	MS
SL4.0ch02	43880087	43880955	MS
SL4.0ch10	61091915	61093125	MS
SL4.0ch09	9645924	9648513	MS
SL4.0ch08	61570646	61571940	MS
SL4.0ch03	61423414	61426325	MS
SL4.0ch08	60969227	60970721	MS
SL4.0ch05	756543	757967	MS
SL4.0ch01	85596722	85598053	MS
SL4.0ch03	62854984	62856993	MS
SL4.0ch03	60939355	60941669	MS
SL4.0ch05	62948721	62950096	MS
SL4.0ch11	8866303	8867412	MS
SL4.0ch06	43459690	43462039	MS
SL4.0ch02	14673093	14675076	MS
SL4.0ch09	62209284	62211595	MS
SL4.0ch03	57211726	57213617	MS
SL4.0ch03	62763506	62764527	MS
SL4.0ch03	51364135	51368119	MS
SL4.0ch03	7734493	7735509	MS
SL4.0ch10	59801151	59804938	MS
SL4.0ch02	43081092	43082790	MS
SL4.0ch04	1597279	1598194	MS
SL4.0ch10	59042266	59044430	MS
SL4.0ch02	50538894	50540834	MS
SL4.0ch03	2435663	2439051	MS
SL4.0ch03	775010	776098	MS
SL4.0ch01	82793708	82795436	MS
SL4.0ch03	60924874	60925931	MS
SL4.0ch11	54324731	54326142	MS
SL4.0ch02	43127639	43130024	MS
SL4.0ch05	33223864	33224836	MS
SL4.0ch06	47106660	47107559	MS
SL4.0ch03	62909072	62910301	MS
SL4.0ch09	7175078	7176089	MS
SL4.0ch08	62959396	62961223	MS
SL4.0ch12	35098298	35099205	MS
SL4.0ch03	62921043	62923491	MS
SL4.0ch11	5085539	5086682	MS
SL4.0ch01	56732990	56733799	MS
SL4.0ch06	43155011	43157978	MS
SL4.0ch10	32971096	32973024	MS
SL4.0ch07	63285732	63286620	MS
SL4.0ch01	77673891	77675324	MS
SL4.0ch01	1818592	1819414	MS
SL4.0ch04	58546553	58547987	MS
SL4.0ch03	2644188	2646210	MS
SL4.0ch08	54486965	54488420	MS
SL4.0ch12	65193753	65195192	MS
SL4.0ch05	62085276	62086559	MS
SL4.0ch09	56617369	56619114	MS
SL4.0ch03	61742819	61744331	MS
SL4.0ch07	55416286	55417239	MS
SL4.0ch05	4193015	4194279	MS
SL4.0ch12	65841528	65842672	MS
SL4.0ch04	60855002	60856956	MS
SL4.0ch10	879509	880890	MS
SL4.0ch08	58374262	58376041	MS
SL4.0ch03	59957443	59959417	MS
SL4.0ch02	39538010	39538949	MS
SL4.0ch03	64504947	64507671	MS
SL4.0ch04	59037350	59039252	MS
SL4.0ch12	5807729	5808508	MS
SL4.0ch08	47262186	47263596	MS
SL4.0ch05	64422949	64423885	MS
SL4.0ch11	6245914	6247243	MS
SL4.0ch07	63910040	63911130	MS
SL4.0ch12	66476114	66477056	MS
SL4.0ch04	64181338	64182705	MS
SL4.0ch04	5003780	5005061	MS
SL4.0ch03	1212733	1215189	MS
SL4.0ch05	40487106	40487975	MS
SL4.0ch08	59012223	59013353	MS
SL4.0ch12	2372422	2373853	MS
SL4.0ch01	90697819	90699431	MS
SL4.0ch06	46372330	46374564	MS
SL4.0ch01	1080383	1081406	MS
SL4.0ch03	27993498	27994926	MS
SL4.0ch05	63831812	63833582	MS
SL4.0ch02	46705348	46706383	MS
SL4.0ch07	581440	582608	MS
SL4.0ch07	1530540	1531633	MS
SL4.0ch06	1187640	1189027	MS
SL4.0ch10	806250	808058	MS
SL4.0ch10	54802854	54804241	MS
SL4.0ch02	37398697	37399557	MS
SL4.0ch09	13903287	13904254	MS
SL4.0ch09	6011035	6012765	MS
SL4.0ch07	1136311	1137499	MS
SL4.0ch11	12900312	12901262	MS
SL4.0ch03	187000	187972	MS
SL4.0ch03	53929145	53931169	MS
SL4.0ch02	51292774	51295137	MS
SL4.0ch08	330247	331551	MS
SL4.0ch11	1331410	1332784	MS
SL4.0ch02	37319543	37321005	MS
SL4.0ch03	52365590	52366468	MS
SL4.0ch09	50930918	50933173	MS
SL4.0ch09	1432767	1434947	MS
SL4.0ch08	62319326	62320197	MS
SL4.0ch01	80200764	80203025	MS
SL4.0ch04	3031443	3033089	MS
SL4.0ch12	62682443	62683935	MS
SL4.0ch02	35326073	35327046	MS
SL4.0ch02	34356645	34358829	MS
SL4.0ch04	2896393	2897780	MS
SL4.0ch06	40578042	40579938	MS
SL4.0ch01	1878678	1879888	MS
SL4.0ch05	62430052	62431031	MS
SL4.0ch10	3792990	3794238	MS
SL4.0ch01	2091310	2093312	MS
[truncated: 20,096 more rows]

## Sheet: GC_vs_SC
chr	start	end	Diff
SL4.0ch04	44775026	44776190	GC
SL4.0ch05	12196577	12198094	GC
SL4.0ch01	55096710	55098030	GC
SL4.0ch05	64057255	64058821	GC
SL4.0ch12	65650065	65652589	GC
SL4.0ch12	18656720	18657897	GC
SL4.0ch02	40776748	40778788	GC
SL4.0ch05	2582685	2584372	GC
SL4.0ch11	45909751	45910739	GC
SL4.0ch06	441878	442758	GC
SL4.0ch03	51567040	51567801	GC
SL4.0ch03	51574587	51575333	GC
SL4.0ch11	45879640	45880719	GC
SL4.0ch11	3494817	3495483	GC
SL4.0ch03	46666462	46667388	GC
SL4.0ch01	15007133	15007832	GC
SL4.0ch03	46654826	46655659	GC
SL4.0ch12	9106736	9107006	GC
SL4.0ch03	56770702	56770921	GC
SL4.0ch05	58633397	58633611	GC
SL4.0ch07	27821280	27822645	GC
SL4.0ch09	66003084	66003555	GC
SL4.0ch04	58639776	58640477	GC
SL4.0ch11	51105367	51105985	GC
SL4.0ch12	2718470	2718707	GC
SL4.0ch03	48451460	48452118	GC
SL4.0ch11	35463380	35463689	GC
SL4.0ch04	58361269	58361423	GC
SL4.0ch05	60201215	60201612	GC
SL4.0ch00	9552200	9552425	GC
SL4.0ch03	131295	131683	GC
SL4.0ch05	58651317	58651474	GC
SL4.0ch02	32617264	32617430	GC
SL4.0ch07	67822936	67829817	SC
SL4.0ch03	55698027	55704936	SC
SL4.0ch04	43075002	43078822	SC
SL4.0ch06	44806997	44810433	SC
SL4.0ch03	55687838	55694736	SC
SL4.0ch03	12128993	12134635	SC
SL4.0ch08	57752252	57755178	SC
SL4.0ch12	64259249	64263830	SC
SL4.0ch04	49345035	49349170	SC
SL4.0ch10	8718452	8721482	SC
SL4.0ch03	51307613	51311401	SC
SL4.0ch04	57285274	57291516	SC
SL4.0ch07	66982512	66986505	SC
SL4.0ch09	10196	19201	SC
SL4.0ch12	44214802	44219500	SC
SL4.0ch03	63789350	63792310	SC
SL4.0ch05	30962457	30967372	SC
SL4.0ch01	67472093	67476408	SC
SL4.0ch05	6576865	6583517	SC
SL4.0ch01	24465429	24470633	SC
SL4.0ch08	38012621	38018963	SC
SL4.0ch11	8304242	8308425	SC
SL4.0ch04	28394874	28398741	SC
SL4.0ch01	5782396	5788242	SC
SL4.0ch10	5696502	5700583	SC
SL4.0ch12	53483936	53488902	SC
SL4.0ch12	49810414	49813272	SC
SL4.0ch05	23509768	23512948	SC
SL4.0ch06	42356314	42360888	SC
SL4.0ch09	59323460	59328673	SC
SL4.0ch09	50828545	50832638	SC
SL4.0ch01	58924828	58927558	SC
SL4.0ch09	11174717	11177563	SC
SL4.0ch07	22322897	22325862	SC
SL4.0ch01	30437538	30440390	SC
SL4.0ch02	48837564	48838970	SC
SL4.0ch11	5615635	5616979	SC
SL4.0ch01	21566975	21571296	SC
SL4.0ch07	3137276	3141871	SC
SL4.0ch11	16912410	16915184	SC
SL4.0ch03	15379158	15383951	SC
SL4.0ch02	15015552	15019476	SC
SL4.0ch07	38231755	38234350	SC
SL4.0ch11	18106471	18109317	SC
SL4.0ch07	27327131	27331009	SC
SL4.0ch12	50935999	50939232	SC
SL4.0ch04	47931474	47936538	SC
SL4.0ch01	5791079	5793585	SC
SL4.0ch06	10307004	10310345	SC
SL4.0ch09	58432550	58437052	SC
SL4.0ch03	5970854	5973739	SC
SL4.0ch01	15514372	15518140	SC
SL4.0ch01	74949091	74952370	SC
SL4.0ch12	34731930	34738244	SC
SL4.0ch11	31418270	31421965	SC
SL4.0ch02	20782052	20784968	SC
SL4.0ch01	64488604	64491005	SC
SL4.0ch01	6641615	6644402	SC
SL4.0ch06	43154479	43158020	SC
SL4.0ch09	11172535	11174526	SC
SL4.0ch07	2728709	2729909	SC
SL4.0ch08	4109866	4111690	SC
SL4.0ch07	40872165	40876186	SC
SL4.0ch06	41063493	41066560	SC
SL4.0ch08	31875246	31877379	SC
SL4.0ch12	7474738	7478408	SC
SL4.0ch05	61087735	61090151	SC
SL4.0ch04	5858587	5862479	SC
SL4.0ch12	30995932	30998603	SC
SL4.0ch02	47615926	47617911	SC
SL4.0ch05	43663839	43668242	SC
SL4.0ch11	18109672	18111549	SC
SL4.0ch05	55989505	55991886	SC
SL4.0ch01	16691712	16694912	SC
SL4.0ch07	10871763	10874481	SC
SL4.0ch10	4787914	4791667	SC
SL4.0ch12	31001053	31006077	SC
SL4.0ch05	29016991	29019657	SC
SL4.0ch03	55460724	55464172	SC
SL4.0ch03	6036579	6039619	SC
SL4.0ch03	11787055	11789392	SC
SL4.0ch02	8750312	8752299	SC
SL4.0ch02	42286120	42287276	SC
SL4.0ch12	51785452	51787342	SC
SL4.0ch04	37635071	37638638	SC
SL4.0ch06	34370106	34373066	SC
SL4.0ch01	6227361	6230967	SC
SL4.0ch04	25729038	25731885	SC
SL4.0ch05	7343122	7345193	SC
SL4.0ch03	4590067	4591486	SC
SL4.0ch11	16910040	16912087	SC
SL4.0ch10	50648704	50651294	SC
SL4.0ch10	41965671	41967811	SC
SL4.0ch06	45187851	45189103	SC
SL4.0ch05	50899219	50902545	SC
SL4.0ch10	8290770	8293454	SC
SL4.0ch05	6164086	6166862	SC
SL4.0ch07	59877674	59878891	SC
SL4.0ch02	39127135	39129457	SC
SL4.0ch12	14576190	14578491	SC
SL4.0ch01	84449599	84452133	SC
SL4.0ch10	48673543	48675717	SC
SL4.0ch07	16132789	16136817	SC
SL4.0ch01	9266855	9268811	SC
SL4.0ch11	31446997	31448909	SC
SL4.0ch10	43935420	43938841	SC
SL4.0ch02	47618079	47619512	SC
SL4.0ch06	7997892	8001085	SC
SL4.0ch05	4900277	4903102	SC
SL4.0ch12	4031710	4033504	SC
SL4.0ch01	89199682	89202740	SC
SL4.0ch02	40305896	40307299	SC
SL4.0ch02	38063739	38066467	SC
SL4.0ch03	46762622	46764310	SC
SL4.0ch04	9164159	9166717	SC
SL4.0ch02	10798990	10801334	SC
SL4.0ch07	57465233	57469739	SC
SL4.0ch03	5466809	5469225	SC
SL4.0ch07	36914082	36917431	SC
SL4.0ch09	18590597	18592140	SC
SL4.0ch03	46038147	46041215	SC
SL4.0ch05	23508187	23509586	SC
SL4.0ch06	39880516	39882014	SC
SL4.0ch07	6667333	6669118	SC
SL4.0ch01	79405101	79406409	SC
SL4.0ch11	33087095	33090187	SC
SL4.0ch03	45768319	45769475	SC
SL4.0ch04	15227591	15229621	SC
SL4.0ch11	31664888	31667544	SC
SL4.0ch03	12120064	12123600	SC
SL4.0ch01	65345754	65347547	SC
SL4.0ch07	55376749	55379078	SC
SL4.0ch04	24843600	24845825	SC
SL4.0ch03	60209781	60212470	SC
SL4.0ch01	16025685	16027593	SC
SL4.0ch06	40634130	40635888	SC
SL4.0ch01	34197484	34200648	SC
SL4.0ch01	11728248	11730509	SC
SL4.0ch01	65207424	65209618	SC
SL4.0ch04	63631660	63633120	SC
SL4.0ch04	55981682	55983648	SC
SL4.0ch06	45539546	45541935	SC
SL4.0ch01	4848155	4849847	SC
SL4.0ch12	4029975	4031491	SC
SL4.0ch09	11180062	11182254	SC
SL4.0ch01	65347829	65348740	SC
SL4.0ch08	37228669	37229906	SC
SL4.0ch10	33846368	33848105	SC
SL4.0ch07	1906401	1907540	SC
SL4.0ch06	23506758	23508228	SC
SL4.0ch10	8722018	8723090	SC
SL4.0ch11	11801791	11804068	SC
SL4.0ch02	38886854	38889130	SC
SL4.0ch06	4825315	4827713	SC
SL4.0ch04	28401197	28404884	SC
SL4.0ch04	28914292	28916706	SC
SL4.0ch02	39542400	39544576	SC
SL4.0ch05	12711484	12713324	SC
SL4.0ch01	61893970	61896878	SC
SL4.0ch10	42990396	42991582	SC
SL4.0ch08	25908692	25911313	SC
SL4.0ch09	18605249	18606739	SC
SL4.0ch09	56349213	56350912	SC
SL4.0ch07	27323829	27326727	SC
SL4.0ch04	49074804	49076040	SC
SL4.0ch09	29077201	29078928	SC
SL4.0ch09	50471407	50472726	SC
SL4.0ch05	57833217	57834515	SC
SL4.0ch03	2459536	2461256	SC
SL4.0ch01	81861796	81862933	SC
SL4.0ch06	1671923	1673421	SC
SL4.0ch09	68268137	68269102	SC
SL4.0ch11	38902191	38903246	SC
SL4.0ch05	7341780	7342765	SC
SL4.0ch11	9624436	9627991	SC
SL4.0ch02	52558588	52560343	SC
SL4.0ch10	41963786	41965429	SC
SL4.0ch10	28839107	28842010	SC
SL4.0ch05	31342316	31343655	SC
SL4.0ch10	44839814	44842785	SC
SL4.0ch08	2773392	2776388	SC
SL4.0ch01	14109499	14110915	SC
SL4.0ch01	83072226	83073016	SC
SL4.0ch12	53080049	53081951	SC
SL4.0ch12	4091073	4092703	SC
SL4.0ch07	53950883	53952173	SC
SL4.0ch04	23747833	23751358	SC
SL4.0ch03	51160992	51167318	SC
SL4.0ch09	24832665	24835160	SC
SL4.0ch05	9350819	9352062	SC
SL4.0ch03	60208231	60209525	SC
SL4.0ch09	68266188	68267860	SC
SL4.0ch09	60304168	60304943	SC
SL4.0ch05	9794339	9795956	SC
SL4.0ch05	11525777	11529085	SC
SL4.0ch10	13290185	13291676	SC
SL4.0ch02	52431605	52433657	SC
SL4.0ch01	58918945	58923876	SC
SL4.0ch01	86565481	86566616	SC
SL4.0ch04	43040838	43042925	SC
SL4.0ch04	49584822	49586358	SC
SL4.0ch08	2880859	2886861	SC
SL4.0ch04	53565451	53567673	SC
SL4.0ch09	15110895	15112579	SC
SL4.0ch03	55837510	55838981	SC
SL4.0ch01	69617143	69618711	SC
SL4.0ch05	20260115	20263119	SC
SL4.0ch08	63703484	63704846	SC
SL4.0ch10	56829058	56830815	SC
SL4.0ch02	3661653	3663888	SC
SL4.0ch01	11186846	11189293	SC
SL4.0ch05	12722028	12723226	SC
SL4.0ch05	55992127	55993751	SC
SL4.0ch03	46569256	46570982	SC
SL4.0ch01	69808586	69812061	SC
SL4.0ch08	47976983	47978437	SC
SL4.0ch11	38903411	38906147	SC
SL4.0ch02	3150030	3152035	SC
SL4.0ch02	25487337	25488929	SC
SL4.0ch10	20960562	20962361	SC
SL4.0ch01	83583316	83585057	SC
SL4.0ch04	43072722	43074719	SC
SL4.0ch10	10042229	10044002	SC
SL4.0ch07	65099368	65101509	SC
SL4.0ch02	34663399	34664582	SC
SL4.0ch07	55139577	55140906	SC
SL4.0ch10	20962565	20965169	SC
SL4.0ch07	51039044	51041815	SC
SL4.0ch11	18384218	18385894	SC
SL4.0ch05	39141230	39143254	SC
SL4.0ch03	46808628	46810013	SC
SL4.0ch01	86222742	86225671	SC
SL4.0ch04	31681834	31683833	SC
SL4.0ch06	35523351	35524902	SC
SL4.0ch01	78633964	78635054	SC
SL4.0ch01	12705473	12707836	SC
SL4.0ch09	18598840	18599649	SC
SL4.0ch02	44036280	44037276	SC
SL4.0ch03	40993105	40996030	SC
SL4.0ch02	8748697	8750127	SC
SL4.0ch01	8258161	8259544	SC
SL4.0ch11	41036103	41037976	SC
SL4.0ch01	58429068	58430726	SC
SL4.0ch08	43163808	43165255	SC
SL4.0ch12	48021904	48023216	SC
SL4.0ch10	5723324	5725318	SC
SL4.0ch10	29488736	29490189	SC
SL4.0ch07	55266872	55268276	SC
SL4.0ch03	5965994	5968298	SC
SL4.0ch12	14844554	14845681	SC
SL4.0ch09	18949984	18952574	SC
SL4.0ch02	38889616	38890281	SC
SL4.0ch11	5511671	5512563	SC
SL4.0ch09	57167991	57169420	SC
SL4.0ch04	54290223	54291761	SC
SL4.0ch10	54949087	54950223	SC
SL4.0ch10	56350404	56351314	SC
SL4.0ch01	75191710	75192539	SC
SL4.0ch12	58130400	58132507	SC
SL4.0ch10	47033011	47035275	SC
SL4.0ch08	57327373	57329345	SC
SL4.0ch12	31650042	31651759	SC
SL4.0ch04	44456162	44457774	SC
SL4.0ch12	45145880	45147378	SC
SL4.0ch06	23152842	23153933	SC
SL4.0ch09	32130642	32133030	SC
SL4.0ch05	20258824	20259894	SC
SL4.0ch08	6654826	6655666	SC
SL4.0ch07	7724637	7725664	SC
SL4.0ch03	55705249	55706191	SC
SL4.0ch07	42283826	42285905	SC
SL4.0ch04	23746048	23747587	SC
SL4.0ch05	1747838	1749397	SC
SL4.0ch12	50983980	50984950	SC
SL4.0ch07	10325686	10327336	SC
SL4.0ch11	34827707	34828563	SC
SL4.0ch03	58636717	58637860	SC
SL4.0ch07	27666461	27667744	SC
SL4.0ch03	48493994	48495074	SC
SL4.0ch01	79102001	79103179	SC
SL4.0ch01	14259060	14260609	SC
SL4.0ch04	57184254	57185489	SC
SL4.0ch09	62214845	62216038	SC
SL4.0ch03	64070442	64071374	SC
SL4.0ch07	27452963	27454083	SC
SL4.0ch11	31044633	31046216	SC
SL4.0ch02	51057759	51059235	SC
SL4.0ch11	46958642	46960248	SC
SL4.0ch05	42432351	42434443	SC
SL4.0ch11	50239577	50240174	SC
SL4.0ch10	43927773	43929585	SC
SL4.0ch02	7680367	7681808	SC
SL4.0ch02	44469819	44471154	SC
SL4.0ch12	53077727	53079778	SC
SL4.0ch04	62744524	62745949	SC
SL4.0ch03	18819033	18821093	SC
SL4.0ch07	59625682	59626842	SC
SL4.0ch02	44182337	44183969	SC
SL4.0ch11	1187011	1188589	SC
SL4.0ch01	27857260	27859191	SC
SL4.0ch10	60432832	60434608	SC
SL4.0ch05	29756882	29757704	SC
SL4.0ch05	1999533	2000307	SC
SL4.0ch08	56159806	56161441	SC
SL4.0ch03	51192074	51193036	SC
SL4.0ch05	38114646	38116261	SC
SL4.0ch11	41038268	41039682	SC
SL4.0ch10	43880953	43882080	SC
SL4.0ch09	32214623	32215623	SC
SL4.0ch12	50061149	50062399	SC
SL4.0ch01	65699416	65700386	SC
SL4.0ch01	13145482	13146407	SC
SL4.0ch09	13971668	13972609	SC
SL4.0ch10	9834218	9835269	SC
SL4.0ch12	48400264	48401365	SC
SL4.0ch12	58128535	58129787	SC
SL4.0ch04	2582386	2584267	SC
SL4.0ch02	40307721	40308564	SC
SL4.0ch02	42272779	42274302	SC
SL4.0ch07	66022037	66024330	SC
SL4.0ch03	46761475	46762448	SC
SL4.0ch12	4596859	4598540	SC
SL4.0ch07	16799980	16800708	SC
SL4.0ch07	60219293	60220235	SC
SL4.0ch04	60275095	60276585	SC
SL4.0ch05	18577496	18578811	SC
SL4.0ch09	42209284	42210216	SC
SL4.0ch08	57756516	57757183	SC
SL4.0ch01	90201022	90202270	SC
SL4.0ch01	9896246	9897578	SC
SL4.0ch06	13724584	13726325	SC
SL4.0ch09	61875760	61877012	SC
SL4.0ch05	57811043	57812077	SC
SL4.0ch06	45538445	45538930	SC
SL4.0ch04	63701182	63702155	SC
SL4.0ch02	28364601	28365996	SC
SL4.0ch09	18931885	18932547	SC
SL4.0ch02	40890291	40891061	SC
SL4.0ch06	36903523	36904228	SC
SL4.0ch06	24856204	24857342	SC
SL4.0ch09	56537808	56538527	SC
SL4.0ch04	48594324	48595164	SC
SL4.0ch12	44371717	44372476	SC
SL4.0ch03	62351471	62352641	SC
SL4.0ch04	52755692	52757253	SC
SL4.0ch04	5170614	5171377	SC
SL4.0ch07	9130934	9132178	SC
SL4.0ch05	57809115	57810075	SC
SL4.0ch02	33294718	33295523	SC
SL4.0ch02	39244941	39246042	SC
SL4.0ch09	63500449	63501457	SC
SL4.0ch11	47976642	47978517	SC
SL4.0ch02	13014440	13015671	SC
SL4.0ch05	9796234	9797089	SC
SL4.0ch08	43162208	43163606	SC
SL4.0ch10	44792396	44793430	SC
SL4.0ch03	8825348	8825963	SC
SL4.0ch09	2416443	2417204	SC
SL4.0ch03	27384763	27386270	SC
SL4.0ch10	6099840	6100795	SC
SL4.0ch04	60138809	60139610	SC
SL4.0ch09	60737804	60739290	SC
SL4.0ch01	14880234	14881191	SC
SL4.0ch06	20869586	20870943	SC
SL4.0ch11	8529975	8531803	SC
SL4.0ch03	3784409	3785197	SC
SL4.0ch04	52873508	52874951	SC
SL4.0ch04	49586599	49587882	SC
SL4.0ch04	37948749	37949696	SC
SL4.0ch08	47979626	47980495	SC
SL4.0ch09	51439079	51439968	SC
SL4.0ch10	45356167	45357131	SC
SL4.0ch01	29057989	29058994	SC
SL4.0ch12	55865459	55866446	SC
SL4.0ch04	3495073	3496701	SC
SL4.0ch04	52476053	52477501	SC
SL4.0ch01	52661904	52663242	SC
SL4.0ch03	45820604	45821625	SC
SL4.0ch10	36467814	36468702	SC
SL4.0ch06	23920655	23921296	SC
SL4.0ch10	7847917	7848559	SC
SL4.0ch06	34424225	34424959	SC
SL4.0ch01	74006753	74007917	SC
SL4.0ch01	75192891	75193835	SC
SL4.0ch02	40945907	40946826	SC
SL4.0ch05	49019746	49020361	SC
SL4.0ch05	1750053	1750857	SC
SL4.0ch09	636865	637910	SC
SL4.0ch04	46892772	46893670	SC
SL4.0ch06	45955546	45956521	SC
SL4.0ch10	45915292	45916129	SC
SL4.0ch04	52013722	52014746	SC
SL4.0ch00	5453989	5454821	SC
SL4.0ch01	77929367	77929737	SC
SL4.0ch04	58560328	58561228	SC
SL4.0ch01	81776198	81777075	SC
SL4.0ch01	65695706	65696770	SC
SL4.0ch12	9791965	9792976	SC
SL4.0ch02	44959329	44960009	SC
SL4.0ch05	52650498	52651133	SC
SL4.0ch06	44769949	44770962	SC
SL4.0ch01	83109319	83110048	SC
SL4.0ch01	5258585	5259438	SC
SL4.0ch11	4685477	4686121	SC
SL4.0ch07	59589638	59590485	SC
SL4.0ch04	58700584	58701544	SC
SL4.0ch02	27253084	27253741	SC
SL4.0ch04	53396659	53397188	SC
SL4.0ch03	47470412	47471322	SC
SL4.0ch10	44477474	44478330	SC
SL4.0ch10	43357187	43357894	SC
SL4.0ch03	49939559	49940194	SC
SL4.0ch08	35909499	35910528	SC
SL4.0ch10	41968531	41969131	SC
SL4.0ch04	28411619	28412263	SC
SL4.0ch12	4743169	4743923	SC
SL4.0ch08	61403468	61404270	SC
SL4.0ch04	54415396	54416262	SC
SL4.0ch11	53922843	53923437	SC
SL4.0ch01	88707410	88708045	SC
SL4.0ch11	3787903	3788635	SC
SL4.0ch06	47250605	47251395	SC
SL4.0ch02	13915051	13916884	SC
SL4.0ch03	41812625	41813415	SC
SL4.0ch05	25362376	25362982	SC
SL4.0ch03	49376210	49376910	SC
SL4.0ch08	55963958	55964518	SC
SL4.0ch03	9590972	9591546	SC
SL4.0ch08	12352683	12353239	SC
SL4.0ch04	37861041	37862052	SC
SL4.0ch07	52505150	52505850	SC
SL4.0ch05	18406311	18406941	SC
SL4.0ch01	88926142	88926697	SC
SL4.0ch02	28902108	28902719	SC
SL4.0ch10	51965651	51966161	SC
SL4.0ch09	59874180	59874749	SC
SL4.0ch04	48497498	48498135	SC
SL4.0ch07	11538826	11539513	SC
SL4.0ch10	44218571	44219022	SC
SL4.0ch07	8751905	8752336	SC
SL4.0ch01	61179372	61179994	SC
SL4.0ch01	84476724	84477207	SC
SL4.0ch07	62412943	62413429	SC
SL4.0ch06	46781549	46782178	SC
SL4.0ch04	27239621	27239979	SC
SL4.0ch11	6342032	6342402	SC
SL4.0ch09	66260375	66262092	no_diff
SL4.0ch08	57110808	57116612	no_diff
SL4.0ch11	397581	398922	no_diff
SL4.0ch03	5638583	5640522	no_diff
SL4.0ch06	44217616	44219271	no_diff
SL4.0ch04	58204065	58205744	no_diff
SL4.0ch03	61635754	61637792	no_diff
SL4.0ch02	45560174	45561271	no_diff
SL4.0ch06	31008219	31010040	no_diff
SL4.0ch01	90520712	90523243	no_diff
SL4.0ch09	58341763	58343122	no_diff
SL4.0ch03	4331515	4332977	no_diff
SL4.0ch01	67577800	67578912	no_diff
SL4.0ch10	1098931	1100473	no_diff
SL4.0ch10	39195066	39197069	no_diff
SL4.0ch08	56793763	56795634	no_diff
SL4.0ch01	3054496	3055795	no_diff
SL4.0ch04	54430428	54431948	no_diff
SL4.0ch07	52688785	52693446	no_diff
SL4.0ch07	8739872	8741288	no_diff
SL4.0ch05	7067820	7069536	no_diff
SL4.0ch08	138182	140108	no_diff
SL4.0ch01	90448846	90450049	no_diff
SL4.0ch08	63352047	63354063	no_diff
SL4.0ch12	9095015	9096712	no_diff
SL4.0ch04	1387221	1388365	no_diff
SL4.0ch09	8194790	8196601	no_diff
SL4.0ch09	50473795	50478015	no_diff
SL4.0ch06	45712744	45713976	no_diff
SL4.0ch09	67483365	67484786	no_diff
SL4.0ch01	78233518	78234915	no_diff
SL4.0ch10	30882011	30883598	no_diff
SL4.0ch12	58222282	58223505	no_diff
SL4.0ch01	89942109	89943765	no_diff
SL4.0ch01	74968700	74969950	no_diff
SL4.0ch10	51079624	51080982	no_diff
SL4.0ch09	64745318	64746861	no_diff
SL4.0ch06	41937863	41939434	no_diff
SL4.0ch08	52391870	52393661	no_diff
SL4.0ch12	62674353	62676495	no_diff
SL4.0ch01	88849939	88852039	no_diff
SL4.0ch06	44834123	44836664	no_diff
SL4.0ch04	61142823	61146095	no_diff
SL4.0ch02	39912026	39913658	no_diff
SL4.0ch05	62943475	62945305	no_diff
SL4.0ch06	45527154	45528923	no_diff
SL4.0ch07	2074675	2076227	no_diff
SL4.0ch09	60577968	60580920	no_diff
SL4.0ch01	85389125	85390523	no_diff
SL4.0ch03	64983480	64985537	no_diff
SL4.0ch11	694405	695715	no_diff
SL4.0ch08	62289208	62290504	no_diff
SL4.0ch06	32619435	32620812	no_diff
SL4.0ch03	48304193	48305426	no_diff
SL4.0ch06	24539832	24541294	no_diff
SL4.0ch02	53095601	53097375	no_diff
SL4.0ch01	69682027	69683856	no_diff
SL4.0ch03	6276140	6277698	no_diff
SL4.0ch02	36715785	36717294	no_diff
SL4.0ch07	52934545	52941015	no_diff
SL4.0ch02	43399556	43402125	no_diff
SL4.0ch01	14989937	14991414	no_diff
SL4.0ch03	63178965	63180675	no_diff
SL4.0ch04	62896978	62898532	no_diff
SL4.0ch06	2227478	2228609	no_diff
SL4.0ch01	75793851	75795872	no_diff
SL4.0ch01	80913514	80915237	no_diff
SL4.0ch08	846294	847458	no_diff
SL4.0ch01	78801140	78802479	no_diff
SL4.0ch06	33751073	33753547	no_diff
SL4.0ch01	85341177	85342833	no_diff
SL4.0ch02	7031182	7032325	no_diff
SL4.0ch03	63063963	63065867	no_diff
SL4.0ch06	1594347	1595655	no_diff
SL4.0ch04	51051911	51053891	no_diff
SL4.0ch08	75861	77005	no_diff
SL4.0ch06	30899019	30900845	no_diff
SL4.0ch03	47693334	47694366	no_diff
SL4.0ch05	10571990	10573704	no_diff
SL4.0ch05	30205337	30206299	no_diff
SL4.0ch04	370691	372221	no_diff
SL4.0ch03	23607665	23608795	no_diff
SL4.0ch01	75630874	75632191	no_diff
SL4.0ch03	61190382	61194456	no_diff
SL4.0ch04	2706495	2707971	no_diff
SL4.0ch03	63198690	63200126	no_diff
SL4.0ch03	3194443	3197383	no_diff
SL4.0ch06	33775181	33776089	no_diff
SL4.0ch01	81798236	81800936	no_diff
SL4.0ch11	53137425	53139422	no_diff
SL4.0ch05	21920278	21925993	no_diff
SL4.0ch01	20548526	20550247	no_diff
SL4.0ch04	58504237	58506381	no_diff
SL4.0ch10	62261364	62262734	no_diff
SL4.0ch05	4757357	4759128	no_diff
SL4.0ch03	58237541	58238900	no_diff
SL4.0ch03	62202205	62203875	no_diff
SL4.0ch08	60590465	60592036	no_diff
SL4.0ch03	63031917	63034831	no_diff
SL4.0ch10	10584310	10586572	no_diff
SL4.0ch08	54655289	54656860	no_diff
SL4.0ch03	55486471	55488561	no_diff
SL4.0ch04	61768246	61769754	no_diff
SL4.0ch01	82591539	82593534	no_diff
SL4.0ch10	3937957	3939457	no_diff
SL4.0ch03	1290095	1291438	no_diff
SL4.0ch11	52751175	52752276	no_diff
SL4.0ch03	59006809	59009195	no_diff
SL4.0ch08	56065605	56066984	no_diff
SL4.0ch04	56302088	56303704	no_diff
SL4.0ch11	1194947	1197403	no_diff
SL4.0ch04	64056291	64060012	no_diff
SL4.0ch10	37075311	37076739	no_diff
SL4.0ch03	52112588	52117219	no_diff
SL4.0ch08	2726274	2728302	no_diff
SL4.0ch01	77265285	77266890	no_diff
SL4.0ch02	47038057	47039523	no_diff
SL4.0ch09	1837126	1838641	no_diff
SL4.0ch06	11276344	11277879	no_diff
SL4.0ch02	31975266	31976545	no_diff
SL4.0ch09	8179513	8181613	no_diff
SL4.0ch08	58905198	58906724	no_diff
SL4.0ch07	5317671	5318861	no_diff
SL4.0ch02	43298727	43300449	no_diff
SL4.0ch10	62324477	62325715	no_diff
SL4.0ch06	38209465	38211478	no_diff
SL4.0ch08	59384739	59386231	no_diff
SL4.0ch06	39684149	39686172	no_diff
SL4.0ch11	48854069	48855646	no_diff
SL4.0ch09	3994051	3995584	no_diff
SL4.0ch06	31994621	31996375	no_diff
SL4.0ch07	62763820	62764876	no_diff
SL4.0ch01	83734798	83735871	no_diff
SL4.0ch04	54765681	54767324	no_diff
SL4.0ch07	40918131	40919303	no_diff
SL4.0ch02	50895064	50896345	no_diff
SL4.0ch03	54975935	54977860	no_diff
SL4.0ch07	62480529	62482229	no_diff
SL4.0ch02	45037920	45039400	no_diff
SL4.0ch09	63934950	63936444	no_diff
SL4.0ch11	1129932	1131197	no_diff
SL4.0ch05	6774959	6776182	no_diff
SL4.0ch06	28857868	28858950	no_diff
SL4.0ch04	59138443	59139727	no_diff
SL4.0ch02	31841012	31842897	no_diff
SL4.0ch03	47102007	47103403	no_diff
SL4.0ch10	55146956	55148863	no_diff
SL4.0ch01	78677066	78678465	no_diff
SL4.0ch09	1524526	1525435	no_diff
SL4.0ch09	846979	847974	no_diff
SL4.0ch12	60302962	60304129	no_diff
SL4.0ch09	57018431	57020693	no_diff
SL4.0ch03	56173493	56175697	no_diff
SL4.0ch11	508960	512958	no_diff
SL4.0ch05	62044634	62045594	no_diff
SL4.0ch03	1823955	1825359	no_diff
SL4.0ch08	60234754	60236298	no_diff
SL4.0ch06	40777958	40779819	no_diff
SL4.0ch03	63680207	63682514	no_diff
SL4.0ch08	52885601	52887633	no_diff
SL4.0ch05	2590395	2591871	no_diff
SL4.0ch07	62560934	62561729	no_diff
SL4.0ch07	57318909	57321380	no_diff
SL4.0ch03	64461176	64463061	no_diff
SL4.0ch10	63169057	63170951	no_diff
SL4.0ch07	21479844	21481495	no_diff
SL4.0ch12	691179	692632	no_diff
SL4.0ch06	41478760	41480947	no_diff
SL4.0ch01	2289845	2291235	no_diff
SL4.0ch01	83276434	83278121	no_diff
SL4.0ch06	37664373	37665957	no_diff
SL4.0ch01	6711215	6712487	no_diff
SL4.0ch03	28003590	28004882	no_diff
SL4.0ch08	20764375	20766424	no_diff
SL4.0ch10	55837388	55839078	no_diff
SL4.0ch09	2519894	2521060	no_diff
SL4.0ch07	1886170	1887004	no_diff
SL4.0ch11	2879849	2881435	no_diff
SL4.0ch03	59957395	59959056	no_diff
SL4.0ch03	63671248	63673213	no_diff
SL4.0ch03	2489988	2491470	no_diff
SL4.0ch09	66477253	66478643	no_diff
SL4.0ch02	31588150	31589698	no_diff
SL4.0ch06	42800609	42801618	no_diff
SL4.0ch02	53064370	53066264	no_diff
SL4.0ch01	77517133	77518869	no_diff
SL4.0ch04	61096731	61098065	no_diff
SL4.0ch01	79234587	79236162	no_diff
SL4.0ch01	90774099	90775613	no_diff
SL4.0ch02	50583777	50585205	no_diff
SL4.0ch12	66335496	66336633	no_diff
SL4.0ch11	47086127	47088171	no_diff
SL4.0ch05	2177713	2179534	no_diff
SL4.0ch03	60437252	60438900	no_diff
SL4.0ch03	64718007	64719916	no_diff
SL4.0ch03	63688668	63690681	no_diff
SL4.0ch03	63315977	63317221	no_diff
SL4.0ch01	80771093	80772515	no_diff
SL4.0ch11	619133	621086	no_diff
SL4.0ch04	61166356	61168399	no_diff
SL4.0ch10	57247941	57249309	no_diff
SL4.0ch05	45178523	45179853	no_diff
SL4.0ch01	24354840	24356843	no_diff
SL4.0ch08	60758748	60760086	no_diff
SL4.0ch06	37087031	37089394	no_diff
SL4.0ch11	6227964	6229232	no_diff
SL4.0ch03	54603418	54605044	no_diff
SL4.0ch12	1699078	1705125	no_diff
SL4.0ch04	63414139	63416532	no_diff
SL4.0ch02	47587825	47589039	no_diff
SL4.0ch02	33827343	33828535	no_diff
SL4.0ch01	81709344	81710666	no_diff
SL4.0ch11	54094462	54096296	no_diff
SL4.0ch06	41423017	41424365	no_diff
SL4.0ch06	39426936	39429292	no_diff
SL4.0ch04	4080458	4082719	no_diff
SL4.0ch08	55720252	55721353	no_diff
SL4.0ch08	63747449	63749770	no_diff
SL4.0ch10	60822208	60823539	no_diff
SL4.0ch02	44477667	44479311	no_diff
SL4.0ch01	79204253	79206130	no_diff
SL4.0ch05	59175755	59177018	no_diff
SL4.0ch08	7358927	7360542	no_diff
SL4.0ch04	53390666	53391403	no_diff
SL4.0ch09	2691135	2692851	no_diff
SL4.0ch07	1448504	1450131	no_diff
SL4.0ch01	72490860	72492152	no_diff
SL4.0ch11	2689180	2690408	no_diff
SL4.0ch05	63247819	63249527	no_diff
SL4.0ch04	4748469	4754289	no_diff
SL4.0ch03	3901249	3903519	no_diff
SL4.0ch11	53217958	53219191	no_diff
SL4.0ch04	56083252	56084667	no_diff
SL4.0ch01	16635872	16638877	no_diff
SL4.0ch07	53976479	53977874	no_diff
SL4.0ch11	49406161	49407645	no_diff
SL4.0ch09	60742375	60744236	no_diff
SL4.0ch06	762861	764728	no_diff
SL4.0ch12	61643403	61645030	no_diff
SL4.0ch04	60540858	60542016	no_diff
SL4.0ch09	65942254	65943661	no_diff
SL4.0ch05	4113042	4114641	no_diff
SL4.0ch10	63759031	63761408	no_diff
SL4.0ch10	52430066	52431289	no_diff
SL4.0ch10	54997376	54998538	no_diff
SL4.0ch01	1272569	1273784	no_diff
SL4.0ch04	55999248	56000073	no_diff
SL4.0ch12	62527382	62528634	no_diff
SL4.0ch05	484708	485823	no_diff
SL4.0ch02	45398071	45399648	no_diff
SL4.0ch11	52652365	52653561	no_diff
SL4.0ch03	50619080	50620766	no_diff
SL4.0ch02	51152128	51155476	no_diff
SL4.0ch06	34838621	34839890	no_diff
SL4.0ch08	62568494	62570101	no_diff
SL4.0ch07	53941467	53944528	no_diff
SL4.0ch09	3365749	3366898	no_diff
SL4.0ch02	50579364	50582472	no_diff
SL4.0ch03	60850315	60853607	no_diff
SL4.0ch06	45392592	45393960	no_diff
SL4.0ch04	62067231	62068810	no_diff
SL4.0ch01	73113780	73115513	no_diff
SL4.0ch06	44318826	44320219	no_diff
SL4.0ch03	63115468	63116429	no_diff
SL4.0ch03	62685913	62688031	no_diff
SL4.0ch07	2265192	2266630	no_diff
SL4.0ch09	4314872	4319392	no_diff
SL4.0ch05	4159650	4161146	no_diff
SL4.0ch02	46395733	46396998	no_diff
SL4.0ch11	52600547	52601193	no_diff
SL4.0ch11	2305279	2306629	no_diff
SL4.0ch08	1678457	1680018	no_diff
SL4.0ch06	45119119	45120619	no_diff
SL4.0ch04	58260870	58262265	no_diff
SL4.0ch02	43842075	43843504	no_diff
SL4.0ch01	76402798	76404000	no_diff
SL4.0ch10	817068	818169	no_diff
SL4.0ch06	43575778	43576975	no_diff
SL4.0ch07	66070571	66071982	no_diff
SL4.0ch08	53094133	53095106	no_diff
SL4.0ch03	51613655	51614729	no_diff
SL4.0ch12	2088384	2089851	no_diff
SL4.0ch03	42145930	42147068	no_diff
SL4.0ch02	46366426	46367977	no_diff
SL4.0ch09	64751496	64752815	no_diff
SL4.0ch01	78977303	78981030	no_diff
SL4.0ch12	59937678	59939252	no_diff
SL4.0ch01	84355393	84356909	no_diff
SL4.0ch12	64584222	64585593	no_diff
SL4.0ch01	89538814	89540313	no_diff
SL4.0ch07	65798946	65802850	no_diff
SL4.0ch12	2179096	2180266	no_diff
SL4.0ch01	80045174	80046978	no_diff
SL4.0ch04	61260974	61262297	no_diff
SL4.0ch02	32835294	32838062	no_diff
SL4.0ch02	37529211	37530657	no_diff
SL4.0ch03	62069801	62070956	no_diff
SL4.0ch02	21600438	21602579	no_diff
SL4.0ch11	52942703	52944366	no_diff
SL4.0ch05	2959267	2960680	no_diff
SL4.0ch08	306074	307571	no_diff
SL4.0ch11	43268050	43269206	no_diff
SL4.0ch01	12078327	12081314	no_diff
SL4.0ch04	34434914	34436600	no_diff
SL4.0ch05	859086	860182	no_diff
SL4.0ch07	14735798	14739608	no_diff
SL4.0ch01	73388177	73389481	no_diff
SL4.0ch02	45105415	45107109	no_diff
SL4.0ch02	36693069	36694855	no_diff
SL4.0ch10	4066226	4067678	no_diff
SL4.0ch06	41813337	41814909	no_diff
SL4.0ch08	57027738	57030780	no_diff
SL4.0ch02	36223744	36225662	no_diff
SL4.0ch11	51530123	51531640	no_diff
SL4.0ch01	70986574	70988010	no_diff
SL4.0ch04	50406169	50411764	no_diff
SL4.0ch05	35064335	35066023	no_diff
SL4.0ch10	1828684	1829667	no_diff
SL4.0ch06	45479309	45480739	no_diff
SL4.0ch06	35513934	35516005	no_diff
SL4.0ch11	16783843	16785450	no_diff
SL4.0ch03	7899438	7900720	no_diff
SL4.0ch05	4466408	4467862	no_diff
SL4.0ch06	39875695	39877835	no_diff
SL4.0ch10	32272026	32273487	no_diff
SL4.0ch05	57760572	57763852	no_diff
SL4.0ch04	1158431	1160549	no_diff
SL4.0ch05	7496134	7498260	no_diff
SL4.0ch01	83917133	83918320	no_diff
SL4.0ch01	79567657	79568900	no_diff
SL4.0ch01	84098690	84099974	no_diff
SL4.0ch03	57911309	57912730	no_diff
SL4.0ch06	40453026	40454594	no_diff
SL4.0ch03	46686982	46688512	no_diff
SL4.0ch07	58800133	58801111	no_diff
SL4.0ch12	42521412	42522873	no_diff
SL4.0ch10	45433341	45435481	no_diff
SL4.0ch05	1270277	1271579	no_diff
SL4.0ch02	45539809	45540745	no_diff
SL4.0ch10	60028935	60031383	no_diff
SL4.0ch06	47120743	47122671	no_diff
SL4.0ch07	3746942	3748443	no_diff
SL4.0ch04	44361095	44362748	no_diff
SL4.0ch04	63831578	63832973	no_diff
SL4.0ch06	43441781	43443131	no_diff
SL4.0ch01	85038055	85039113	no_diff
SL4.0ch09	63468167	63470344	no_diff
SL4.0ch06	29954339	29955817	no_diff
SL4.0ch03	61926376	61927679	no_diff
SL4.0ch03	7092478	7093891	no_diff
SL4.0ch01	75488462	75489863	no_diff
SL4.0ch05	62142667	62144393	no_diff
SL4.0ch12	57986525	57987736	no_diff
SL4.0ch12	31660351	31662307	no_diff
SL4.0ch08	59305861	59307839	no_diff
SL4.0ch12	23540921	23542679	no_diff
SL4.0ch06	39227760	39230227	no_diff
SL4.0ch07	64637432	64638793	no_diff
SL4.0ch07	55084278	55085733	no_diff
SL4.0ch01	86311395	86312791	no_diff
SL4.0ch02	43049425	43050554	no_diff
SL4.0ch01	77837493	77839048	no_diff
SL4.0ch11	30098953	30100473	no_diff
SL4.0ch11	52927402	52928549	no_diff
SL4.0ch06	47058401	47061543	no_diff
SL4.0ch12	63105577	63106843	no_diff
SL4.0ch02	51526643	51527767	no_diff
SL4.0ch08	2913244	2914593	no_diff
SL4.0ch03	58684768	58686643	no_diff
SL4.0ch11	1065881	1070577	no_diff
SL4.0ch11	47450370	47452339	no_diff
SL4.0ch04	62490458	62493850	no_diff
SL4.0ch06	39218366	39220373	no_diff
SL4.0ch03	60480472	60482002	no_diff
SL4.0ch02	37634151	37635378	no_diff
SL4.0ch03	57271788	57273152	no_diff
SL4.0ch01	89255705	89257144	no_diff
SL4.0ch10	367029	368159	no_diff
SL4.0ch01	86916764	86918204	no_diff
SL4.0ch10	59604421	59605600	no_diff
SL4.0ch04	62220989	62222256	no_diff
SL4.0ch06	44944182	44946106	no_diff
SL4.0ch09	42018078	42019851	no_diff
SL4.0ch07	53406423	53408673	no_diff
SL4.0ch08	2930665	2931787	no_diff
SL4.0ch09	1464682	1466602	no_diff
SL4.0ch05	64593343	64595306	no_diff
SL4.0ch01	84520728	84522093	no_diff
SL4.0ch02	35915036	35916962	no_diff
SL4.0ch07	24046655	24048924	no_diff
SL4.0ch03	55408657	55410529	no_diff
SL4.0ch07	66059405	66061242	no_diff
SL4.0ch03	61920016	61921555	no_diff
SL4.0ch02	40880690	40882719	no_diff
SL4.0ch08	25905887	25908467	no_diff
SL4.0ch01	76553726	76555647	no_diff
SL4.0ch02	27984421	27986257	no_diff
SL4.0ch02	40300913	40302458	no_diff
SL4.0ch03	54672694	54674361	no_diff
SL4.0ch02	27143092	27144676	no_diff
SL4.0ch04	1710888	1711819	no_diff
SL4.0ch06	41109290	41110828	no_diff
SL4.0ch03	63288985	63290763	no_diff
SL4.0ch10	23887682	23890059	no_diff
SL4.0ch09	63953863	63955261	no_diff
SL4.0ch02	33585302	33586224	no_diff
SL4.0ch05	62425510	62427547	no_diff
SL4.0ch09	10803128	10804233	no_diff
SL4.0ch04	59190693	59192448	no_diff
SL4.0ch01	88571058	88573119	no_diff
SL4.0ch02	32823399	32826084	no_diff
SL4.0ch01	76135530	76136677	no_diff
SL4.0ch10	60135290	60136366	no_diff
SL4.0ch12	2518509	2520211	no_diff
SL4.0ch02	44087058	44088999	no_diff
SL4.0ch01	80901768	80903232	no_diff
SL4.0ch10	59687962	59689494	no_diff
SL4.0ch02	48000034	48001409	no_diff
SL4.0ch08	63454874	63456039	no_diff
SL4.0ch01	83800657	83802130	no_diff
SL4.0ch02	49603832	49605138	no_diff
SL4.0ch05	49557101	49558763	no_diff
SL4.0ch03	57202138	57203297	no_diff
SL4.0ch01	80095418	80096613	no_diff
SL4.0ch04	55118012	55121500	no_diff
SL4.0ch09	63210416	63212052	no_diff
SL4.0ch04	7059812	7061102	no_diff
SL4.0ch07	7792333	7794786	no_diff
SL4.0ch04	1272468	1273640	no_diff
SL4.0ch09	1267791	1269179	no_diff
SL4.0ch05	30791174	30792288	no_diff
SL4.0ch02	37520329	37521856	no_diff
SL4.0ch01	83685057	83686383	no_diff
SL4.0ch05	3795807	3797463	no_diff
SL4.0ch08	58599916	58601165	no_diff
SL4.0ch01	2338852	2340026	no_diff
SL4.0ch07	859207	860481	no_diff
SL4.0ch05	13197668	13199195	no_diff
SL4.0ch07	65772249	65773656	no_diff
SL4.0ch09	1892292	1894295	no_diff
SL4.0ch01	84784128	84785838	no_diff
SL4.0ch04	62290149	62291510	no_diff
SL4.0ch07	9872205	9873408	no_diff
SL4.0ch01	77713340	77714984	no_diff
SL4.0ch06	44654324	44655440	no_diff
SL4.0ch02	42610820	42612258	no_diff
SL4.0ch01	89183832	89185117	no_diff
SL4.0ch04	62182009	62183106	no_diff
SL4.0ch02	48631152	48632518	no_diff
SL4.0ch10	63508662	63511520	no_diff
SL4.0ch09	63456505	63457840	no_diff
SL4.0ch10	2894679	2895644	no_diff
SL4.0ch06	45273843	45275724	no_diff
SL4.0ch08	25213235	25217781	no_diff
SL4.0ch08	2847530	2849016	no_diff
SL4.0ch10	61245891	61249199	no_diff
SL4.0ch10	61452118	61453108	no_diff
SL4.0ch05	2217622	2219716	no_diff
SL4.0ch08	36189891	36191212	no_diff
SL4.0ch12	25312802	25314555	no_diff
SL4.0ch10	50367174	50368509	no_diff
SL4.0ch03	57154530	57156281	no_diff
SL4.0ch05	37657556	37660609	no_diff
SL4.0ch05	53805821	53807326	no_diff
SL4.0ch05	61853664	61854872	no_diff
SL4.0ch12	221779	222973	no_diff
SL4.0ch03	65235814	65237085	no_diff
SL4.0ch11	6176365	6177779	no_diff
SL4.0ch10	63864564	63866240	no_diff
SL4.0ch04	55723278	55724650	no_diff
SL4.0ch02	50359820	50361157	no_diff
SL4.0ch01	72888757	72891095	no_diff
SL4.0ch04	57136374	57138144	no_diff
SL4.0ch02	52010952	52013130	no_diff
SL4.0ch08	1818715	1819650	no_diff
SL4.0ch09	4718267	4719680	no_diff
SL4.0ch01	6354339	6356319	no_diff
SL4.0ch08	46474866	46477044	no_diff
SL4.0ch02	52688460	52689957	no_diff
SL4.0ch12	62073673	62075165	no_diff
SL4.0ch01	5823855	5825105	no_diff
SL4.0ch02	43448120	43450938	no_diff
SL4.0ch08	59757845	59759143	no_diff
SL4.0ch09	59287651	59289219	no_diff
SL4.0ch09	68164695	68166608	no_diff
SL4.0ch05	8689995	8696681	no_diff
SL4.0ch04	48874203	48875817	no_diff
SL4.0ch03	5086840	5088015	no_diff
SL4.0ch01	70199640	70202177	no_diff
SL4.0ch03	46952241	46954046	no_diff
SL4.0ch06	39548677	39550676	no_diff
SL4.0ch03	58114935	58116726	no_diff
SL4.0ch02	36158080	36159113	no_diff
SL4.0ch01	79687991	79689329	no_diff
SL4.0ch06	35099352	35100733	no_diff
SL4.0ch03	29836890	29839465	no_diff
SL4.0ch01	87582224	87583334	no_diff
SL4.0ch04	2230691	2231967	no_diff
SL4.0ch02	44376740	44378283	no_diff
SL4.0ch02	38364685	38366033	no_diff
SL4.0ch02	49224457	49225749	no_diff
SL4.0ch03	59710287	59713315	no_diff
SL4.0ch03	63416253	63417372	no_diff
SL4.0ch03	3122334	3123779	no_diff
SL4.0ch02	49893871	49895189	no_diff
SL4.0ch06	38357914	38359209	no_diff
SL4.0ch06	41620708	41622006	no_diff
SL4.0ch06	32563298	32564550	no_diff
SL4.0ch01	81100416	81101833	no_diff
SL4.0ch08	57050128	57051591	no_diff
SL4.0ch10	596019	597409	no_diff
SL4.0ch04	2820485	2821622	no_diff
SL4.0ch07	38229231	38231576	no_diff
SL4.0ch02	44190787	44192008	no_diff
SL4.0ch04	60801251	60802349	no_diff
SL4.0ch04	38936812	38939058	no_diff
SL4.0ch02	53077305	53079220	no_diff
SL4.0ch03	10187640	10188898	no_diff
SL4.0ch12	14468813	14470382	no_diff
SL4.0ch11	3619464	3621181	no_diff
SL4.0ch11	51718521	51721060	no_diff
SL4.0ch01	85463679	85465184	no_diff
SL4.0ch02	35348873	35350720	no_diff
SL4.0ch11	30048491	30050019	no_diff
SL4.0ch01	2138230	2139591	no_diff
SL4.0ch03	3787695	3789326	no_diff
SL4.0ch06	34335383	34336431	no_diff
SL4.0ch10	61818056	61819006	no_diff
SL4.0ch10	300658	301999	no_diff
SL4.0ch04	42461982	42463745	no_diff
SL4.0ch03	7109284	7111141	no_diff
SL4.0ch08	58563631	58566208	no_diff
SL4.0ch06	39081960	39083375	no_diff
SL4.0ch01	77541069	77543579	no_diff
SL4.0ch06	40738125	40739383	no_diff
SL4.0ch02	42343963	42345134	no_diff
SL4.0ch08	56486599	56487720	no_diff
SL4.0ch03	58556885	58559081	no_diff
SL4.0ch09	60363477	60365269	no_diff
SL4.0ch07	23799639	23801088	no_diff
SL4.0ch07	61237621	61239569	no_diff
SL4.0ch09	59449752	59451870	no_diff
SL4.0ch10	26667231	26668723	no_diff
SL4.0ch06	31203146	31205031	no_diff
SL4.0ch10	40522285	40523575	no_diff
SL4.0ch01	6370714	6371597	no_diff
SL4.0ch05	2851069	2852928	no_diff
SL4.0ch02	23692747	23694286	no_diff
SL4.0ch01	87414746	87415776	no_diff
SL4.0ch08	61965444	61967072	no_diff
SL4.0ch01	87687274	87688863	no_diff
SL4.0ch07	7702374	7703434	no_diff
SL4.0ch02	53071245	53073116	no_diff
SL4.0ch11	26474447	26475839	no_diff
SL4.0ch01	90720845	90722331	no_diff
SL4.0ch01	1548590	1549519	no_diff
SL4.0ch03	64182031	64183331	no_diff
SL4.0ch11	6113506	6118303	no_diff
SL4.0ch01	78768357	78769379	no_diff
SL4.0ch07	59450716	59452006	no_diff
SL4.0ch05	63469885	63470883	no_diff
SL4.0ch08	53643065	53644701	no_diff
SL4.0ch09	8864309	8865703	no_diff
SL4.0ch09	17843440	17844905	no_diff
SL4.0ch11	52051219	52052927	no_diff
SL4.0ch05	534043	535466	no_diff
SL4.0ch01	80571013	80572656	no_diff
SL4.0ch07	65107155	65109148	no_diff
SL4.0ch06	42733345	42735628	no_diff
SL4.0ch11	5576061	5577570	no_diff
SL4.0ch05	3322570	3323828	no_diff
SL4.0ch03	49556221	49557511	no_diff
SL4.0ch10	54469612	54472625	no_diff
SL4.0ch12	63796281	63798488	no_diff
SL4.0ch02	46550164	46551558	no_diff
SL4.0ch12	2204847	2205709	no_diff
SL4.0ch04	56502595	56504046	no_diff
SL4.0ch08	63633073	63634513	no_diff
SL4.0ch02	53218903	53220095	no_diff
SL4.0ch02	52884368	52886984	no_diff
SL4.0ch06	41846851	41848886	no_diff
SL4.0ch03	61611372	61612335	no_diff
SL4.0ch08	717694	719078	no_diff
SL4.0ch11	8265516	8266573	no_diff
SL4.0ch05	53936293	53937656	no_diff
SL4.0ch01	86795972	86797435	no_diff
SL4.0ch11	723655	725003	no_diff
SL4.0ch08	63923077	63924572	no_diff
SL4.0ch08	61997991	61999541	no_diff
SL4.0ch09	68312581	68314407	no_diff
SL4.0ch04	58102331	58103728	no_diff
SL4.0ch06	37357473	37359075	no_diff
SL4.0ch05	4084636	4085960	no_diff
SL4.0ch02	42168702	42169954	no_diff
SL4.0ch01	785409	786831	no_diff
SL4.0ch09	40103882	40105293	no_diff
SL4.0ch02	40827254	40828796	no_diff
SL4.0ch09	14999944	15001591	no_diff
SL4.0ch05	2855522	2856657	no_diff
SL4.0ch08	7647922	7648809	no_diff
SL4.0ch10	51039347	51040791	no_diff
SL4.0ch06	30983418	30984789	no_diff
SL4.0ch10	1853670	1855132	no_diff
SL4.0ch05	61632801	61634341	no_diff
SL4.0ch03	56003025	56004502	no_diff
SL4.0ch01	71090854	71092140	no_diff
SL4.0ch12	4791276	4792402	no_diff
SL4.0ch04	56566913	56568056	no_diff
SL4.0ch03	46466883	46468956	no_diff
SL4.0ch07	3723963	3725205	no_diff
SL4.0ch08	626439	627519	no_diff
SL4.0ch06	45742578	45744310	no_diff
SL4.0ch06	46357182	46358429	no_diff
SL4.0ch07	62133666	62135003	no_diff
SL4.0ch09	5479519	5481137	no_diff
SL4.0ch09	68294817	68296758	no_diff
SL4.0ch10	59275333	59276530	no_diff
SL4.0ch02	41242535	41243559	no_diff
SL4.0ch08	43573259	43574674	no_diff
SL4.0ch09	50933222	50938248	no_diff
SL4.0ch12	1555524	1556624	no_diff
SL4.0ch01	1862717	1864377	no_diff
SL4.0ch09	30540428	30541842	no_diff
SL4.0ch03	54859938	54861491	no_diff
SL4.0ch03	48983132	48985668	no_diff
SL4.0ch07	1200736	1202068	no_diff
SL4.0ch11	1584639	1586125	no_diff
SL4.0ch03	59385549	59386381	no_diff
SL4.0ch06	32865760	32867920	no_diff
SL4.0ch09	57705291	57706543	no_diff
SL4.0ch07	62316858	62318293	no_diff
SL4.0ch11	54238789	54240257	no_diff
SL4.0ch10	64321108	64322363	no_diff
SL4.0ch12	66386578	66388784	no_diff
SL4.0ch10	62196976	62198269	no_diff
SL4.0ch03	4088300	4089494	no_diff
SL4.0ch11	8129641	8131840	no_diff
SL4.0ch02	29269588	29271254	no_diff
SL4.0ch07	62647573	62648935	no_diff
SL4.0ch03	63072484	63074314	no_diff
SL4.0ch10	63093168	63094488	no_diff
SL4.0ch03	57716400	57721532	no_diff
SL4.0ch09	62543468	62545001	no_diff
SL4.0ch01	70622923	70624152	no_diff
SL4.0ch02	34834364	34837412	no_diff
SL4.0ch11	6681568	6683357	no_diff
SL4.0ch08	57776498	57777836	no_diff
SL4.0ch07	65480806	65482955	no_diff
SL4.0ch07	9823492	9824737	no_diff
SL4.0ch03	54997209	54999228	no_diff
SL4.0ch09	59460588	59462283	no_diff
SL4.0ch03	47816860	47817909	no_diff
SL4.0ch02	41386981	41387997	no_diff
SL4.0ch12	11375678	11377193	no_diff
SL4.0ch11	153508	155007	no_diff
SL4.0ch06	22089464	22090893	no_diff
SL4.0ch08	61488650	61490831	no_diff
SL4.0ch05	8126406	8127448	no_diff
SL4.0ch03	49179037	49180149	no_diff
SL4.0ch04	58796123	58797898	no_diff
SL4.0ch01	73588140	73589458	no_diff
SL4.0ch08	1259598	1260712	no_diff
SL4.0ch12	2328202	2329440	no_diff
SL4.0ch04	61930812	61933569	no_diff
SL4.0ch12	3845843	3847472	no_diff
SL4.0ch01	81939017	81941456	no_diff
SL4.0ch11	50447530	50448626	no_diff
SL4.0ch03	63912998	63914528	no_diff
SL4.0ch03	5386318	5387982	no_diff
SL4.0ch09	60140645	60142740	no_diff
SL4.0ch01	2004773	2005896	no_diff
SL4.0ch04	64361416	64362935	no_diff
SL4.0ch05	10616845	10618780	no_diff
SL4.0ch09	14828125	14830408	no_diff
SL4.0ch01	75497013	75498554	no_diff
SL4.0ch01	80146657	80147721	no_diff
SL4.0ch12	62499660	62500570	no_diff
SL4.0ch12	64265492	64266802	no_diff
SL4.0ch11	1200373	1201814	no_diff
SL4.0ch12	31316822	31318669	no_diff
SL4.0ch03	60739572	60740810	no_diff
SL4.0ch02	41467290	41468660	no_diff
SL4.0ch09	68403065	68405171	no_diff
SL4.0ch03	64450547	64451728	no_diff
SL4.0ch09	59443700	59446329	no_diff
SL4.0ch08	57660881	57662338	no_diff
SL4.0ch08	52604114	52604891	no_diff
SL4.0ch01	90704488	90705597	no_diff
SL4.0ch06	37632324	37634008	no_diff
SL4.0ch01	21635016	21638522	no_diff
SL4.0ch11	2543853	2545418	no_diff
SL4.0ch03	54050830	54052789	no_diff
SL4.0ch05	39846089	39853862	no_diff
SL4.0ch03	50699471	50703787	no_diff
SL4.0ch05	1357667	1358983	no_diff
SL4.0ch04	59158554	59160235	no_diff
SL4.0ch03	54880019	54881113	no_diff
SL4.0ch06	39578687	39580099	no_diff
SL4.0ch07	5073816	5074766	no_diff
SL4.0ch02	22892046	22894280	no_diff
SL4.0ch01	87207435	87208364	no_diff
SL4.0ch03	57211735	57213548	no_diff
SL4.0ch03	63466559	63467765	no_diff
SL4.0ch07	61878247	61879738	no_diff
SL4.0ch08	59949463	59951299	no_diff
SL4.0ch03	58048806	58050645	no_diff
SL4.0ch08	56931137	56932495	no_diff
SL4.0ch08	63464000	63465417	no_diff
SL4.0ch11	3039081	3039935	no_diff
SL4.0ch10	62710908	62712255	no_diff
SL4.0ch01	58927738	58933346	no_diff
SL4.0ch10	49965583	49966860	no_diff
SL4.0ch09	4068736	4070393	no_diff
SL4.0ch02	47798724	47800221	no_diff
SL4.0ch03	46984949	46986127	no_diff
SL4.0ch07	2040373	2041875	no_diff
SL4.0ch05	61005193	61006925	no_diff
SL4.0ch01	64816621	64818445	no_diff
SL4.0ch09	836095	837064	no_diff
SL4.0ch08	47980812	47983357	no_diff
SL4.0ch03	55911131	55912341	no_diff
SL4.0ch07	65079070	65080167	no_diff
SL4.0ch03	47857777	47859717	no_diff
SL4.0ch05	22471635	22473768	no_diff
SL4.0ch06	35087662	35089104	no_diff
SL4.0ch03	23785750	23786960	no_diff
SL4.0ch06	2014546	2015700	no_diff
SL4.0ch11	36665194	36666504	no_diff
SL4.0ch07	56878822	56880538	no_diff
SL4.0ch04	49076223	49078663	no_diff
SL4.0ch03	58615539	58617341	no_diff
SL4.0ch01	83262373	83263781	no_diff
SL4.0ch10	58947223	58948643	no_diff
SL4.0ch03	58523008	58524738	no_diff
SL4.0ch12	184888	186234	no_diff
SL4.0ch07	1436532	1437923	no_diff
SL4.0ch03	5399274	5401298	no_diff
SL4.0ch12	5566901	5568349	no_diff
SL4.0ch10	8328019	8331547	no_diff
SL4.0ch10	61936592	61937358	no_diff
SL4.0ch07	60935146	60936919	no_diff
SL4.0ch02	40783567	40784771	no_diff
SL4.0ch05	20636517	20637806	no_diff
SL4.0ch01	72135616	72136935	no_diff
SL4.0ch02	16866433	16868502	no_diff
SL4.0ch05	6381651	6382746	no_diff
SL4.0ch06	1431693	1432749	no_diff
SL4.0ch06	29519680	29521506	no_diff
SL4.0ch01	87670675	87672493	no_diff
SL4.0ch05	26535334	26536486	no_diff
SL4.0ch04	64382212	64385325	no_diff
SL4.0ch12	26443356	26444962	no_diff
SL4.0ch08	2497667	2498512	no_diff
SL4.0ch03	2791760	2792637	no_diff
SL4.0ch03	50666333	50670584	no_diff
SL4.0ch04	61807790	61809200	no_diff
SL4.0ch01	78898160	78899631	no_diff
SL4.0ch01	71069507	71070656	no_diff
SL4.0ch10	40653689	40656824	no_diff
SL4.0ch02	41189260	41190507	no_diff
SL4.0ch03	57406569	57407917	no_diff
SL4.0ch12	50087526	50088358	no_diff
SL4.0ch01	85254739	85256309	no_diff
SL4.0ch07	66549552	66551048	no_diff
SL4.0ch05	7102893	7104298	no_diff
SL4.0ch06	44830057	44831913	no_diff
SL4.0ch04	4209031	4211115	no_diff
SL4.0ch03	63437335	63438610	no_diff
SL4.0ch08	60376186	60377694	no_diff
SL4.0ch03	59046101	59048489	no_diff
SL4.0ch10	64507313	64508300	no_diff
SL4.0ch06	41364238	41365586	no_diff
SL4.0ch10	60147750	60148977	no_diff
SL4.0ch02	50238278	50239730	no_diff
SL4.0ch01	80908695	80909979	no_diff
SL4.0ch09	59096429	59097940	no_diff
SL4.0ch11	46261920	46262846	no_diff
SL4.0ch10	90930	92485	no_diff
SL4.0ch04	58499047	58500593	no_diff
SL4.0ch04	64025486	64030186	no_diff
SL4.0ch03	57073028	57074357	no_diff
SL4.0ch07	1829624	1830716	no_diff
SL4.0ch04	2147101	2148266	no_diff
SL4.0ch06	8748299	8750153	no_diff
SL4.0ch10	1507557	1508819	no_diff
SL4.0ch06	39948789	39950148	no_diff
SL4.0ch11	4070519	4071763	no_diff
SL4.0ch06	44007355	44008685	no_diff
SL4.0ch04	56066191	56067388	no_diff
SL4.0ch01	90582273	90584628	no_diff
SL4.0ch11	756376	757842	no_diff
SL4.0ch03	47085823	47087365	no_diff
SL4.0ch02	52439792	52441527	no_diff
SL4.0ch01	29329952	29330944	no_diff
SL4.0ch03	50353682	50355177	no_diff
SL4.0ch04	25753507	25755203	no_diff
SL4.0ch06	37683655	37685803	no_diff
SL4.0ch03	24725580	24726577	no_diff
SL4.0ch02	50748785	50750325	no_diff
SL4.0ch03	58028444	58029874	no_diff
SL4.0ch03	62000231	62001707	no_diff
SL4.0ch12	64188447	64189620	no_diff
SL4.0ch04	55859575	55861087	no_diff
SL4.0ch02	50032622	50034410	no_diff
SL4.0ch05	50689974	50691270	no_diff
SL4.0ch09	50652872	50654474	no_diff
SL4.0ch08	53140833	53143004	no_diff
SL4.0ch07	66698112	66699816	no_diff
SL4.0ch03	56684270	56685791	no_diff
SL4.0ch07	66367316	66368767	no_diff
SL4.0ch01	90048733	90049932	no_diff
SL4.0ch04	48947112	48949213	no_diff
SL4.0ch03	44593072	44594889	no_diff
SL4.0ch01	81317011	81318755	no_diff
SL4.0ch08	27246627	27247700	no_diff
SL4.0ch05	64293592	64294670	no_diff
SL4.0ch08	62350476	62352022	no_diff
SL4.0ch07	67484276	67487457	no_diff
SL4.0ch06	42196990	42198510	no_diff
SL4.0ch11	3982645	3983931	no_diff
SL4.0ch06	36420780	36422267	no_diff
SL4.0ch06	41315975	41317655	no_diff
SL4.0ch01	77491666	77492814	no_diff
SL4.0ch02	51728896	51732374	no_diff
SL4.0ch07	65858079	65860489	no_diff
SL4.0ch06	4837065	4838587	no_diff
SL4.0ch11	7960708	7961887	no_diff
SL4.0ch04	3365678	3367196	no_diff
SL4.0ch03	3312375	3313580	no_diff
SL4.0ch01	73703969	73705304	no_diff
SL4.0ch02	52872719	52875171	no_diff
SL4.0ch09	61971514	61973696	no_diff
SL4.0ch07	65502914	65504532	no_diff
SL4.0ch06	41324380	41325814	no_diff
SL4.0ch03	57590447	57591990	no_diff
SL4.0ch05	555297	556631	no_diff
SL4.0ch08	62648482	62649935	no_diff
SL4.0ch03	48065730	48068043	no_diff
SL4.0ch02	44510566	44511872	no_diff
SL4.0ch07	61795416	61796661	no_diff
SL4.0ch06	46154027	46155232	no_diff
SL4.0ch08	58585836	58587136	no_diff
SL4.0ch02	41754986	41756426	no_diff
SL4.0ch11	32644894	32646237	no_diff
SL4.0ch07	58148112	58149088	no_diff
SL4.0ch08	53416328	53417410	no_diff
SL4.0ch01	71390140	71391390	no_diff
SL4.0ch12	61596662	61598696	no_diff
SL4.0ch01	79849059	79851038	no_diff
SL4.0ch06	30206622	30207643	no_diff
SL4.0ch02	32482902	32484335	no_diff
SL4.0ch02	44672849	44675138	no_diff
SL4.0ch08	37888332	37891916	no_diff
SL4.0ch03	63748969	63750431	no_diff
SL4.0ch07	53424377	53426409	no_diff
SL4.0ch06	43067014	43068418	no_diff
SL4.0ch12	5063175	5064549	no_diff
SL4.0ch06	23402864	23404038	no_diff
SL4.0ch03	75278	76763	no_diff
SL4.0ch04	63581117	63583066	no_diff
SL4.0ch06	37547787	37549096	no_diff
SL4.0ch03	42355297	42358226	no_diff
SL4.0ch04	59414063	59415357	no_diff
SL4.0ch03	53657387	53660023	no_diff
SL4.0ch05	12149245	12151011	no_diff
SL4.0ch11	8822299	8823045	no_diff
SL4.0ch03	64081678	64083078	no_diff
SL4.0ch09	4246209	4247736	no_diff
SL4.0ch08	52174141	52175164	no_diff
SL4.0ch03	64729311	64731248	no_diff
SL4.0ch12	66360847	66362852	no_diff
SL4.0ch02	29864682	29866260	no_diff
SL4.0ch10	63249441	63253786	no_diff
SL4.0ch04	63645347	63646657	no_diff
SL4.0ch08	174871	176220	no_diff
SL4.0ch02	48721980	48723817	no_diff
SL4.0ch10	56298236	56299841	no_diff
SL4.0ch04	59025251	59026874	no_diff
SL4.0ch03	57595988	57597559	no_diff
SL4.0ch11	52980563	52982515	no_diff
SL4.0ch11	52326091	52327724	no_diff
SL4.0ch08	897335	898504	no_diff
SL4.0ch04	61212940	61214255	no_diff
SL4.0ch03	1903990	1905490	no_diff
SL4.0ch08	1925032	1926513	no_diff
SL4.0ch03	4180472	4182538	no_diff
SL4.0ch09	46568248	46570201	no_diff
SL4.0ch03	47036927	47038663	no_diff
SL4.0ch03	7734384	7735574	no_diff
SL4.0ch05	8134595	8135633	no_diff
SL4.0ch02	46165827	46167854	no_diff
SL4.0ch06	40618080	40620214	no_diff
SL4.0ch03	63570516	63571891	no_diff
SL4.0ch07	59079622	59081214	no_diff
SL4.0ch01	84571148	84572421	no_diff
SL4.0ch11	46253518	46254525	no_diff
SL4.0ch01	80851496	80852530	no_diff
SL4.0ch02	40473404	40474524	no_diff
SL4.0ch04	52813872	52815127	no_diff
SL4.0ch02	16887067	16888996	no_diff
SL4.0ch12	65789596	65790704	no_diff
SL4.0ch10	2369918	2370759	no_diff
SL4.0ch02	40940434	40941472	no_diff
SL4.0ch10	63774402	63776588	no_diff
SL4.0ch06	16833463	16835111	no_diff
SL4.0ch04	55684320	55685813	no_diff
SL4.0ch06	44984074	44986317	no_diff
SL4.0ch12	599888	601290	no_diff
SL4.0ch08	60558092	60559934	no_diff
SL4.0ch05	64130800	64131798	no_diff
SL4.0ch09	3938409	3940068	no_diff
SL4.0ch02	53321763	53323016	no_diff
SL4.0ch09	64317443	64319141	no_diff
SL4.0ch03	62131463	62132576	no_diff
SL4.0ch01	74214703	74216130	no_diff
SL4.0ch12	60965508	60966585	no_diff
SL4.0ch11	53955654	53957935	no_diff
SL4.0ch04	3540679	3541546	no_diff
SL4.0ch03	50258047	50259268	no_diff
SL4.0ch03	459867	461146	no_diff
SL4.0ch05	59630909	59632310	no_diff
SL4.0ch12	63338220	63339817	no_diff
SL4.0ch09	62376836	62378503	no_diff
SL4.0ch09	50662281	50665297	no_diff
SL4.0ch03	3507468	3508654	no_diff
SL4.0ch06	30062293	30063588	no_diff
SL4.0ch12	1982798	1983954	no_diff
SL4.0ch05	62272822	62274615	no_diff
SL4.0ch05	59344316	59346116	no_diff
SL4.0ch05	63977768	63978811	no_diff
SL4.0ch06	41576310	41577807	no_diff
SL4.0ch07	67531347	67532656	no_diff
SL4.0ch03	52731155	52732552	no_diff
SL4.0ch04	3348648	3350104	no_diff
SL4.0ch01	73732998	73734647	no_diff
SL4.0ch02	52601220	52603476	no_diff
SL4.0ch11	10581248	10582405	no_diff
SL4.0ch02	44865029	44866599	no_diff
SL4.0ch03	60107024	60108150	no_diff
SL4.0ch02	51601998	51603923	no_diff
SL4.0ch10	63688367	63689722	no_diff
SL4.0ch02	49593219	49596361	no_diff
SL4.0ch01	90034118	90036889	no_diff
SL4.0ch04	60843443	60844673	no_diff
SL4.0ch10	62180981	62182718	no_diff
SL4.0ch01	72308532	72310634	no_diff
SL4.0ch02	52092863	52094034	no_diff
SL4.0ch06	42476069	42477523	no_diff
SL4.0ch11	36516517	36517812	no_diff
SL4.0ch06	33362317	33366592	no_diff
SL4.0ch10	242540	244525	no_diff
SL4.0ch11	12074992	12076897	no_diff
SL4.0ch04	24969897	24972699	no_diff
SL4.0ch12	1436707	1438042	no_diff
SL4.0ch02	38235420	38237114	no_diff
SL4.0ch10	63377031	63378348	no_diff
SL4.0ch06	39161333	39162462	no_diff
SL4.0ch10	1287283	1288538	no_diff
SL4.0ch02	43962432	43963970	no_diff
SL4.0ch03	58509948	58511051	no_diff
SL4.0ch02	43809651	43812311	no_diff
SL4.0ch10	56226615	56227460	no_diff
SL4.0ch03	5916439	5917378	no_diff
SL4.0ch02	42627094	42628224	no_diff
SL4.0ch01	90346399	90348194	no_diff
SL4.0ch06	44178069	44180090	no_diff
SL4.0ch05	39059577	39060975	no_diff
SL4.0ch01	71159696	71161485	no_diff
SL4.0ch01	81511919	81514205	no_diff
SL4.0ch08	1745584	1747250	no_diff
SL4.0ch02	34477088	34478638	no_diff
SL4.0ch03	56120103	56121728	no_diff
SL4.0ch06	31235686	31236997	no_diff
SL4.0ch02	33084937	33086691	no_diff
SL4.0ch09	67134840	67135811	no_diff
SL4.0ch07	31383131	31384719	no_diff
SL4.0ch08	11670711	11672997	no_diff
SL4.0ch09	242318	243709	no_diff
SL4.0ch07	65227633	65228577	no_diff
SL4.0ch03	47631343	47632356	no_diff
SL4.0ch03	61812002	61812968	no_diff
SL4.0ch06	44741003	44742147	no_diff
SL4.0ch08	60496209	60497289	no_diff
SL4.0ch06	41718004	41719430	no_diff
SL4.0ch01	1811263	1812347	no_diff
SL4.0ch03	950090	951419	no_diff
SL4.0ch08	4725348	4726747	no_diff
SL4.0ch03	53989164	53990594	no_diff
SL4.0ch03	1810492	1812246	no_diff
SL4.0ch01	76433399	76435173	no_diff
SL4.0ch05	54865934	54867525	no_diff
SL4.0ch02	52711520	52713547	no_diff
SL4.0ch04	59236808	59237868	no_diff
SL4.0ch04	57561269	57562305	no_diff
SL4.0ch06	41968145	41969261	no_diff
SL4.0ch01	86069118	86071365	no_diff
SL4.0ch01	81482550	81484139	no_diff
SL4.0ch02	52312424	52314405	no_diff
SL4.0ch08	942247	943275	no_diff
SL4.0ch09	57180388	57183364	no_diff
SL4.0ch07	17715526	17718838	no_diff
SL4.0ch02	51044301	51046294	no_diff
SL4.0ch10	5834791	5836124	no_diff
SL4.0ch01	75111329	75112637	no_diff
SL4.0ch09	3426964	3428327	no_diff
SL4.0ch07	60009937	60011986	no_diff
SL4.0ch03	22740485	22742422	no_diff
SL4.0ch02	48072229	48074310	no_diff
SL4.0ch08	56613394	56614527	no_diff
SL4.0ch01	70055585	70057198	no_diff
SL4.0ch02	31681207	31682655	no_diff
SL4.0ch03	64196676	64198857	no_diff
SL4.0ch03	58098987	58100251	no_diff
SL4.0ch03	46767786	46770567	no_diff
SL4.0ch04	62723932	62726360	no_diff
SL4.0ch02	41285305	41286748	no_diff
SL4.0ch06	34753453	34754770	no_diff
SL4.0ch07	62055119	62056377	no_diff
SL4.0ch01	86307623	86308862	no_diff
SL4.0ch09	56494907	56495877	no_diff
SL4.0ch01	3262430	3263582	no_diff
SL4.0ch02	45758747	45759914	no_diff
SL4.0ch07	893919	895042	no_diff
SL4.0ch02	31506250	31507700	no_diff
SL4.0ch08	6519111	6521173	no_diff
SL4.0ch12	65609482	65610883	no_diff
SL4.0ch06	46893594	46895552	no_diff
SL4.0ch07	65875353	65876872	no_diff
SL4.0ch11	5539548	5541132	no_diff
SL4.0ch02	40447397	40449032	no_diff
SL4.0ch04	1597229	1598167	no_diff
SL4.0ch04	62279022	62280301	no_diff
SL4.0ch01	6544953	6546526	no_diff
SL4.0ch10	62918577	62919743	no_diff
SL4.0ch03	54564299	54565448	no_diff
SL4.0ch02	44108339	44109469	no_diff
SL4.0ch03	57611868	57613198	no_diff
SL4.0ch07	2130285	2131991	no_diff
SL4.0ch03	59353078	59354265	no_diff
SL4.0ch01	81907583	81909039	no_diff
SL4.0ch07	54531292	54533136	no_diff
SL4.0ch05	22970469	22971677	no_diff
SL4.0ch01	77311281	77312981	no_diff
SL4.0ch11	10108798	10110198	no_diff
SL4.0ch07	63164853	63166005	no_diff
SL4.0ch02	31747537	31748809	no_diff
SL4.0ch04	3379455	3380797	no_diff
SL4.0ch12	66264875	66266099	no_diff
SL4.0ch04	47405748	47407069	no_diff
SL4.0ch07	220834	222675	no_diff
SL4.0ch03	1234822	1236570	no_diff
SL4.0ch12	62207872	62209184	no_diff
SL4.0ch08	58637664	58638980	no_diff
SL4.0ch01	61157724	61159223	no_diff
SL4.0ch01	87191881	87193214	no_diff
SL4.0ch07	65912659	65914530	no_diff
SL4.0ch02	46648778	46650222	no_diff
SL4.0ch01	83069991	83072064	no_diff
SL4.0ch05	64949765	64951316	no_diff
SL4.0ch08	54752628	54753571	no_diff
SL4.0ch11	2643895	2645159	no_diff
SL4.0ch08	62832021	62835315	no_diff
SL4.0ch06	34239274	34240870	no_diff
SL4.0ch02	37580635	37581899	no_diff
SL4.0ch01	90698006	90699581	no_diff
SL4.0ch03	62270758	62272879	no_diff
SL4.0ch07	8957706	8958625	no_diff
SL4.0ch08	60799109	60800468	no_diff
SL4.0ch06	42212074	42213565	no_diff
SL4.0ch06	21378967	21380190	no_diff
SL4.0ch02	46442743	46444503	no_diff
SL4.0ch05	63789483	63791345	no_diff
SL4.0ch03	5875026	5876366	no_diff
SL4.0ch07	40383440	40385409	no_diff
SL4.0ch10	757542	758707	no_diff
SL4.0ch01	64818709	64821113	no_diff
SL4.0ch03	19971669	19973646	no_diff
SL4.0ch09	27951799	27953704	no_diff
SL4.0ch07	64375552	64376562	no_diff
SL4.0ch05	60620768	60622191	no_diff
SL4.0ch01	68106977	68108169	no_diff
SL4.0ch10	868449	869751	no_diff
SL4.0ch04	63868461	63869537	no_diff
SL4.0ch09	61818617	61819950	no_diff
SL4.0ch01	85820074	85821855	no_diff
SL4.0ch10	60623574	60624829	no_diff
SL4.0ch06	36848840	36850199	no_diff
SL4.0ch02	44451325	44452631	no_diff
SL4.0ch06	40838898	40841657	no_diff
SL4.0ch01	72970154	72971362	no_diff
SL4.0ch10	63185421	63186791	no_diff
SL4.0ch06	32224111	32225570	no_diff
SL4.0ch07	67510532	67511804	no_diff
SL4.0ch02	36337328	36338792	no_diff
SL4.0ch01	10337252	10339003	no_diff
SL4.0ch02	14000575	14002066	no_diff
SL4.0ch11	5875551	5876821	no_diff
SL4.0ch07	49271670	49273531	no_diff
SL4.0ch11	2441731	2443147	no_diff
SL4.0ch10	3816752	3818187	no_diff
SL4.0ch09	45943262	45944356	no_diff
SL4.0ch01	80690771	80692449	no_diff
SL4.0ch06	34433340	34434602	no_diff
SL4.0ch10	50504888	50506567	no_diff
SL4.0ch01	90435969	90437811	no_diff
SL4.0ch02	50556625	50558640	no_diff
SL4.0ch06	35033586	35035482	no_diff
SL4.0ch11	236623	238292	no_diff
SL4.0ch02	46392393	46393492	no_diff
SL4.0ch01	78940173	78941522	no_diff
SL4.0ch09	48846018	48847616	no_diff
SL4.0ch01	81809506	81811381	no_diff
SL4.0ch12	50256991	50258358	no_diff
SL4.0ch02	43013790	43014938	no_diff
SL4.0ch03	61152291	61154289	no_diff
SL4.0ch12	21809679	21810865	no_diff
SL4.0ch02	44628564	44630364	no_diff
SL4.0ch08	56667852	56669103	no_diff
SL4.0ch10	33807030	33808231	no_diff
SL4.0ch03	64044993	64046070	no_diff
SL4.0ch01	3221686	3222641	no_diff
SL4.0ch09	65099892	65101268	no_diff
SL4.0ch06	3287134	3288903	no_diff
SL4.0ch03	64608169	64609656	no_diff
SL4.0ch12	57452051	57452777	no_diff
SL4.0ch08	25282263	25285549	no_diff
SL4.0ch07	67839889	67840929	no_diff
SL4.0ch06	41082318	41083440	no_diff
SL4.0ch02	44210454	44211568	no_diff
SL4.0ch05	29449489	29450968	no_diff
SL4.0ch01	81118364	81119699	no_diff
SL4.0ch05	61035868	61037061	no_diff
SL4.0ch05	30608773	30611375	no_diff
SL4.0ch08	1196082	1197247	no_diff
SL4.0ch03	62915859	62917484	no_diff
SL4.0ch11	4980216	4981466	no_diff
SL4.0ch07	59076910	59078108	no_diff
SL4.0ch02	43918799	43919893	no_diff
SL4.0ch01	3014826	3016260	no_diff
SL4.0ch01	73546244	73547753	no_diff
SL4.0ch05	64854031	64855274	no_diff
SL4.0ch07	66747632	66749887	no_diff
SL4.0ch01	89752878	89755484	no_diff
SL4.0ch02	47713595	47715041	no_diff
SL4.0ch12	58765565	58766750	no_diff
SL4.0ch11	51526487	51529784	no_diff
SL4.0ch08	61622366	61623637	no_diff
SL4.0ch04	4746053	4747784	no_diff
SL4.0ch05	29487375	29488958	no_diff
SL4.0ch07	62752731	62753782	no_diff
SL4.0ch07	56892745	56894318	no_diff
SL4.0ch07	64661946	64663784	no_diff
SL4.0ch01	80395651	80397100	no_diff
SL4.0ch07	59952042	59953428	no_diff
SL4.0ch06	33080388	33082869	no_diff
SL4.0ch02	44704962	44706748	no_diff
SL4.0ch03	54221013	54222968	no_diff
SL4.0ch01	16756464	16757671	no_diff
SL4.0ch07	59963437	59964588	no_diff
SL4.0ch11	18101990	18104043	no_diff
SL4.0ch01	76408641	76410195	no_diff
SL4.0ch10	60469387	60470383	no_diff
SL4.0ch11	52086977	52088220	no_diff
SL4.0ch06	37729440	37731535	no_diff
SL4.0ch11	1331627	1332839	no_diff
SL4.0ch01	80265917	80267263	no_diff
SL4.0ch10	2926859	2928102	no_diff
SL4.0ch07	1363488	1364799	no_diff
SL4.0ch11	2607532	2608834	no_diff
SL4.0ch06	45125060	45126714	no_diff
SL4.0ch12	65252622	65253823	no_diff
SL4.0ch01	86096607	86099360	no_diff
SL4.0ch03	65007251	65010717	no_diff
SL4.0ch11	605336	607073	no_diff
SL4.0ch12	3811392	3812284	no_diff
SL4.0ch03	61977418	61979044	no_diff
SL4.0ch07	64182298	64183982	no_diff
SL4.0ch11	53681789	53682902	no_diff
SL4.0ch01	85014907	85016216	no_diff
SL4.0ch01	81324867	81326586	no_diff
SL4.0ch02	50431813	50433375	no_diff
SL4.0ch12	4866717	4867852	no_diff
SL4.0ch01	75782926	75784111	no_diff
SL4.0ch09	63048837	63049891	no_diff
SL4.0ch11	38626417	38627820	no_diff
SL4.0ch07	61010315	61011773	no_diff
SL4.0ch11	8291640	8292952	no_diff
SL4.0ch09	54795545	54799263	no_diff
SL4.0ch03	50514300	50516425	no_diff
SL4.0ch07	65182107	65183576	no_diff
SL4.0ch12	58251429	58252597	no_diff
SL4.0ch01	5912955	5914243	no_diff
SL4.0ch03	60350341	60352000	no_diff
SL4.0ch10	64307630	64309626	no_diff
SL4.0ch04	50401189	50402930	no_diff
SL4.0ch11	52096707	52098016	no_diff
SL4.0ch07	61583317	61584256	no_diff
SL4.0ch02	36644986	36646525	no_diff
SL4.0ch01	77387506	77388614	no_diff
SL4.0ch03	50723037	50724364	no_diff
SL4.0ch08	57824410	57826153	no_diff
SL4.0ch03	64992298	64995048	no_diff
SL4.0ch12	47850522	47851621	no_diff
SL4.0ch01	1957891	1959248	no_diff
SL4.0ch09	2044442	2045671	no_diff
SL4.0ch03	56451182	56453209	no_diff
SL4.0ch01	80176415	80177617	no_diff
SL4.0ch09	24421796	24423912	no_diff
SL4.0ch08	54986594	54993107	no_diff
SL4.0ch11	50346722	50347974	no_diff
SL4.0ch04	35150787	35152142	no_diff
SL4.0ch06	45453572	45454762	no_diff
SL4.0ch04	61598213	61599744	no_diff
SL4.0ch01	25283295	25284446	no_diff
SL4.0ch05	3711328	3712149	no_diff
SL4.0ch11	53985015	53986311	no_diff
SL4.0ch01	51203645	51204908	no_diff
SL4.0ch01	72334988	72336117	no_diff
SL4.0ch06	37293071	37294335	no_diff
SL4.0ch03	63865517	63867088	no_diff
SL4.0ch04	56351459	56353194	no_diff
SL4.0ch02	30213646	30215334	no_diff
SL4.0ch06	42760019	42761192	no_diff
SL4.0ch12	2046358	2047283	no_diff
SL4.0ch12	5104225	5105390	no_diff
SL4.0ch03	23735050	23736151	no_diff
SL4.0ch06	115435	116869	no_diff
SL4.0ch01	70902046	70903713	no_diff
SL4.0ch08	48784455	48785581	no_diff
SL4.0ch01	74192652	74193777	no_diff
SL4.0ch01	85729173	85730335	no_diff
SL4.0ch12	49286653	49288068	no_diff
SL4.0ch06	36739492	36741002	no_diff
SL4.0ch10	51883485	51884641	no_diff
SL4.0ch08	59099416	59100465	no_diff
SL4.0ch05	1192042	1193365	no_diff
SL4.0ch12	62841215	62842482	no_diff
SL4.0ch08	1512569	1513657	no_diff
SL4.0ch01	2055080	2056438	no_diff
SL4.0ch02	19666932	19668825	no_diff
SL4.0ch06	37164659	37166162	no_diff
SL4.0ch02	22065561	22066903	no_diff
SL4.0ch11	2621660	2622639	no_diff
SL4.0ch12	20267826	20269842	no_diff
SL4.0ch02	45380676	45382015	no_diff
SL4.0ch03	8143203	8145032	no_diff
SL4.0ch10	43439208	43440972	no_diff
SL4.0ch06	46231665	46232809	no_diff
SL4.0ch08	53468962	53470760	no_diff
SL4.0ch01	59513759	59515350	no_diff
SL4.0ch01	90675023	90676604	no_diff
SL4.0ch09	59855042	59856527	no_diff
SL4.0ch01	20698983	20701662	no_diff
SL4.0ch02	51734795	51736976	no_diff
SL4.0ch01	89938911	89939847	no_diff
SL4.0ch05	61335675	61336820	no_diff
SL4.0ch09	64088814	64090521	no_diff
SL4.0ch10	1008926	1010292	no_diff
SL4.0ch11	5992393	5993787	no_diff
SL4.0ch03	1586566	1588597	no_diff
SL4.0ch06	36183489	36185401	no_diff
SL4.0ch01	76030208	76031791	no_diff
SL4.0ch04	60358162	60359998	no_diff
SL4.0ch09	56402963	56405427	no_diff
SL4.0ch01	5696561	5697851	no_diff
SL4.0ch02	51380753	51381999	no_diff
SL4.0ch09	64990699	64992113	no_diff
SL4.0ch09	7461941	7463051	no_diff
SL4.0ch11	3523803	3525259	no_diff
SL4.0ch01	29026231	29028842	no_diff
SL4.0ch10	62565424	62567146	no_diff
SL4.0ch08	60504058	60504937	no_diff
SL4.0ch03	56566154	56567487	no_diff
SL4.0ch11	52766651	52768818	no_diff
SL4.0ch04	2013538	2015537	no_diff
SL4.0ch07	63285706	63286555	no_diff
SL4.0ch07	2467275	2468342	no_diff
SL4.0ch03	46865828	46869702	no_diff
SL4.0ch12	7855933	7857062	no_diff
SL4.0ch08	15755588	15757035	no_diff
SL4.0ch09	4791724	4792858	no_diff
SL4.0ch06	38976499	38977695	no_diff
SL4.0ch09	7477146	7477939	no_diff
SL4.0ch04	63073391	63074961	no_diff
SL4.0ch10	60649101	60650220	no_diff
SL4.0ch02	48651710	48653694	no_diff
SL4.0ch04	5298896	5299897	no_diff
SL4.0ch01	84284618	84286000	no_diff
SL4.0ch07	3817126	3818402	no_diff
SL4.0ch07	63538415	63540762	no_diff
SL4.0ch03	3515967	3518332	no_diff
SL4.0ch01	79388805	79390688	no_diff
SL4.0ch04	55175561	55176622	no_diff
SL4.0ch12	4618084	4618846	no_diff
SL4.0ch01	90487870	90490459	no_diff
SL4.0ch05	60016379	60019742	no_diff
SL4.0ch05	57872782	57873727	no_diff
SL4.0ch01	60068843	60069716	no_diff
SL4.0ch02	46994607	46996685	no_diff
SL4.0ch09	59397406	59399164	no_diff
SL4.0ch01	59934064	59936403	no_diff
SL4.0ch08	62336186	62337300	no_diff
SL4.0ch01	66896451	66897879	no_diff
SL4.0ch10	39310745	39312185	no_diff
SL4.0ch04	1435118	1436399	no_diff
SL4.0ch06	45499600	45501158	no_diff
SL4.0ch01	14777494	14779668	no_diff
SL4.0ch06	46266719	46268319	no_diff
SL4.0ch02	47047762	47049212	no_diff
SL4.0ch01	90611130	90613097	no_diff
SL4.0ch04	7610331	7611709	no_diff
SL4.0ch12	66046629	66047665	no_diff
SL4.0ch03	22722963	22724794	no_diff
SL4.0ch02	43793224	43795146	no_diff
SL4.0ch09	59860341	59861934	no_diff
SL4.0ch01	65290695	65293817	no_diff
SL4.0ch06	44325697	44326923	no_diff
SL4.0ch01	70341534	70342915	no_diff
SL4.0ch06	42824584	42825817	no_diff
SL4.0ch04	58820827	58822577	no_diff
SL4.0ch12	64845299	64846189	no_diff
SL4.0ch09	67458911	67460001	no_diff
SL4.0ch03	59722870	59724436	no_diff
SL4.0ch06	40416410	40417398	no_diff
SL4.0ch09	7885295	7887579	no_diff
SL4.0ch07	58024920	58026399	no_diff
SL4.0ch04	2454802	2455579	no_diff
SL4.0ch04	53807817	53809241	no_diff
SL4.0ch09	948203	949180	no_diff
SL4.0ch02	34568629	34570742	no_diff
SL4.0ch05	61765228	61766385	no_diff
SL4.0ch03	1934923	1936230	no_diff
SL4.0ch01	82307138	82308321	no_diff
SL4.0ch02	39709918	39711343	no_diff
SL4.0ch11	6141436	6143685	no_diff
SL4.0ch05	62293189	62294246	no_diff
SL4.0ch07	9881117	9882351	no_diff
SL4.0ch02	45478064	45479460	no_diff
SL4.0ch01	61831993	61833235	no_diff
SL4.0ch03	46856716	46858181	no_diff
SL4.0ch05	53849261	53850434	no_diff
SL4.0ch02	50539365	50540935	no_diff
SL4.0ch03	5512774	5513841	no_diff
SL4.0ch06	44878862	44880640	no_diff
SL4.0ch03	37856549	37857908	no_diff
SL4.0ch01	89452428	89453675	no_diff
SL4.0ch02	50613913	50614901	no_diff
SL4.0ch07	59506565	59507635	no_diff
SL4.0ch10	60464992	60466341	no_diff
SL4.0ch08	47669610	47670952	no_diff
SL4.0ch12	46582747	46584039	no_diff
SL4.0ch11	51375658	51376680	no_diff
SL4.0ch04	49508736	49511165	no_diff
SL4.0ch10	41975884	41979802	no_diff
SL4.0ch06	44059778	44062178	no_diff
SL4.0ch02	52086066	52087195	no_diff
SL4.0ch01	81207831	81209250	no_diff
SL4.0ch02	50308987	50311177	no_diff
SL4.0ch03	30975347	30976858	no_diff
SL4.0ch01	88768378	88770121	no_diff
SL4.0ch02	46172938	46174524	no_diff
SL4.0ch01	83533188	83535108	no_diff
SL4.0ch08	6241547	6244462	no_diff
SL4.0ch11	54332382	54334776	no_diff
SL4.0ch03	48121964	48123490	no_diff
SL4.0ch05	41232673	41233694	no_diff
SL4.0ch03	1131176	1132454	no_diff
SL4.0ch05	62429874	62431092	no_diff
SL4.0ch06	42749197	42750044	no_diff
SL4.0ch05	47596591	47601150	no_diff
SL4.0ch03	454169	455451	no_diff
SL4.0ch04	62083815	62085092	no_diff
SL4.0ch08	54574490	54576594	no_diff
SL4.0ch12	14379208	14381319	no_diff
SL4.0ch02	47769769	47771204	no_diff
SL4.0ch06	43227571	43229057	no_diff
SL4.0ch03	58166787	58168327	no_diff
SL4.0ch05	10012778	10014973	no_diff
SL4.0ch03	65070176	65071779	no_diff
SL4.0ch06	45952924	45954918	no_diff
SL4.0ch03	5609958	5612020	no_diff
SL4.0ch04	43115792	43117332	no_diff
SL4.0ch05	1600384	1601483	no_diff
SL4.0ch10	61035921	61037037	no_diff
SL4.0ch07	51036854	51038738	no_diff
SL4.0ch01	75296066	75297377	no_diff
SL4.0ch02	51399221	51401016	no_diff
SL4.0ch01	76671091	76672210	no_diff
SL4.0ch01	79816817	79817829	no_diff
SL4.0ch06	33277524	33278913	no_diff
SL4.0ch05	33095042	33098234	no_diff
SL4.0ch08	59302907	59304408	no_diff
SL4.0ch01	89392339	89393925	no_diff
SL4.0ch02	44785005	44786572	no_diff
SL4.0ch05	29158207	29159678	no_diff
SL4.0ch09	8803209	8805051	no_diff
SL4.0ch12	64230099	64231233	no_diff
SL4.0ch03	48877816	48879409	no_diff
SL4.0ch11	1836322	1837820	no_diff
SL4.0ch09	1078087	1081093	no_diff
SL4.0ch02	47926715	47928043	no_diff
SL4.0ch12	657227	658707	no_diff
SL4.0ch09	35158382	35160229	no_diff
SL4.0ch01	13985198	13986952	no_diff
SL4.0ch09	15233864	15235525	no_diff
SL4.0ch11	50228170	50230879	no_diff
SL4.0ch02	49555102	49556294	no_diff
SL4.0ch10	19692497	19694246	no_diff
SL4.0ch10	29457598	29459062	no_diff
SL4.0ch04	58644692	58646392	no_diff
SL4.0ch08	47747122	47748830	no_diff
SL4.0ch07	9914258	9915755	no_diff
SL4.0ch12	56937321	56939501	no_diff
SL4.0ch01	87930701	87932493	no_diff
SL4.0ch04	29637646	29639248	no_diff
SL4.0ch02	76071	77073	no_diff
SL4.0ch02	34747716	34749621	no_diff
SL4.0ch02	51095795	51097335	no_diff
SL4.0ch05	62872696	62874247	no_diff
SL4.0ch03	57736035	57737413	no_diff
SL4.0ch01	78491959	78493589	no_diff
SL4.0ch11	6529035	6530241	no_diff
SL4.0ch09	3513904	3515215	no_diff
SL4.0ch03	53848923	53850366	no_diff
SL4.0ch03	3198127	3199285	no_diff
SL4.0ch11	811127	813173	no_diff
SL4.0ch08	55045702	55046721	no_diff
SL4.0ch08	24996435	24997977	no_diff
SL4.0ch11	34994358	34995863	no_diff
SL4.0ch11	41539653	41541243	no_diff
SL4.0ch06	2414672	2416069	no_diff
SL4.0ch08	1254147	1255541	no_diff
SL4.0ch04	2512788	2513901	no_diff
SL4.0ch10	57344039	57346085	no_diff
SL4.0ch03	63762324	63763478	no_diff
SL4.0ch04	42902687	42904028	no_diff
SL4.0ch06	39137930	39139095	no_diff
SL4.0ch11	48975645	48976932	no_diff
SL4.0ch09	60255018	60256355	no_diff
SL4.0ch11	46328168	46330245	no_diff
SL4.0ch05	60170039	60173083	no_diff
SL4.0ch01	65771675	65773183	no_diff
SL4.0ch09	56276518	56278565	no_diff
SL4.0ch04	60783906	60785164	no_diff
SL4.0ch11	24315530	24317799	no_diff
SL4.0ch11	5498908	5500900	no_diff
SL4.0ch07	42227413	42228354	no_diff
SL4.0ch10	640506	642681	no_diff
SL4.0ch07	27818440	27820690	no_diff
SL4.0ch11	50687967	50688985	no_diff
SL4.0ch10	62675709	62677213	no_diff
SL4.0ch12	28458794	28459865	no_diff
SL4.0ch03	62912531	62914144	no_diff
SL4.0ch06	31612157	31613514	no_diff
SL4.0ch09	53259967	53262037	no_diff
SL4.0ch08	54953076	54954843	no_diff
SL4.0ch01	89334309	89335829	no_diff
SL4.0ch11	7243081	7245708	no_diff
SL4.0ch09	3806063	3807414	no_diff
SL4.0ch03	909606	910673	no_diff
SL4.0ch09	62734332	62735729	no_diff
SL4.0ch03	62250999	62252501	no_diff
SL4.0ch04	61947349	61949050	no_diff
SL4.0ch02	41953454	41955259	no_diff
SL4.0ch03	50814263	50815916	no_diff
SL4.0ch01	673230	674167	no_diff
SL4.0ch11	53362949	53365149	no_diff
SL4.0ch01	50859166	50859691	no_diff
SL4.0ch04	55986718	55989802	no_diff
SL4.0ch07	48996453	48997543	no_diff
SL4.0ch05	34276434	34278357	no_diff
SL4.0ch11	52005367	52006608	no_diff
SL4.0ch04	55889938	55891296	no_diff
SL4.0ch07	3431745	3433705	no_diff
SL4.0ch04	62534676	62536248	no_diff
SL4.0ch03	46311163	46312351	no_diff
SL4.0ch09	59564369	59565653	no_diff
SL4.0ch06	44128190	44130102	no_diff
SL4.0ch03	47229902	47231686	no_diff
SL4.0ch06	37241895	37242897	no_diff
SL4.0ch05	8975535	8976811	no_diff
SL4.0ch11	42172137	42174213	no_diff
SL4.0ch08	1986708	1987869	no_diff
SL4.0ch02	34297821	34299765	no_diff
SL4.0ch03	18042665	18044186	no_diff
SL4.0ch06	40595040	40596173	no_diff
SL4.0ch11	14017055	14018266	no_diff
SL4.0ch11	51735381	51736604	no_diff
SL4.0ch10	61530580	61532314	no_diff
SL4.0ch03	58719739	58720815	no_diff
SL4.0ch01	84737852	84739088	no_diff
SL4.0ch09	62382388	62383770	no_diff
SL4.0ch05	62285704	62287375	no_diff
SL4.0ch05	63149598	63150701	no_diff
SL4.0ch10	32386987	32388587	no_diff
SL4.0ch01	80143432	80144671	no_diff
SL4.0ch04	63451409	63453195	no_diff
SL4.0ch03	11293559	11295443	no_diff
SL4.0ch09	57075504	57076859	no_diff
SL4.0ch02	45247370	45248525	no_diff
SL4.0ch01	29995470	29996357	no_diff
SL4.0ch01	75093612	75094671	no_diff
SL4.0ch09	48835619	48837425	no_diff
SL4.0ch06	8208289	8209945	no_diff
SL4.0ch10	5201525	5203264	no_diff
SL4.0ch03	3393781	3395373	no_diff
SL4.0ch08	59122219	59123936	no_diff
SL4.0ch12	59299621	59300768	no_diff
SL4.0ch02	39747597	39748962	no_diff
SL4.0ch06	45626565	45627875	no_diff
SL4.0ch08	764191	765385	no_diff
SL4.0ch06	13784863	13786606	no_diff
SL4.0ch01	5858880	5859985	no_diff
SL4.0ch09	65651922	65653508	no_diff
SL4.0ch02	18683810	18685056	no_diff
SL4.0ch03	59057983	59059710	no_diff
SL4.0ch11	40643994	40645339	no_diff
SL4.0ch01	85289477	85290968	no_diff
SL4.0ch06	45503217	45505362	no_diff
SL4.0ch07	51062871	51065263	no_diff
[truncated: 24,035 more rows]

## Sheet: GC_vs_VN
chr	start	end	Diff
SL4.0ch11	397597	398780	GC
SL4.0ch01	88905316	88907156	GC
SL4.0ch02	43399656	43401824	GC
SL4.0ch07	67079944	67081597	GC
SL4.0ch03	62202332	62203842	GC
SL4.0ch08	52392013	52393599	GC
SL4.0ch01	89891478	89892698	GC
SL4.0ch06	30899275	30900583	GC
SL4.0ch05	62044685	62045462	GC
SL4.0ch03	52115037	52116510	GC
SL4.0ch03	61635808	61637791	GC
SL4.0ch01	89942211	89943557	GC
SL4.0ch10	51079685	51080893	GC
SL4.0ch05	12196539	12197827	GC
SL4.0ch02	53095705	53097275	GC
SL4.0ch03	55712223	55717276	GC
SL4.0ch02	41386981	41387997	GC
SL4.0ch06	43935938	43941706	GC
SL4.0ch03	1824008	1824988	GC
SL4.0ch01	90207645	90209476	GC
SL4.0ch06	44217753	44219221	GC
SL4.0ch05	4084675	4085704	GC
SL4.0ch09	2519936	2521060	GC
SL4.0ch10	633970	635942	GC
SL4.0ch06	40778015	40779819	GC
SL4.0ch01	70199640	70201362	GC
SL4.0ch11	52600564	52601123	GC
SL4.0ch04	55999267	56000073	GC
SL4.0ch03	62270778	62272713	GC
SL4.0ch09	57019006	57020435	GC
SL4.0ch03	60862829	60864223	GC
SL4.0ch01	79388805	79390688	GC
SL4.0ch12	2088443	2089841	GC
SL4.0ch05	4159650	4161146	GC
SL4.0ch09	59460758	59462147	GC
SL4.0ch05	59175755	59177018	GC
SL4.0ch06	41937868	41939334	GC
SL4.0ch01	75630874	75632191	GC
SL4.0ch02	35348932	35350653	GC
SL4.0ch11	51718584	51721007	GC
SL4.0ch01	89255705	89257144	GC
SL4.0ch02	37219437	37220450	GC
SL4.0ch03	62686165	62688031	GC
SL4.0ch02	53064609	53065877	GC
SL4.0ch01	13985385	13986927	GC
SL4.0ch10	2881296	2882327	GC
SL4.0ch02	44956906	44958029	GC
SL4.0ch03	62069829	62070695	GC
SL4.0ch07	1886198	1886936	GC
SL4.0ch06	41478830	41480912	GC
SL4.0ch01	78233518	78234944	GC
SL4.0ch03	55193225	55199283	GC
SL4.0ch11	52096707	52098016	GC
SL4.0ch04	34435053	34436521	GC
SL4.0ch02	44190787	44192008	GC
SL4.0ch05	4757357	4759128	GC
SL4.0ch07	859405	860421	GC
SL4.0ch07	64637432	64638797	GC
SL4.0ch03	48511003	48512567	GC
SL4.0ch09	3994051	3995511	GC
SL4.0ch07	62763820	62764876	GC
SL4.0ch02	46994670	46996617	GC
SL4.0ch06	43441988	43443094	GC
SL4.0ch04	55723278	55724619	GC
SL4.0ch09	59397428	59399113	GC
SL4.0ch07	2040416	2041806	GC
SL4.0ch05	29082352	29084467	GC
SL4.0ch08	1925032	1926513	GC
SL4.0ch03	58171306	58173418	GC
SL4.0ch02	42168702	42169954	GC
SL4.0ch07	61795416	61796661	GC
SL4.0ch01	90346399	90348210	GC
SL4.0ch08	55720252	55721299	GC
SL4.0ch03	42145930	42147056	GC
SL4.0ch03	48304378	48305292	GC
SL4.0ch08	61622425	61623334	GC
SL4.0ch12	57452089	57452735	GC
SL4.0ch10	56298387	56299823	GC
SL4.0ch01	87098239	87099431	GC
SL4.0ch01	29330007	29330890	GC
SL4.0ch01	77713553	77714785	GC
SL4.0ch03	48983223	48985600	GC
SL4.0ch11	52927472	52928532	GC
SL4.0ch03	2144055	2145207	GC
SL4.0ch04	59190755	59192399	GC
SL4.0ch09	10803309	10804206	GC
SL4.0ch03	2791760	2792637	GC
SL4.0ch09	67459004	67459929	GC
SL4.0ch01	81317057	81318639	GC
SL4.0ch07	62848583	62851145	GC
SL4.0ch10	50504901	50506413	GC
SL4.0ch03	56173677	56175697	GC
SL4.0ch01	64683448	64684136	GC
SL4.0ch01	67083409	67084806	GC
SL4.0ch10	62324477	62325759	GC
SL4.0ch01	77517243	77518820	GC
SL4.0ch02	44108477	44109413	GC
SL4.0ch08	56931157	56932419	GC
SL4.0ch01	1862830	1864365	GC
SL4.0ch02	51526677	51527767	GC
SL4.0ch06	36848956	36850022	GC
SL4.0ch05	63469967	63470759	GC
SL4.0ch09	57075504	57076862	GC
SL4.0ch12	1466605	1468553	GC
SL4.0ch01	20548526	20550247	GC
SL4.0ch11	5539803	5540983	GC
SL4.0ch02	48445955	48447416	GC
SL4.0ch01	74968709	74969781	GC
SL4.0ch11	6227995	6229160	GC
SL4.0ch12	66064535	66065949	GC
SL4.0ch03	61926449	61927670	GC
SL4.0ch02	45539771	45540745	GC
SL4.0ch05	12149276	12151020	GC
SL4.0ch11	10108852	10110198	GC
SL4.0ch03	15352856	15354159	GC
SL4.0ch01	77387589	77388546	GC
SL4.0ch11	12075106	12076639	GC
SL4.0ch02	7031231	7032249	GC
SL4.0ch08	56065605	56066895	GC
SL4.0ch09	63252838	63253806	GC
SL4.0ch01	85341426	85342817	GC
SL4.0ch11	3494839	3495397	GC
SL4.0ch06	39082113	39083268	GC
SL4.0ch11	3619464	3621167	GC
SL4.0ch06	44318932	44320194	GC
SL4.0ch12	50087538	50088142	GC
SL4.0ch02	27143227	27144503	GC
SL4.0ch07	65227688	65228513	GC
SL4.0ch02	33196177	33197380	GC
SL4.0ch12	62527393	62528391	GC
SL4.0ch08	59949504	59951065	GC
SL4.0ch05	59867193	59868558	GC
SL4.0ch08	63395125	63395939	GC
SL4.0ch12	1436828	1438010	GC
SL4.0ch03	59385687	59386320	GC
SL4.0ch06	23402954	23403987	GC
SL4.0ch11	48619360	48620797	GC
SL4.0ch03	57211726	57213548	GC
SL4.0ch06	34239289	34240826	GC
SL4.0ch06	41576378	41577602	GC
SL4.0ch09	51537056	51537961	GC
SL4.0ch01	76433399	76435173	GC
SL4.0ch06	11753084	11754548	GC
SL4.0ch07	63157729	63158834	GC
SL4.0ch07	63285729	63286452	GC
SL4.0ch04	60971334	60972506	GC
SL4.0ch07	42227509	42228325	GC
SL4.0ch07	51062880	51065184	GC
SL4.0ch02	13829891	13831536	GC
SL4.0ch04	59158784	59160096	GC
SL4.0ch02	45692936	45694385	GC
SL4.0ch09	5479682	5481113	GC
SL4.0ch06	21958090	21959416	GC
SL4.0ch03	59722951	59724316	GC
SL4.0ch07	62605714	62607788	GC
SL4.0ch07	23799779	23801046	GC
SL4.0ch06	44325754	44326541	GC
SL4.0ch02	44354212	44356125	GC
SL4.0ch09	60140662	60142278	GC
SL4.0ch07	65772273	65773514	GC
SL4.0ch12	63105497	63106843	GC
SL4.0ch06	39227913	39229346	GC
SL4.0ch04	59025323	59026508	GC
SL4.0ch02	50818835	50820878	GC
SL4.0ch06	37293071	37294239	GC
SL4.0ch04	2230679	2231791	GC
SL4.0ch06	1431823	1432698	GC
SL4.0ch02	40673435	40674121	GC
SL4.0ch06	47060196	47061466	GC
SL4.0ch08	47980878	47982845	GC
SL4.0ch01	89332199	89333532	GC
SL4.0ch09	65131695	65133104	GC
SL4.0ch03	57596063	57597485	GC
SL4.0ch11	45909798	45910724	GC
SL4.0ch06	34838680	34839863	GC
SL4.0ch03	60480597	60481954	GC
SL4.0ch06	41861129	41862458	GC
SL4.0ch07	58800284	58801076	GC
SL4.0ch06	37683714	37685549	GC
SL4.0ch03	47816953	47817875	GC
SL4.0ch03	33276036	33277514	GC
SL4.0ch01	74192698	74193740	GC
SL4.0ch10	57392460	57394187	GC
SL4.0ch02	45105435	45107058	GC
SL4.0ch11	52942803	52944366	GC
SL4.0ch03	63671522	63673213	GC
SL4.0ch06	42476194	42477433	GC
SL4.0ch03	52112920	52114605	GC
SL4.0ch08	57770776	57772473	GC
SL4.0ch08	62055546	62056579	GC
SL4.0ch08	24019041	24021077	GC
SL4.0ch08	2497667	2498518	GC
SL4.0ch01	42103520	42104733	GC
SL4.0ch10	63084856	63086367	GC
SL4.0ch01	74697087	74698886	GC
SL4.0ch01	87687472	87688760	GC
SL4.0ch07	62451522	62452668	GC
SL4.0ch07	54531361	54533034	GC
SL4.0ch08	52287945	52289094	GC
SL4.0ch09	64317553	64319141	GC
SL4.0ch07	61583352	61584113	GC
SL4.0ch01	85254825	85256309	GC
SL4.0ch10	55574714	55575445	GC
SL4.0ch04	64057877	64059725	GC
SL4.0ch02	37398794	37399517	GC
SL4.0ch03	56232594	56233711	GC
SL4.0ch05	64130814	64131624	GC
SL4.0ch12	31381480	31383799	GC
SL4.0ch08	57776714	57777729	GC
SL4.0ch06	42176739	42177597	GC
SL4.0ch11	50241867	50244691	GC
SL4.0ch06	21378967	21380163	GC
SL4.0ch01	67711932	67712730	GC
SL4.0ch01	84737852	84739088	GC
SL4.0ch02	46989481	46990254	GC
SL4.0ch03	56752865	56754623	GC
SL4.0ch08	59012501	59013353	GC
SL4.0ch01	82935369	82936485	GC
SL4.0ch07	2074675	2076247	GC
SL4.0ch02	45028869	45030391	GC
SL4.0ch12	303081	304286	GC
SL4.0ch01	71159800	71161322	GC
SL4.0ch07	56379377	56380692	GC
SL4.0ch06	45626752	45627807	GC
SL4.0ch08	49642041	49643835	GC
SL4.0ch03	23785765	23786848	GC
SL4.0ch03	44593299	44594855	GC
SL4.0ch10	55726928	55729008	GC
SL4.0ch10	29358324	29359860	GC
SL4.0ch06	43817393	43818613	GC
SL4.0ch01	86136316	86138231	GC
SL4.0ch12	1555593	1556559	GC
SL4.0ch10	62250316	62251289	GC
SL4.0ch01	83538031	83539235	GC
SL4.0ch08	63923146	63924530	GC
SL4.0ch06	25249	27725	GC
SL4.0ch07	62272953	62274922	GC
SL4.0ch04	59000851	59002817	GC
SL4.0ch10	13288448	13289066	GC
SL4.0ch01	78661853	78663511	GC
SL4.0ch06	45953675	45954918	GC
SL4.0ch03	75372	76583	GC
SL4.0ch04	57180445	57181527	GC
SL4.0ch01	78768452	78769358	GC
SL4.0ch06	22955961	22957807	GC
SL4.0ch04	62182009	62183106	GC
SL4.0ch03	4470367	4471195	GC
SL4.0ch02	40971706	40973355	GC
SL4.0ch06	45042471	45044088	GC
SL4.0ch03	46952333	46953891	GC
SL4.0ch01	1548566	1549519	GC
SL4.0ch08	2883761	2886842	GC
SL4.0ch04	60834411	60835590	GC
SL4.0ch10	304249	305886	GC
SL4.0ch01	70753559	70754788	GC
SL4.0ch04	2462938	2464118	GC
SL4.0ch09	4005747	4006911	GC
SL4.0ch12	64845293	64846189	GC
SL4.0ch04	49851681	49852733	GC
SL4.0ch02	31737037	31737809	GC
SL4.0ch05	572569	573953	GC
SL4.0ch12	2328463	2329430	GC
SL4.0ch01	90034429	90036680	GC
SL4.0ch02	43246033	43247093	GC
SL4.0ch06	22879286	22880403	GC
SL4.0ch12	64913631	64914895	GC
SL4.0ch01	69849175	69850391	GC
SL4.0ch12	66004428	66005408	GC
SL4.0ch08	52691631	52692363	GC
SL4.0ch04	64339295	64340856	GC
SL4.0ch03	15062955	15064704	GC
SL4.0ch03	7734585	7735518	GC
SL4.0ch03	58727717	58728792	GC
SL4.0ch07	4976817	4977981	GC
SL4.0ch02	7615355	7616287	GC
SL4.0ch05	63239803	63240926	GC
SL4.0ch01	80289431	80290585	GC
SL4.0ch01	76646609	76647699	GC
SL4.0ch06	45437686	45438978	GC
SL4.0ch09	64006266	64007043	GC
SL4.0ch10	1494582	1495564	GC
SL4.0ch06	45936972	45938312	GC
SL4.0ch08	59353515	59354513	GC
SL4.0ch03	2916882	2917835	GC
SL4.0ch01	80729990	80731075	GC
SL4.0ch01	86637493	86638840	GC
SL4.0ch10	39264093	39265116	GC
SL4.0ch09	7461994	7462958	GC
SL4.0ch08	58794623	58795846	GC
SL4.0ch01	77928224	77929003	GC
SL4.0ch10	37122221	37123477	GC
SL4.0ch08	62350521	62351928	GC
SL4.0ch03	58980119	58981268	GC
SL4.0ch11	2520907	2521699	GC
SL4.0ch05	19961507	19962551	GC
SL4.0ch07	62950640	62952043	GC
SL4.0ch06	42749327	42750008	GC
SL4.0ch01	76715805	76716927	GC
SL4.0ch12	2179083	2180233	GC
SL4.0ch09	54608708	54610063	GC
SL4.0ch12	62841385	62842413	GC
SL4.0ch01	76613203	76614146	GC
SL4.0ch02	49603899	49605059	GC
SL4.0ch03	47703187	47704298	GC
SL4.0ch04	59048215	59049924	GC
SL4.0ch07	8827835	8829026	GC
SL4.0ch10	61936592	61937275	GC
SL4.0ch10	8510242	8511383	GC
SL4.0ch11	8019421	8020739	GC
SL4.0ch02	41755033	41756379	GC
SL4.0ch04	2974965	2975939	GC
SL4.0ch09	60255018	60256316	GC
SL4.0ch08	1154421	1155360	GC
SL4.0ch10	62362568	62363639	GC
SL4.0ch12	4093094	4094427	GC
SL4.0ch03	62938679	62939839	GC
SL4.0ch01	73092412	73093370	GC
SL4.0ch11	14458332	14459708	GC
SL4.0ch01	56732994	56733793	GC
SL4.0ch11	21377478	21378634	GC
SL4.0ch09	45943262	45944328	GC
SL4.0ch03	63780247	63781471	GC
SL4.0ch01	23243782	23244460	GC
SL4.0ch04	58175173	58175954	GC
SL4.0ch04	64316519	64317648	GC
SL4.0ch05	61062650	61064296	GC
SL4.0ch09	24421796	24423829	GC
SL4.0ch05	62429953	62431031	GC
SL4.0ch03	49169505	49170913	GC
SL4.0ch12	1982851	1983625	GC
SL4.0ch10	60649151	60650164	GC
SL4.0ch06	3783737	3784781	GC
SL4.0ch01	2307135	2308262	GC
SL4.0ch01	69431834	69433298	GC
SL4.0ch03	46759200	46760501	GC
SL4.0ch04	57561291	57562118	GC
SL4.0ch04	61227475	61228474	GC
SL4.0ch12	3845978	3847250	GC
SL4.0ch01	76546450	76547189	GC
SL4.0ch05	1107407	1108809	GC
SL4.0ch09	63094017	63095409	GC
SL4.0ch10	58481283	58482159	GC
SL4.0ch01	86328866	86330113	GC
SL4.0ch05	29449500	29450756	GC
SL4.0ch11	9445866	9447344	GC
SL4.0ch06	24314302	24315293	GC
SL4.0ch03	1831468	1832885	GC
SL4.0ch01	90168429	90169363	GC
SL4.0ch01	67470280	67471514	GC
SL4.0ch02	38406939	38408041	GC
SL4.0ch08	2622892	2623602	GC
SL4.0ch04	60896777	60898009	GC
SL4.0ch01	80505955	80507075	GC
SL4.0ch07	36508201	36509357	GC
SL4.0ch02	40259039	40260403	GC
SL4.0ch02	36775530	36776638	GC
SL4.0ch09	6836688	6838135	GC
SL4.0ch03	57073177	57074321	GC
SL4.0ch01	80997368	80998843	GC
SL4.0ch01	88962798	88963925	GC
SL4.0ch11	5268141	5269132	GC
SL4.0ch01	80851520	80852530	GC
SL4.0ch05	47840506	47841606	GC
SL4.0ch02	37687411	37688561	GC
SL4.0ch12	64542947	64543940	GC
SL4.0ch11	53935499	53936423	GC
SL4.0ch03	62250999	62252486	GC
SL4.0ch11	5576274	5577523	GC
SL4.0ch12	29638709	29639937	GC
SL4.0ch01	85895115	85896232	GC
SL4.0ch10	50977163	50978252	GC
SL4.0ch11	53646400	53647261	GC
SL4.0ch06	46255864	46257153	GC
SL4.0ch04	60843495	60844608	GC
SL4.0ch11	49849227	49850142	GC
SL4.0ch11	10242976	10244280	GC
SL4.0ch04	58093532	58094684	GC
SL4.0ch06	43431253	43432185	GC
SL4.0ch01	61661963	61663235	GC
SL4.0ch12	64466541	64467359	GC
SL4.0ch09	59205429	59206687	GC
SL4.0ch03	63645424	63646201	GC
SL4.0ch01	60068843	60069584	GC
SL4.0ch08	717846	719070	GC
SL4.0ch01	2179103	2179945	GC
SL4.0ch05	62510422	62512015	GC
SL4.0ch12	58251450	58252329	GC
SL4.0ch02	47451884	47453106	GC
SL4.0ch09	58778277	58778990	GC
SL4.0ch04	58627349	58628407	GC
SL4.0ch01	73284868	73285605	GC
SL4.0ch11	7750567	7751341	GC
SL4.0ch09	2386107	2386849	GC
SL4.0ch02	37711641	37712582	GC
SL4.0ch11	45879706	45880688	GC
SL4.0ch11	338321	339477	GC
SL4.0ch05	15116099	15116986	GC
SL4.0ch03	58510040	58510955	GC
SL4.0ch10	61992268	61993112	GC
SL4.0ch03	56047052	56047638	GC
SL4.0ch11	153607	154714	GC
SL4.0ch01	50859166	50859691	GC
SL4.0ch12	63889606	63890396	GC
SL4.0ch03	60454498	60455442	GC
SL4.0ch05	43823445	43824494	GC
SL4.0ch10	60070249	60071072	GC
SL4.0ch04	62699126	62700041	GC
SL4.0ch02	28019454	28020094	GC
SL4.0ch06	42821479	42822288	GC
SL4.0ch02	37229109	37230145	GC
SL4.0ch11	8822324	8823054	GC
SL4.0ch08	4107489	4108848	GC
SL4.0ch05	51109605	51110382	GC
SL4.0ch09	67134979	67135678	GC
SL4.0ch05	62602599	62603215	GC
SL4.0ch11	1068093	1069944	GC
SL4.0ch01	29995483	29996310	GC
SL4.0ch02	51924432	51925686	GC
SL4.0ch11	53681789	53682859	GC
SL4.0ch06	37675270	37676054	GC
SL4.0ch03	3019991	3020948	GC
SL4.0ch10	62699124	62700321	GC
SL4.0ch02	31643989	31645673	GC
SL4.0ch04	5109980	5111004	GC
SL4.0ch07	8957794	8958617	GC
SL4.0ch07	59716828	59717839	GC
SL4.0ch09	45499926	45501152	GC
SL4.0ch02	30501931	30502667	GC
SL4.0ch01	72335083	72336117	GC
SL4.0ch08	47262736	47263625	GC
SL4.0ch10	4178821	4179836	GC
SL4.0ch03	29986908	29987832	GC
SL4.0ch09	68223825	68225012	GC
SL4.0ch12	59845568	59846592	GC
SL4.0ch09	42767959	42768768	GC
SL4.0ch12	28458870	28459865	GC
SL4.0ch03	55190217	55191039	GC
SL4.0ch09	40837637	40838854	GC
SL4.0ch01	51622910	51624054	GC
SL4.0ch01	75485890	75486520	GC
SL4.0ch04	63329326	63330271	GC
SL4.0ch09	4418033	4418821	GC
SL4.0ch03	54833732	54834654	GC
SL4.0ch02	40229684	40231228	GC
SL4.0ch02	51333946	51334904	GC
SL4.0ch02	39519177	39520470	GC
SL4.0ch08	29655522	29657016	GC
SL4.0ch07	5017972	5019178	GC
SL4.0ch06	23743071	23744181	GC
SL4.0ch07	64603009	64603560	GC
SL4.0ch11	19277772	19278386	GC
SL4.0ch02	46193523	46194478	GC
SL4.0ch03	62606112	62606826	GC
SL4.0ch09	58226584	58227308	GC
SL4.0ch05	11500840	11501717	GC
SL4.0ch10	48832244	48833393	GC
SL4.0ch11	7739301	7740058	GC
SL4.0ch06	38987700	38988604	GC
SL4.0ch10	41855195	41855896	GC
SL4.0ch07	56473770	56474515	GC
SL4.0ch09	67849494	67850017	GC
SL4.0ch04	51619143	51620076	GC
SL4.0ch09	13903274	13904251	GC
SL4.0ch02	38246754	38247388	GC
SL4.0ch12	55249060	55249686	GC
SL4.0ch06	3587185	3588022	GC
SL4.0ch10	29097529	29098238	GC
SL4.0ch07	38328	39078	GC
SL4.0ch02	4967441	4968279	GC
SL4.0ch04	14810340	14811287	GC
SL4.0ch09	7477159	7477874	GC
SL4.0ch11	9328784	9329567	GC
SL4.0ch06	38103191	38103954	GC
SL4.0ch08	55667794	55668828	GC
SL4.0ch09	1399545	1400495	GC
SL4.0ch03	22705972	22706448	GC
SL4.0ch03	342973	343685	GC
SL4.0ch08	42888818	42889850	GC
SL4.0ch03	454464	455373	GC
SL4.0ch11	23662478	23663369	GC
SL4.0ch08	36740	37763	GC
SL4.0ch01	15498078	15498845	GC
SL4.0ch12	705003	705510	GC
SL4.0ch10	50516383	50517280	GC
SL4.0ch01	64936624	64937228	GC
SL4.0ch05	39439087	39439824	GC
SL4.0ch01	89939001	89939749	GC
SL4.0ch02	48798261	48799019	GC
SL4.0ch10	9187582	9188344	GC
SL4.0ch03	4219334	4220035	GC
SL4.0ch03	64001803	64002718	GC
SL4.0ch03	49457840	49458432	GC
SL4.0ch02	14075943	14076771	GC
SL4.0ch10	63165276	63165804	GC
SL4.0ch01	27570595	27571434	GC
SL4.0ch01	74920034	74921061	GC
SL4.0ch02	50487943	50488814	GC
SL4.0ch01	19553920	19554371	GC
SL4.0ch06	2106943	2107749	GC
SL4.0ch09	63489677	63490339	GC
SL4.0ch11	48546163	48546893	GC
SL4.0ch03	56770702	56770921	GC
SL4.0ch08	55338185	55338810	GC
SL4.0ch11	30783030	30783647	GC
SL4.0ch07	27581609	27582555	GC
SL4.0ch11	52288861	52289722	GC
SL4.0ch01	250274	251060	GC
SL4.0ch02	660311	660990	GC
SL4.0ch11	16013595	16014328	GC
SL4.0ch02	37235499	37236138	GC
SL4.0ch01	1611386	1612232	GC
SL4.0ch08	61284312	61285028	GC
SL4.0ch04	4581611	4582258	GC
SL4.0ch01	5682944	5683801	GC
SL4.0ch03	24454232	24455329	GC
SL4.0ch06	2273239	2273877	GC
SL4.0ch06	43254495	43255094	GC
SL4.0ch03	55916594	55917266	GC
SL4.0ch04	44421548	44422414	GC
SL4.0ch06	32452149	32452911	GC
SL4.0ch11	51301463	51302101	GC
SL4.0ch05	8540957	8541994	GC
SL4.0ch10	39376420	39377006	GC
SL4.0ch06	42172099	42172821	GC
SL4.0ch01	88571375	88572976	GC
SL4.0ch02	32127698	32128633	GC
SL4.0ch10	42548134	42549004	GC
SL4.0ch10	53674792	53675514	GC
SL4.0ch05	39062055	39062745	GC
SL4.0ch12	61970309	61970967	GC
SL4.0ch03	57321834	57322388	GC
SL4.0ch04	41359997	41360660	GC
SL4.0ch02	53390766	53391098	GC
SL4.0ch04	49268578	49269536	GC
SL4.0ch12	55289916	55290627	GC
SL4.0ch03	50041021	50041967	GC
SL4.0ch07	60721204	60721680	GC
SL4.0ch10	62201067	62201564	GC
SL4.0ch12	876635	877482	GC
SL4.0ch08	56962946	56963583	GC
SL4.0ch05	58633397	58633611	GC
SL4.0ch05	61120463	61120904	GC
SL4.0ch02	7011421	7011943	GC
SL4.0ch08	55930104	55931045	GC
SL4.0ch05	7053552	7054029	GC
SL4.0ch03	58458434	58459084	GC
SL4.0ch02	24389092	24389644	GC
SL4.0ch09	15544005	15544490	GC
SL4.0ch11	52843667	52844113	GC
SL4.0ch07	1829632	1830578	GC
SL4.0ch03	48451460	48452118	GC
SL4.0ch02	34374698	34375164	GC
SL4.0ch09	50608662	50609104	GC
SL4.0ch04	58631204	58631904	GC
SL4.0ch12	334442	334818	GC
SL4.0ch06	1486321	1486579	GC
SL4.0ch09	65385251	65385726	GC
SL4.0ch11	23506670	23507103	GC
SL4.0ch04	20271374	20271773	GC
SL4.0ch10	2386536	2386846	GC
SL4.0ch01	80922	84136	VN
SL4.0ch01	636239	643005	VN
SL4.0ch01	829000	836636	VN
SL4.0ch01	1254862	1258627	VN
SL4.0ch01	1337690	1342503	VN
SL4.0ch01	2469818	2474961	VN
SL4.0ch01	2907184	2910881	VN
SL4.0ch01	3213047	3217200	VN
SL4.0ch01	3795961	3799888	VN
SL4.0ch01	5198083	5201774	VN
SL4.0ch01	6348640	6353788	VN
SL4.0ch01	62535496	62537753	VN
SL4.0ch01	65752018	65755261	VN
SL4.0ch01	65803926	65807641	VN
SL4.0ch01	69035058	69039303	VN
SL4.0ch01	71281104	71285310	VN
SL4.0ch01	72340926	72345014	VN
SL4.0ch01	73087104	73089354	VN
SL4.0ch01	73195861	73199145	VN
SL4.0ch01	74685642	74690908	VN
SL4.0ch01	75524527	75528476	VN
SL4.0ch01	77131756	77135372	VN
SL4.0ch01	77205154	77208175	VN
SL4.0ch01	77724661	77729482	VN
SL4.0ch01	78161389	78165404	VN
SL4.0ch01	78947926	78950541	VN
SL4.0ch01	79031650	79035607	VN
SL4.0ch01	79767819	79772957	VN
SL4.0ch01	80345447	80351165	VN
SL4.0ch01	80871919	80876238	VN
SL4.0ch01	80935153	80939627	VN
SL4.0ch01	81218648	81222601	VN
SL4.0ch01	82257792	82261083	VN
SL4.0ch01	82472652	82479907	VN
SL4.0ch01	84068739	84075759	VN
SL4.0ch01	84348358	84354811	VN
SL4.0ch01	84417043	84423422	VN
SL4.0ch01	85497014	85500538	VN
SL4.0ch01	87052633	87055661	VN
SL4.0ch01	87937184	87941103	VN
SL4.0ch01	88797899	88802585	VN
SL4.0ch01	89044982	89050197	VN
SL4.0ch01	89120299	89125550	VN
SL4.0ch01	89396207	89400838	VN
SL4.0ch01	90152135	90156238	VN
SL4.0ch02	4179209	4184232	VN
SL4.0ch02	15483571	15490292	VN
SL4.0ch02	15775593	15780452	VN
SL4.0ch02	21148474	21150572	VN
SL4.0ch02	22868605	22871712	VN
SL4.0ch02	28031611	28034948	VN
SL4.0ch02	32578845	32583743	VN
SL4.0ch02	33678234	33682299	VN
SL4.0ch02	35304653	35309893	VN
SL4.0ch02	35318932	35320064	VN
SL4.0ch02	35372359	35375942	VN
SL4.0ch02	38908822	38911985	VN
SL4.0ch02	39337964	39342896	VN
SL4.0ch02	39421563	39425742	VN
SL4.0ch02	39731836	39735438	VN
SL4.0ch02	40397111	40402119	VN
SL4.0ch02	40901589	40905206	VN
SL4.0ch02	41149205	41154578	VN
SL4.0ch02	41307550	41312561	VN
SL4.0ch02	42656098	42659266	VN
SL4.0ch02	44143378	44146652	VN
SL4.0ch02	46045920	46050375	VN
SL4.0ch02	46123742	46127403	VN
SL4.0ch02	46165856	46172483	VN
SL4.0ch02	46370158	46373583	VN
SL4.0ch02	48705648	48709103	VN
SL4.0ch02	48727040	48730390	VN
SL4.0ch02	48840785	48844981	VN
SL4.0ch02	49142397	49144925	VN
SL4.0ch02	49830586	49833618	VN
SL4.0ch02	51476391	51480070	VN
SL4.0ch02	52492100	52495637	VN
SL4.0ch03	507179	515510	VN
SL4.0ch03	790562	794142	VN
SL4.0ch03	902148	905276	VN
SL4.0ch03	1143747	1149324	VN
SL4.0ch03	4194900	4198156	VN
SL4.0ch03	4407556	4410906	VN
SL4.0ch03	4416840	4420120	VN
SL4.0ch03	5630325	5634533	VN
SL4.0ch03	6864884	6867216	VN
SL4.0ch03	6949687	6952367	VN
SL4.0ch03	9919576	9922433	VN
SL4.0ch03	15453770	15459440	VN
SL4.0ch03	29412007	29416291	VN
SL4.0ch03	46318279	46322213	VN
SL4.0ch03	54019285	54022742	VN
SL4.0ch03	54298514	54301244	VN
SL4.0ch03	54555053	54557145	VN
SL4.0ch03	55290638	55294156	VN
SL4.0ch03	55851006	55856715	VN
SL4.0ch03	57497119	57501398	VN
SL4.0ch03	57583920	57587519	VN
SL4.0ch03	57857331	57859850	VN
SL4.0ch03	58013648	58016503	VN
SL4.0ch03	58101584	58105760	VN
SL4.0ch03	59643232	59647336	VN
SL4.0ch03	60564406	60569581	VN
SL4.0ch03	61521588	61524565	VN
SL4.0ch03	61746502	61750744	VN
SL4.0ch03	62348478	62351194	VN
SL4.0ch03	63419761	63423629	VN
SL4.0ch03	64288741	64294371	VN
SL4.0ch03	65222501	65225338	VN
SL4.0ch04	655264	658898	VN
SL4.0ch04	1438317	1442186	VN
SL4.0ch04	1982698	1986457	VN
SL4.0ch04	3025128	3030745	VN
SL4.0ch04	3969597	3973506	VN
SL4.0ch04	4217888	4220998	VN
SL4.0ch04	5314020	5318034	VN
SL4.0ch04	7107823	7110928	VN
SL4.0ch04	23622981	23627189	VN
SL4.0ch04	41046972	41052709	VN
SL4.0ch04	52827277	52831046	VN
SL4.0ch04	53846851	53851285	VN
SL4.0ch04	57670292	57675683	VN
SL4.0ch04	60372862	60377251	VN
SL4.0ch04	60942810	60946832	VN
SL4.0ch04	61359867	61364353	VN
SL4.0ch04	61573764	61579872	VN
SL4.0ch04	62344791	62349007	VN
SL4.0ch04	62442794	62446241	VN
SL4.0ch04	63082232	63089002	VN
SL4.0ch04	63308321	63313357	VN
SL4.0ch04	64061264	64064615	VN
SL4.0ch05	47309	51494	VN
SL4.0ch05	215391	218745	VN
SL4.0ch05	311434	318955	VN
SL4.0ch05	417503	420572	VN
SL4.0ch05	2779075	2781679	VN
SL4.0ch05	4345935	4350714	VN
SL4.0ch05	5671081	5675679	VN
SL4.0ch05	6518306	6523245	VN
SL4.0ch05	8044050	8048870	VN
SL4.0ch05	9823610	9830407	VN
SL4.0ch05	10011969	10014947	VN
SL4.0ch05	29296122	29297439	VN
SL4.0ch05	31323287	31326071	VN
SL4.0ch05	38180586	38183694	VN
SL4.0ch05	55285734	55288358	VN
SL4.0ch05	57579271	57584187	VN
SL4.0ch05	57838434	57842282	VN
SL4.0ch05	58363798	58369473	VN
SL4.0ch05	58375305	58378926	VN
SL4.0ch05	58876933	58881832	VN
SL4.0ch05	60590215	60595426	VN
SL4.0ch05	61079098	61083374	VN
SL4.0ch05	61264535	61267451	VN
SL4.0ch05	61828765	61832563	VN
SL4.0ch05	61982032	61986698	VN
SL4.0ch05	63028999	63033411	VN
SL4.0ch05	63753466	63756697	VN
SL4.0ch05	63786402	63791230	VN
SL4.0ch05	64317018	64320222	VN
SL4.0ch05	64401337	64405423	VN
SL4.0ch05	64504203	64507129	VN
SL4.0ch05	64714031	64718218	VN
SL4.0ch05	64768600	64774287	VN
SL4.0ch05	65114173	65119481	VN
SL4.0ch06	277167	280266	VN
SL4.0ch06	639807	642403	VN
SL4.0ch06	647729	653244	VN
SL4.0ch06	3148223	3151087	VN
SL4.0ch06	3205407	3208228	VN
SL4.0ch06	3535649	3539425	VN
SL4.0ch06	3540134	3543902	VN
SL4.0ch06	8022672	8026571	VN
SL4.0ch06	26703452	26707746	VN
SL4.0ch06	33056543	33060293	VN
SL4.0ch06	33679284	33682088	VN
SL4.0ch06	35037338	35041562	VN
SL4.0ch06	35879623	35882805	VN
SL4.0ch06	36328787	36333689	VN
SL4.0ch06	37282785	37288611	VN
SL4.0ch06	37459287	37461023	VN
SL4.0ch06	37689455	37695555	VN
SL4.0ch06	38443285	38446125	VN
SL4.0ch06	38754137	38757689	VN
SL4.0ch06	38947493	38951241	VN
SL4.0ch06	39517328	39520963	VN
SL4.0ch06	39543195	39546462	VN
SL4.0ch06	40351250	40354210	VN
SL4.0ch06	40506665	40511614	VN
SL4.0ch06	41437577	41441055	VN
SL4.0ch06	42682664	42686113	VN
SL4.0ch06	42863800	42870730	VN
SL4.0ch06	43378250	43381978	VN
SL4.0ch06	44601885	44606287	VN
SL4.0ch06	45254226	45259148	VN
SL4.0ch06	46062522	46067361	VN
SL4.0ch06	46482615	46486241	VN
SL4.0ch07	131559	135267	VN
SL4.0ch07	176171	179783	VN
SL4.0ch07	730362	734056	VN
SL4.0ch07	791316	794820	VN
SL4.0ch07	1542497	1545503	VN
SL4.0ch07	2097816	2101785	VN
SL4.0ch07	2239549	2243889	VN
SL4.0ch07	2746142	2752029	VN
SL4.0ch07	3775712	3781098	VN
SL4.0ch07	25582773	25585325	VN
SL4.0ch07	40901888	40905595	VN
SL4.0ch07	51807056	51812320	VN
SL4.0ch07	57851543	57856973	VN
SL4.0ch07	58204432	58207870	VN
SL4.0ch07	59568362	59571915	VN
SL4.0ch07	59853820	59858906	VN
SL4.0ch07	60706922	60710311	VN
SL4.0ch07	61566958	61572736	VN
SL4.0ch07	63892409	63897843	VN
SL4.0ch07	63993126	63998391	VN
SL4.0ch07	65901730	65903589	VN
SL4.0ch07	66274531	66277588	VN
SL4.0ch07	67541772	67546431	VN
SL4.0ch08	299571	304289	VN
SL4.0ch08	320324	325985	VN
SL4.0ch08	460153	462871	VN
SL4.0ch08	881895	886629	VN
SL4.0ch08	2661945	2665634	VN
SL4.0ch08	2683368	2688473	VN
SL4.0ch08	2698563	2703861	VN
SL4.0ch08	3127750	3130667	VN
SL4.0ch08	3319514	3322112	VN
SL4.0ch08	5532283	5536785	VN
SL4.0ch08	6907643	6912038	VN
SL4.0ch08	15553590	15559341	VN
SL4.0ch08	28827477	28834509	VN
SL4.0ch08	30121104	30124479	VN
SL4.0ch08	46880494	46885959	VN
SL4.0ch08	50332565	50335883	VN
SL4.0ch08	53947341	53953556	VN
SL4.0ch08	54847343	54852798	VN
SL4.0ch08	54920089	54927451	VN
SL4.0ch08	56180903	56182676	VN
SL4.0ch08	56270706	56274471	VN
SL4.0ch08	56325832	56330724	VN
SL4.0ch08	57297994	57301904	VN
SL4.0ch08	58072327	58076929	VN
SL4.0ch08	58712431	58715829	VN
SL4.0ch08	59691257	59694708	VN
SL4.0ch08	60362270	60366433	VN
SL4.0ch08	62411580	62414165	VN
SL4.0ch08	62543476	62546621	VN
SL4.0ch08	62674748	62677127	VN
SL4.0ch08	63015113	63019997	VN
SL4.0ch08	63396651	63400239	VN
SL4.0ch09	746385	749861	VN
SL4.0ch09	6966647	6971485	VN
SL4.0ch09	58418504	58420960	VN
SL4.0ch09	60308198	60311191	VN
SL4.0ch09	60642177	60648039	VN
SL4.0ch09	61150081	61154982	VN
SL4.0ch09	62865134	62869242	VN
SL4.0ch09	63674878	63682276	VN
SL4.0ch09	65795787	65799542	VN
SL4.0ch09	65928257	65932891	VN
SL4.0ch09	66082779	66088268	VN
SL4.0ch09	66198476	66202543	VN
SL4.0ch09	66217679	66220617	VN
SL4.0ch09	66343976	66346822	VN
SL4.0ch09	66419556	66422797	VN
SL4.0ch09	67453932	67458354	VN
SL4.0ch09	68362240	68365242	VN
SL4.0ch10	52370	58350	VN
SL4.0ch10	734056	740059	VN
SL4.0ch10	858427	861808	VN
SL4.0ch10	2475631	2479838	VN
SL4.0ch10	2536823	2540620	VN
SL4.0ch10	2777738	2781524	VN
SL4.0ch10	3017948	3023116	VN
SL4.0ch10	5223474	5226514	VN
SL4.0ch10	5287317	5290708	VN
SL4.0ch10	7005081	7007330	VN
SL4.0ch10	17210156	17213169	VN
SL4.0ch10	41753006	41756113	VN
SL4.0ch10	50966526	50970726	VN
SL4.0ch10	53589222	53592973	VN
SL4.0ch10	56302086	56306713	VN
SL4.0ch10	57138953	57142746	VN
SL4.0ch10	57173430	57178640	VN
SL4.0ch10	58514624	58520210	VN
SL4.0ch10	58693991	58697606	VN
SL4.0ch10	59398665	59402631	VN
SL4.0ch10	59505828	59509756	VN
SL4.0ch10	59696938	59702616	VN
SL4.0ch10	60865665	60873532	VN
SL4.0ch10	60983804	60989014	VN
SL4.0ch10	61721659	61724139	VN
SL4.0ch10	61832182	61838220	VN
SL4.0ch10	61866868	61871661	VN
SL4.0ch10	62821950	62825984	VN
SL4.0ch10	63115996	63119000	VN
SL4.0ch10	63317964	63323137	VN
SL4.0ch10	63724588	63728262	VN
SL4.0ch10	64403035	64407376	VN
SL4.0ch11	818316	830052	VN
SL4.0ch11	1386144	1388554	VN
SL4.0ch11	2286332	2290216	VN
SL4.0ch11	2699924	2704839	VN
SL4.0ch11	3117782	3122180	VN
SL4.0ch11	3309228	3312529	VN
SL4.0ch11	3730570	3735322	VN
SL4.0ch11	4243634	4248438	VN
SL4.0ch11	4355821	4360803	VN
SL4.0ch11	4545637	4549595	VN
SL4.0ch11	5190166	5193742	VN
SL4.0ch11	8858776	8861439	VN
SL4.0ch11	13045161	13049532	VN
SL4.0ch11	26774103	26779221	VN
SL4.0ch11	29783636	29791781	VN
SL4.0ch11	30906620	30910090	VN
SL4.0ch11	31095558	31099314	VN
SL4.0ch11	31441611	31445648	VN
SL4.0ch11	36692405	36696825	VN
SL4.0ch11	39141332	39146384	VN
SL4.0ch11	48289424	48293667	VN
SL4.0ch11	48365246	48370342	VN
SL4.0ch11	50060196	50066682	VN
SL4.0ch11	53963227	53966745	VN
SL4.0ch11	54061852	54065482	VN
SL4.0ch11	54173176	54177375	VN
SL4.0ch12	130234	133551	VN
SL4.0ch12	566519	569176	VN
SL4.0ch12	624830	629345	VN
SL4.0ch12	1354454	1357974	VN
SL4.0ch12	1543273	1547589	VN
SL4.0ch12	2533735	2537259	VN
SL4.0ch12	3056302	3060529	VN
SL4.0ch12	3072438	3076832	VN
SL4.0ch12	3113722	3116940	VN
SL4.0ch12	3171090	3175921	VN
SL4.0ch12	3453321	3461026	VN
SL4.0ch12	3551420	3555606	VN
SL4.0ch12	3682887	3686876	VN
SL4.0ch12	4244497	4249426	VN
SL4.0ch12	4693487	4698472	VN
SL4.0ch12	6680907	6685771	VN
SL4.0ch12	6729931	6734755	VN
SL4.0ch12	7601770	7605712	VN
SL4.0ch12	9171437	9177838	VN
SL4.0ch12	12192225	12196160	VN
SL4.0ch12	49656838	49659236	VN
SL4.0ch12	55065760	55068394	VN
SL4.0ch12	57631870	57633838	VN
SL4.0ch12	59482082	59484993	VN
SL4.0ch12	59922053	59928231	VN
SL4.0ch12	62098282	62102986	VN
SL4.0ch12	63006333	63008969	VN
SL4.0ch12	63150066	63154717	VN
SL4.0ch12	63255595	63259697	VN
SL4.0ch12	63712077	63715103	VN
SL4.0ch12	63779002	63784507	VN
SL4.0ch12	63819333	63822844	VN
SL4.0ch12	64265494	64268930	VN
SL4.0ch12	64315532	64318499	VN
SL4.0ch12	64320020	64323723	VN
SL4.0ch12	64812424	64815959	VN
SL4.0ch12	64847483	64851507	VN
SL4.0ch12	64984863	64990894	VN
SL4.0ch12	65165824	65169679	VN
SL4.0ch12	65181336	65183967	VN
SL4.0ch12	65476521	65480811	VN
SL4.0ch12	66145588	66149386	VN
SL4.0ch12	66318242	66322333	VN
SL4.0ch01	4418281	4422120	VN
SL4.0ch02	50800482	50807974	VN
SL4.0ch08	61897578	61901330	VN
SL4.0ch02	45116964	45118336	VN
SL4.0ch02	50940887	50944596	VN
SL4.0ch07	1912371	1917321	VN
SL4.0ch06	41289353	41292695	VN
SL4.0ch12	65337734	65340451	VN
SL4.0ch03	62213613	62216215	VN
SL4.0ch08	59242925	59245991	VN
SL4.0ch04	61656003	61658846	VN
SL4.0ch10	10607770	10609883	VN
SL4.0ch02	44232756	44235513	VN
SL4.0ch09	2398393	2402016	VN
SL4.0ch09	3817465	3822208	VN
SL4.0ch10	1553193	1556491	VN
SL4.0ch11	47395343	47397755	VN
SL4.0ch08	60465451	60468534	VN
SL4.0ch11	51984600	51990328	VN
SL4.0ch08	3025409	3027208	VN
SL4.0ch10	76702	79881	VN
SL4.0ch01	53095171	53097972	VN
SL4.0ch01	5816135	5819052	VN
SL4.0ch04	62091386	62094665	VN
SL4.0ch07	62655959	62658047	VN
SL4.0ch06	45512755	45515700	VN
SL4.0ch12	1247347	1250189	VN
SL4.0ch01	82867835	82870752	VN
SL4.0ch04	4212829	4215542	VN
SL4.0ch01	82310032	82311530	VN
SL4.0ch03	1270101	1274604	VN
SL4.0ch04	4653585	4657835	VN
SL4.0ch04	5369339	5373566	VN
SL4.0ch09	65039467	65041671	VN
SL4.0ch09	64282426	64287582	VN
SL4.0ch03	20553206	20556749	VN
SL4.0ch04	50259817	50262667	VN
SL4.0ch09	2537898	2539795	VN
SL4.0ch02	31618551	31622326	VN
SL4.0ch03	9856920	9860653	VN
SL4.0ch10	59945385	59948328	VN
SL4.0ch05	61927932	61932038	VN
SL4.0ch02	39741944	39744551	VN
SL4.0ch11	51162898	51167416	VN
SL4.0ch10	3288222	3292817	VN
SL4.0ch05	64381434	64383948	VN
SL4.0ch12	1394210	1398136	VN
SL4.0ch02	30781437	30785149	VN
SL4.0ch11	48432891	48435541	VN
SL4.0ch10	49003738	49009131	VN
SL4.0ch09	58056834	58059229	VN
SL4.0ch01	71096337	71099044	VN
SL4.0ch08	60145601	60149445	VN
SL4.0ch03	64559475	64562443	VN
SL4.0ch12	54947480	54950686	VN
SL4.0ch10	58328269	58331094	VN
SL4.0ch02	40603583	40606172	VN
SL4.0ch06	42538094	42541157	VN
SL4.0ch10	33584608	33587225	VN
SL4.0ch08	63148850	63151902	VN
SL4.0ch12	65722258	65727768	VN
SL4.0ch10	59149345	59153516	VN
SL4.0ch10	59024156	59027234	VN
SL4.0ch08	1718858	1723204	VN
SL4.0ch05	61532657	61535252	VN
SL4.0ch03	59311817	59316179	VN
SL4.0ch03	65043040	65048402	VN
SL4.0ch12	21788604	21791088	VN
SL4.0ch04	48399348	48402284	VN
SL4.0ch03	55445287	55451999	VN
SL4.0ch09	46229273	46234260	VN
SL4.0ch09	66506743	66509816	VN
SL4.0ch12	57179426	57183973	VN
SL4.0ch04	59251289	59254849	VN
SL4.0ch08	1055451	1058979	VN
SL4.0ch12	64861477	64866853	VN
SL4.0ch05	63033880	63043206	VN
SL4.0ch06	41015973	41023673	VN
SL4.0ch10	44921818	44924434	VN
SL4.0ch01	72226324	72229507	VN
SL4.0ch06	40706707	40709282	VN
SL4.0ch10	5183090	5185956	VN
SL4.0ch02	44995086	44997567	VN
SL4.0ch09	633919	637472	VN
SL4.0ch04	64074023	64078545	VN
SL4.0ch03	55920959	55926081	VN
SL4.0ch04	5163472	5166134	VN
SL4.0ch04	4680308	4682096	VN
SL4.0ch05	941147	944404	VN
SL4.0ch01	4243342	4245923	VN
SL4.0ch04	59063033	59064818	VN
SL4.0ch03	25801696	25805213	VN
SL4.0ch09	2246677	2251210	VN
SL4.0ch05	36858405	36862002	VN
SL4.0ch06	40940863	40944715	VN
SL4.0ch06	46147341	46151611	VN
SL4.0ch12	66096012	66099880	VN
SL4.0ch10	63031550	63035411	VN
SL4.0ch04	2037091	2039267	VN
SL4.0ch01	82615338	82621838	VN
SL4.0ch08	63757999	63760064	VN
SL4.0ch12	61615214	61618952	VN
SL4.0ch03	18155118	18157733	VN
SL4.0ch02	21638757	21640021	VN
SL4.0ch08	59486217	59489581	VN
SL4.0ch06	37543077	37545451	VN
SL4.0ch06	41580863	41589668	VN
SL4.0ch09	58320385	58323815	VN
SL4.0ch02	46898332	46900832	VN
SL4.0ch11	32273321	32275926	VN
SL4.0ch09	61975530	61978200	VN
SL4.0ch02	37072888	37075835	VN
SL4.0ch01	2723374	2727103	VN
SL4.0ch02	52662874	52664939	VN
SL4.0ch04	26645193	26649082	VN
SL4.0ch03	1008827	1012997	VN
SL4.0ch05	41071257	41074596	VN
SL4.0ch05	1714771	1719493	VN
SL4.0ch05	41868085	41874186	VN
SL4.0ch04	64052731	64055909	VN
SL4.0ch10	61501722	61504457	VN
SL4.0ch09	29893756	29899246	VN
SL4.0ch11	3803501	3807279	VN
SL4.0ch04	5421289	5426395	VN
SL4.0ch10	1731778	1733590	VN
SL4.0ch01	83214166	83219101	VN
SL4.0ch12	535467	538745	VN
SL4.0ch10	2465773	2467104	VN
SL4.0ch01	80278647	80281427	VN
SL4.0ch07	58328459	58331643	VN
SL4.0ch03	59976122	59978377	VN
SL4.0ch12	62812595	62816894	VN
SL4.0ch06	38902379	38904978	VN
SL4.0ch10	60919494	60924119	VN
SL4.0ch04	49524727	49527626	VN
SL4.0ch09	67256247	67259470	VN
SL4.0ch04	57062024	57065150	VN
SL4.0ch10	43938113	43940336	VN
SL4.0ch12	37021442	37023942	VN
SL4.0ch10	3973610	3975487	VN
SL4.0ch08	57674529	57676810	VN
SL4.0ch06	40398790	40401528	VN
SL4.0ch08	50278644	50281439	VN
SL4.0ch06	955242	959074	VN
SL4.0ch10	14273812	14275724	VN
SL4.0ch04	5033372	5037445	VN
SL4.0ch02	1686091	1689504	VN
SL4.0ch04	3919297	3922300	VN
SL4.0ch11	7324335	7326701	VN
SL4.0ch06	2125218	2127941	VN
SL4.0ch03	20136192	20139152	VN
SL4.0ch05	7128608	7132507	VN
SL4.0ch08	3314470	3317339	VN
SL4.0ch10	61601127	61606556	VN
SL4.0ch01	86665741	86669699	VN
SL4.0ch06	1169793	1175269	VN
SL4.0ch08	57620677	57623589	VN
SL4.0ch11	31455881	31458105	VN
SL4.0ch06	40796391	40799553	VN
SL4.0ch03	83147	85179	VN
SL4.0ch04	5898152	5901333	VN
SL4.0ch01	84265949	84271416	VN
SL4.0ch08	56199626	56204035	VN
SL4.0ch10	59636383	59639728	VN
SL4.0ch08	26590631	26593714	VN
SL4.0ch02	47560627	47562333	VN
SL4.0ch03	63054281	63058716	VN
SL4.0ch01	43508970	43512342	VN
SL4.0ch07	66234096	66242682	VN
SL4.0ch06	37381070	37384262	VN
SL4.0ch10	1151681	1152946	VN
SL4.0ch05	64946728	64949364	VN
SL4.0ch10	1268288	1271659	VN
SL4.0ch12	4736297	4738587	VN
SL4.0ch11	4529770	4531529	VN
SL4.0ch01	82924527	82927930	VN
SL4.0ch11	2173334	2176720	VN
SL4.0ch10	3084693	3089309	VN
SL4.0ch12	483834	486583	VN
SL4.0ch05	232686	235064	VN
SL4.0ch08	22791462	22795934	VN
SL4.0ch11	3765771	3770322	VN
SL4.0ch09	54456134	54458998	VN
SL4.0ch02	24040039	24043159	VN
SL4.0ch10	6337413	6339104	VN
SL4.0ch02	49418098	49420819	VN
SL4.0ch08	1777107	1782316	VN
SL4.0ch05	64520980	64524059	VN
SL4.0ch04	55876110	55879964	VN
SL4.0ch06	40986258	40989529	VN
SL4.0ch10	53716685	53720414	VN
SL4.0ch03	28895782	28897678	VN
SL4.0ch06	37943603	37948112	VN
SL4.0ch02	49471334	49474278	VN
SL4.0ch12	1592901	1596296	VN
SL4.0ch02	43368231	43369165	VN
SL4.0ch05	61823876	61828487	VN
SL4.0ch05	40382294	40387865	VN
SL4.0ch03	52987227	52990530	VN
SL4.0ch05	1908036	1911760	VN
SL4.0ch08	41601	44932	VN
SL4.0ch06	35674726	35677702	VN
SL4.0ch01	80380148	80382331	VN
SL4.0ch09	68457517	68460154	VN
SL4.0ch10	61054795	61058959	VN
SL4.0ch12	11379007	11381779	VN
SL4.0ch02	53011118	53015199	VN
SL4.0ch12	65871981	65874680	VN
SL4.0ch01	70022264	70026627	VN
SL4.0ch11	5609135	5612769	VN
SL4.0ch06	33478110	33479833	VN
SL4.0ch06	42382520	42384850	VN
SL4.0ch05	64748946	64751755	VN
SL4.0ch03	56343741	56347115	VN
SL4.0ch05	58445285	58448684	VN
SL4.0ch08	54916847	54919543	VN
SL4.0ch03	4848114	4852473	VN
SL4.0ch07	3172633	3175792	VN
SL4.0ch06	39624541	39627977	VN
SL4.0ch08	46930447	46933104	VN
SL4.0ch07	7633705	7636835	VN
SL4.0ch07	67062132	67065158	VN
SL4.0ch02	49406901	49413773	VN
SL4.0ch06	43110047	43113128	VN
SL4.0ch02	37278862	37283238	VN
SL4.0ch09	5552394	5554502	VN
SL4.0ch01	82184240	82186986	VN
SL4.0ch06	43334018	43336999	VN
SL4.0ch02	33757934	33762152	VN
SL4.0ch03	59788890	59791579	VN
SL4.0ch12	63696627	63699533	VN
SL4.0ch09	64427941	64431114	VN
SL4.0ch01	73243210	73246841	VN
SL4.0ch09	65907245	65909741	VN
SL4.0ch10	1666530	1669542	VN
SL4.0ch10	64114508	64116587	VN
SL4.0ch03	57342990	57345129	VN
SL4.0ch02	47456392	47460106	VN
SL4.0ch04	7337246	7339333	VN
SL4.0ch07	1152274	1153449	VN
SL4.0ch02	52489023	52491108	VN
SL4.0ch06	2847946	2851660	VN
SL4.0ch02	33426275	33430282	VN
SL4.0ch12	6821615	6823701	VN
SL4.0ch04	60870594	60872627	VN
SL4.0ch04	62510587	62513494	VN
SL4.0ch08	43238110	43239654	VN
SL4.0ch02	41127803	41130081	VN
SL4.0ch06	46789712	46792555	VN
SL4.0ch03	4664096	4667699	VN
SL4.0ch10	2363866	2365928	VN
SL4.0ch06	45867561	45869946	VN
SL4.0ch04	63827702	63830479	VN
SL4.0ch03	53589248	53591708	VN
SL4.0ch08	55084614	55086872	VN
SL4.0ch06	33490720	33493799	VN
SL4.0ch03	61898329	61901452	VN
SL4.0ch09	8764600	8766966	VN
SL4.0ch06	46822957	46826269	VN
SL4.0ch10	1541335	1543957	VN
SL4.0ch06	33888508	33891651	VN
SL4.0ch04	58228992	58233192	VN
SL4.0ch06	3610126	3612901	VN
SL4.0ch02	33667665	33672743	VN
SL4.0ch01	88392594	88395126	VN
SL4.0ch01	87977674	87980061	VN
SL4.0ch12	2357558	2361743	VN
SL4.0ch10	13290342	13291238	VN
SL4.0ch06	46714146	46717269	VN
SL4.0ch07	67067960	67071018	VN
SL4.0ch03	63816231	63818405	VN
SL4.0ch01	78646025	78648990	VN
SL4.0ch10	63173324	63176761	VN
SL4.0ch10	59820274	59824097	VN
SL4.0ch01	84293032	84295737	VN
SL4.0ch07	33588735	33594127	VN
SL4.0ch01	45818325	45820164	VN
SL4.0ch02	44802030	44806074	VN
SL4.0ch05	2209556	2213740	VN
SL4.0ch01	83135386	83143748	VN
SL4.0ch06	2208084	2210488	VN
SL4.0ch11	49238837	49239616	VN
SL4.0ch10	130346	132937	VN
SL4.0ch01	85275280	85279060	VN
SL4.0ch10	61624308	61626644	VN
SL4.0ch12	65970090	65973313	VN
SL4.0ch06	21274782	21277991	VN
SL4.0ch12	65948216	65949269	VN
SL4.0ch12	63211637	63215306	VN
SL4.0ch04	3109104	3112299	VN
SL4.0ch03	47351590	47356669	VN
SL4.0ch02	44186358	44187113	VN
SL4.0ch01	77182364	77186005	VN
SL4.0ch01	85393804	85396482	VN
SL4.0ch02	33694434	33699314	VN
SL4.0ch03	46525442	46529919	VN
SL4.0ch11	2017122	2019903	VN
SL4.0ch02	46347655	46350666	VN
SL4.0ch09	4068789	4074292	VN
SL4.0ch07	66969972	66972260	VN
SL4.0ch10	2933643	2936910	VN
SL4.0ch09	67372619	67373633	VN
SL4.0ch06	1506435	1510019	VN
SL4.0ch06	41222106	41228515	VN
SL4.0ch06	43577854	43579571	VN
SL4.0ch03	63908630	63910907	VN
SL4.0ch12	2518580	2524671	VN
SL4.0ch07	1684500	1687099	VN
SL4.0ch06	3227807	3229167	VN
SL4.0ch11	53397175	53400325	VN
SL4.0ch10	5253537	5257174	VN
SL4.0ch12	322204	325734	VN
SL4.0ch03	805937	807066	VN
SL4.0ch05	2926480	2930184	VN
SL4.0ch04	59697679	59702181	VN
SL4.0ch02	37197338	37200369	VN
SL4.0ch08	60027094	60030703	VN
SL4.0ch03	63142192	63145831	VN
SL4.0ch06	2218593	2222541	VN
SL4.0ch06	40928117	40930088	VN
SL4.0ch03	59792374	59794176	VN
SL4.0ch01	7062750	7066371	VN
SL4.0ch02	43361076	43363224	VN
SL4.0ch03	4947874	4950833	VN
SL4.0ch06	31191776	31195375	VN
SL4.0ch05	56722153	56725086	VN
SL4.0ch05	61805859	61809104	VN
SL4.0ch05	62968079	62970437	VN
SL4.0ch02	49544838	49546699	VN
SL4.0ch06	36273406	36277816	VN
SL4.0ch12	6800410	6802596	VN
SL4.0ch02	52354586	52357954	VN
SL4.0ch06	36862645	36864709	VN
SL4.0ch01	85434202	85436759	VN
SL4.0ch09	64961355	64963884	VN
SL4.0ch01	68175279	68177138	VN
SL4.0ch12	5598091	5601100	VN
SL4.0ch12	65880559	65884413	VN
SL4.0ch04	57296292	57300101	VN
SL4.0ch05	61721742	61725547	VN
SL4.0ch02	42811119	42814236	VN
SL4.0ch01	64655305	64657087	VN
SL4.0ch03	47432078	47434461	VN
SL4.0ch06	35803062	35805844	VN
SL4.0ch09	59880932	59882818	VN
SL4.0ch02	6538449	6540218	VN
SL4.0ch02	33779484	33784040	VN
SL4.0ch03	64441478	64442847	VN
SL4.0ch02	41094718	41096336	VN
SL4.0ch07	66737354	66740057	VN
SL4.0ch10	3730183	3731767	VN
SL4.0ch08	43325036	43327063	VN
SL4.0ch02	49146306	49149116	VN
SL4.0ch03	45338160	45340216	VN
SL4.0ch06	1795075	1797169	VN
SL4.0ch02	42896540	42899830	VN
SL4.0ch03	63391045	63395620	VN
SL4.0ch11	49382324	49384682	VN
SL4.0ch05	3548687	3551503	VN
SL4.0ch02	30213646	30215297	VN
SL4.0ch02	43939567	43943208	VN
SL4.0ch08	54451870	54453537	VN
SL4.0ch09	61392335	61395887	VN
SL4.0ch02	41638262	41643170	VN
SL4.0ch07	3920076	3923428	VN
SL4.0ch05	63024131	63026956	VN
SL4.0ch07	6650818	6654729	VN
SL4.0ch04	30548243	30551638	VN
SL4.0ch04	22795346	22799453	VN
SL4.0ch10	2813191	2817602	VN
SL4.0ch07	7065233	7068344	VN
SL4.0ch03	59209146	59212218	VN
SL4.0ch12	64529811	64532093	VN
SL4.0ch12	2884644	2886917	VN
SL4.0ch04	52595957	52600026	VN
SL4.0ch12	1332673	1335494	VN
SL4.0ch01	77875632	77879341	VN
SL4.0ch05	3070020	3071404	VN
SL4.0ch03	54618550	54623673	VN
SL4.0ch11	51204116	51206354	VN
SL4.0ch01	84137213	84140120	VN
SL4.0ch02	35908896	35912945	VN
SL4.0ch06	37073586	37077869	VN
SL4.0ch01	82746393	82749641	VN
SL4.0ch05	6558795	6561118	VN
SL4.0ch09	1503683	1504915	VN
SL4.0ch03	54098385	54102595	VN
SL4.0ch11	4291182	4293150	VN
SL4.0ch11	50812909	50814932	VN
SL4.0ch05	5896959	5898995	VN
SL4.0ch11	52148808	52150190	VN
SL4.0ch07	36497169	36498991	VN
SL4.0ch02	39215948	39217435	VN
SL4.0ch06	46034199	46038313	VN
SL4.0ch03	58147978	58149864	VN
SL4.0ch09	60040268	60042339	VN
SL4.0ch09	14497155	14501073	VN
SL4.0ch01	67719767	67723858	VN
SL4.0ch04	56517990	56521401	VN
SL4.0ch11	5718596	5721393	VN
SL4.0ch04	52541529	52542959	VN
SL4.0ch03	2464120	2466843	VN
SL4.0ch08	56240669	56242422	VN
SL4.0ch01	54079791	54082633	VN
SL4.0ch04	61523777	61528635	VN
SL4.0ch10	63515364	63519423	VN
SL4.0ch06	44922694	44926015	VN
SL4.0ch06	22102928	22105670	VN
SL4.0ch09	30813715	30816628	VN
SL4.0ch11	51287938	51290884	VN
SL4.0ch12	65617826	65620302	VN
SL4.0ch06	42268212	42270974	VN
SL4.0ch07	21383582	21386719	VN
SL4.0ch12	731198	734377	VN
SL4.0ch02	41080579	41083120	VN
SL4.0ch11	52607339	52609730	VN
SL4.0ch10	10394296	10396910	VN
SL4.0ch03	61936086	61938064	VN
SL4.0ch06	1461935	1465789	VN
SL4.0ch12	1371865	1373909	VN
SL4.0ch12	66313370	66317482	VN
SL4.0ch01	3646086	3649249	VN
SL4.0ch11	49283732	49287336	VN
SL4.0ch07	64657225	64663727	VN
SL4.0ch03	59029700	59031795	VN
SL4.0ch04	59556399	59557841	VN
SL4.0ch02	32402432	32405941	VN
SL4.0ch11	3229698	3230585	VN
SL4.0ch09	57922981	57925343	VN
SL4.0ch07	442547	450316	VN
SL4.0ch09	65177752	65180135	VN
SL4.0ch05	4699717	4703470	VN
SL4.0ch10	60385810	60388602	VN
SL4.0ch01	79362667	79366484	VN
SL4.0ch02	37553014	37556355	VN
SL4.0ch01	13995001	13998068	VN
SL4.0ch11	29480540	29482500	VN
SL4.0ch03	52495744	52500813	VN
SL4.0ch02	31607932	31612832	VN
SL4.0ch05	61000360	61002385	VN
SL4.0ch05	61624656	61628725	VN
SL4.0ch01	41009511	41012145	VN
SL4.0ch06	39740501	39741517	VN
SL4.0ch01	87786464	87790496	VN
SL4.0ch04	57873206	57876060	VN
SL4.0ch01	18545786	18547956	VN
SL4.0ch11	52916595	52917599	VN
SL4.0ch07	62530464	62533840	VN
SL4.0ch02	44219818	44223027	VN
SL4.0ch10	24167388	24171254	VN
SL4.0ch02	21115206	21118446	VN
SL4.0ch03	36419305	36422953	VN
SL4.0ch09	34832661	34834141	VN
SL4.0ch12	64991666	64995359	VN
SL4.0ch10	57559163	57563181	VN
SL4.0ch01	88871517	88873235	VN
SL4.0ch02	53245808	53248789	VN
SL4.0ch04	44541557	44542621	VN
SL4.0ch07	15453913	15458214	VN
SL4.0ch03	63469884	63472501	VN
SL4.0ch12	751935	755292	VN
SL4.0ch05	6954699	6958021	VN
SL4.0ch05	64795236	64797114	VN
SL4.0ch01	83044606	83048243	VN
SL4.0ch12	66084485	66086705	VN
SL4.0ch01	90232789	90233477	VN
SL4.0ch09	2493936	2495059	VN
SL4.0ch10	58248383	58250487	VN
SL4.0ch04	59980000	59985703	VN
SL4.0ch11	1752087	1755304	VN
SL4.0ch10	1857369	1859541	VN
SL4.0ch07	66858075	66861661	VN
SL4.0ch04	60763307	60768018	VN
SL4.0ch03	61266881	61271489	VN
SL4.0ch10	955147	960563	VN
SL4.0ch01	72187788	72190715	VN
SL4.0ch11	46347186	46349575	VN
SL4.0ch07	248884	250812	VN
SL4.0ch01	86897827	86900014	VN
SL4.0ch01	75511593	75515731	VN
SL4.0ch11	28084764	28086810	VN
SL4.0ch11	53159408	53161365	VN
SL4.0ch05	1380661	1382698	VN
SL4.0ch04	62133976	62135564	VN
SL4.0ch03	48040571	48042657	VN
SL4.0ch08	37782613	37784462	VN
SL4.0ch02	44043559	44046702	VN
SL4.0ch06	33949110	33951032	VN
SL4.0ch02	49593217	49596018	VN
SL4.0ch02	51975447	51978102	VN
SL4.0ch10	63304761	63306163	VN
SL4.0ch04	38122968	38124781	VN
SL4.0ch02	47952433	47955398	VN
SL4.0ch09	66948046	66950520	VN
SL4.0ch02	38844046	38846749	VN
SL4.0ch01	67050510	67056988	VN
SL4.0ch10	58980358	58982836	VN
SL4.0ch10	55180134	55181571	VN
SL4.0ch03	456215	461077	VN
SL4.0ch03	57036977	57041485	VN
SL4.0ch03	57870144	57872220	VN
SL4.0ch05	64681591	64685767	VN
SL4.0ch03	45710303	45713113	VN
SL4.0ch03	58598335	58600641	VN
SL4.0ch05	60128159	60131978	VN
SL4.0ch02	36826810	36828092	VN
SL4.0ch04	42871592	42874123	VN
SL4.0ch06	847732	850331	VN
SL4.0ch08	57631188	57633228	VN
SL4.0ch10	3596426	3598980	VN
SL4.0ch03	53037863	53042908	VN
SL4.0ch01	89491415	89495575	VN
SL4.0ch04	61768301	61774317	VN
SL4.0ch07	24046756	24049729	VN
SL4.0ch04	63789605	63795649	VN
SL4.0ch12	285282	287490	VN
SL4.0ch09	10302970	10305520	VN
SL4.0ch12	33652486	33653779	VN
SL4.0ch03	25704393	25706852	VN
SL4.0ch06	39347783	39349429	VN
SL4.0ch06	42343848	42346910	VN
SL4.0ch12	63378587	63382193	VN
SL4.0ch11	29154455	29157496	VN
SL4.0ch12	2603773	2606313	VN
SL4.0ch06	2639838	2646559	VN
SL4.0ch01	1813714	1816102	VN
SL4.0ch06	23823557	23826937	VN
SL4.0ch07	44324920	44326341	VN
SL4.0ch08	58089354	58094836	VN
SL4.0ch04	38936818	38939058	VN
SL4.0ch07	67246686	67247938	VN
SL4.0ch03	53744948	53746606	VN
SL4.0ch09	60939779	60940856	VN
SL4.0ch01	526116	528012	VN
SL4.0ch12	929829	934707	VN
SL4.0ch07	59104403	59108317	VN
SL4.0ch10	60607752	60610997	VN
SL4.0ch11	1230033	1233242	VN
SL4.0ch06	2016102	2017786	VN
SL4.0ch12	914891	916430	VN
SL4.0ch02	43464011	43466894	VN
SL4.0ch10	45316334	45319154	VN
SL4.0ch12	832393	834683	VN
SL4.0ch05	20244849	20248056	VN
SL4.0ch12	63550305	63552687	VN
SL4.0ch07	57383519	57385412	VN
SL4.0ch10	61613764	61616747	VN
SL4.0ch06	43512750	43514350	VN
SL4.0ch03	47483169	47486179	VN
SL4.0ch12	667444	670193	VN
SL4.0ch01	75088947	75090179	VN
SL4.0ch04	61610140	61613231	VN
SL4.0ch12	46043711	46045184	VN
SL4.0ch06	45659415	45661238	VN
SL4.0ch02	36028662	36032434	VN
SL4.0ch05	7154797	7157635	VN
SL4.0ch02	52635912	52640057	VN
SL4.0ch01	71524734	71528639	VN
SL4.0ch08	65201	68626	VN
SL4.0ch03	60315220	60316837	VN
SL4.0ch06	43873381	43877612	VN
SL4.0ch04	64147756	64149677	VN
SL4.0ch01	69712697	69714852	VN
SL4.0ch10	40945296	40947120	VN
SL4.0ch03	4175746	4178448	VN
SL4.0ch04	2727520	2729946	VN
SL4.0ch10	587557	589762	VN
SL4.0ch10	57306395	57308436	VN
SL4.0ch10	59080795	59081839	VN
SL4.0ch12	811993	814545	VN
SL4.0ch09	60956452	60959535	VN
SL4.0ch09	54737155	54739150	VN
SL4.0ch05	56097991	56099064	VN
SL4.0ch04	4462983	4465393	VN
SL4.0ch03	53679633	53680961	VN
SL4.0ch04	11647932	11650818	VN
SL4.0ch09	319884	321780	VN
SL4.0ch03	47696348	47700892	VN
SL4.0ch06	42434273	42436685	VN
SL4.0ch03	48480327	48484655	VN
SL4.0ch06	31221374	31223747	VN
SL4.0ch04	57479140	57480200	VN
SL4.0ch10	48749703	48752097	VN
SL4.0ch12	64010951	64013852	VN
SL4.0ch12	5608725	5610734	VN
SL4.0ch10	59056161	59059442	VN
SL4.0ch09	53634791	53638319	VN
SL4.0ch02	32469557	32471583	VN
SL4.0ch03	45308203	45311439	VN
SL4.0ch12	44375043	44377720	VN
SL4.0ch03	29059472	29061539	VN
SL4.0ch02	39599106	39600830	VN
SL4.0ch04	3552105	3555323	VN
SL4.0ch05	59662136	59663089	VN
SL4.0ch07	67500605	67502923	VN
SL4.0ch02	50823192	50827427	VN
SL4.0ch02	34295270	34299603	VN
SL4.0ch05	39839877	39842051	VN
SL4.0ch08	63386344	63387923	VN
SL4.0ch05	65037493	65042422	VN
SL4.0ch02	48760884	48763748	VN
SL4.0ch12	7623341	7625976	VN
SL4.0ch10	61801184	61803680	VN
SL4.0ch08	62280152	62283120	VN
SL4.0ch10	55379550	55381968	VN
SL4.0ch10	61985236	61987407	VN
SL4.0ch04	63903893	63905459	VN
SL4.0ch12	66027917	66030064	VN
SL4.0ch10	4422593	4425711	VN
SL4.0ch04	710628	713057	VN
SL4.0ch10	2945469	2947517	VN
SL4.0ch06	35810881	35813054	VN
SL4.0ch10	64040947	64042968	VN
SL4.0ch03	7099874	7101074	VN
SL4.0ch03	6608530	6614023	VN
SL4.0ch01	21784069	21786017	VN
SL4.0ch02	34883979	34884800	VN
SL4.0ch01	87612368	87613743	VN
SL4.0ch10	64088598	64091231	VN
SL4.0ch02	35288900	35292724	VN
SL4.0ch01	83161227	83161999	VN
SL4.0ch03	64711262	64712861	VN
SL4.0ch04	662388	665926	VN
SL4.0ch10	63162430	63164178	VN
SL4.0ch06	45129467	45131525	VN
SL4.0ch03	56157479	56161442	VN
SL4.0ch03	839718	841145	VN
SL4.0ch10	57609674	57611045	VN
SL4.0ch02	51543526	51548893	VN
SL4.0ch05	2804426	2807133	VN
SL4.0ch04	64217214	64218973	VN
SL4.0ch01	83038838	83042683	VN
SL4.0ch10	61978096	61980848	VN
SL4.0ch01	1472748	1477315	VN
SL4.0ch02	21005331	21008374	VN
SL4.0ch03	59727714	59730717	VN
SL4.0ch01	73410034	73413390	VN
SL4.0ch11	50252211	50254805	VN
SL4.0ch01	78503114	78505385	VN
SL4.0ch01	87832843	87834571	VN
SL4.0ch09	3513169	3516822	VN
SL4.0ch01	239376	240064	VN
SL4.0ch03	3567615	3570553	VN
SL4.0ch05	57573147	57575418	VN
SL4.0ch10	49957466	49959664	VN
SL4.0ch09	68111742	68112549	VN
SL4.0ch03	46467118	46472869	VN
SL4.0ch07	61551841	61554611	VN
SL4.0ch11	51930442	51933798	VN
SL4.0ch03	65103166	65105060	VN
SL4.0ch12	58807493	58810202	VN
SL4.0ch02	36061162	36064279	VN
SL4.0ch12	63197541	63199905	VN
SL4.0ch02	43547032	43549561	VN
SL4.0ch09	60977768	60980251	VN
SL4.0ch10	54469161	54472645	VN
SL4.0ch10	59006560	59007708	VN
SL4.0ch09	57861720	57864760	VN
SL4.0ch04	5084860	5087478	VN
SL4.0ch02	47970211	47971485	VN
SL4.0ch08	52598761	52601781	VN
SL4.0ch03	56801071	56802239	VN
SL4.0ch06	1611769	1613690	VN
SL4.0ch06	39716553	39720459	VN
SL4.0ch10	57553306	57556387	VN
SL4.0ch02	20630574	20633302	VN
SL4.0ch01	19522526	19526249	VN
SL4.0ch01	84726092	84728087	VN
SL4.0ch01	66997224	66999649	VN
SL4.0ch05	5748295	5751016	VN
SL4.0ch12	891444	895258	VN
SL4.0ch03	33297669	33300965	VN
SL4.0ch06	45854601	45856062	VN
SL4.0ch10	63491928	63495621	VN
SL4.0ch12	41253212	41255265	VN
SL4.0ch07	66549604	66552942	VN
SL4.0ch02	18674479	18677651	VN
SL4.0ch05	62312679	62313793	VN
SL4.0ch07	59835584	59837381	VN
SL4.0ch08	60278746	60280423	VN
SL4.0ch01	84680539	84683022	VN
SL4.0ch01	199489	201476	VN
SL4.0ch11	2550480	2551696	VN
SL4.0ch10	62563512	62567187	VN
SL4.0ch04	5892523	5895331	VN
SL4.0ch02	53024075	53026372	VN
SL4.0ch07	66361069	66364350	VN
SL4.0ch10	46132429	46134910	VN
SL4.0ch02	25823459	25825618	VN
SL4.0ch02	50032717	50037640	VN
SL4.0ch08	1672429	1675686	VN
SL4.0ch08	25482373	25484302	VN
SL4.0ch04	41708830	41710703	VN
SL4.0ch01	4675662	4677478	VN
SL4.0ch10	53254778	53260052	VN
SL4.0ch07	67273229	67275156	VN
SL4.0ch12	65449896	65451358	VN
SL4.0ch08	58650308	58651339	VN
SL4.0ch10	64623894	64627409	VN
SL4.0ch09	1136667	1140771	VN
SL4.0ch08	53885425	53889453	VN
SL4.0ch09	25614831	25620252	VN
SL4.0ch01	70055095	70057139	VN
SL4.0ch12	64616298	64617380	VN
SL4.0ch02	44359385	44360800	VN
SL4.0ch02	36399458	36402627	VN
SL4.0ch03	227588	229407	VN
SL4.0ch06	47177536	47179657	VN
SL4.0ch06	38849979	38853715	VN
SL4.0ch10	63410761	63413086	VN
SL4.0ch02	43809971	43816129	VN
SL4.0ch02	44931142	44935097	VN
SL4.0ch07	719869	721186	VN
SL4.0ch03	24485444	24486729	VN
SL4.0ch12	597978	601386	VN
SL4.0ch10	97714	100752	VN
SL4.0ch06	31867849	31869069	VN
SL4.0ch08	52541500	52543886	VN
SL4.0ch10	64119272	64121135	VN
SL4.0ch01	86624082	86626798	VN
SL4.0ch06	36583771	36584945	VN
SL4.0ch04	63412432	63416488	VN
SL4.0ch11	20760189	20761313	VN
SL4.0ch01	439907	444892	VN
SL4.0ch01	82197991	82200690	VN
SL4.0ch05	64101442	64102760	VN
SL4.0ch01	58605179	58606690	VN
SL4.0ch03	10420504	10422410	VN
SL4.0ch10	60056904	60058102	VN
SL4.0ch10	57678388	57682315	VN
SL4.0ch03	15052880	15054649	VN
SL4.0ch02	42458062	42460488	VN
SL4.0ch12	59298023	59300738	VN
SL4.0ch03	2576188	2581782	VN
SL4.0ch03	46460902	46463876	VN
SL4.0ch02	38339933	38341526	VN
SL4.0ch02	36087788	36090271	VN
SL4.0ch11	52703918	52707031	VN
SL4.0ch10	64216267	64219242	VN
SL4.0ch02	29693046	29694912	VN
SL4.0ch07	23432081	23434894	VN
SL4.0ch02	48008419	48010419	VN
SL4.0ch10	61177670	61178515	VN
SL4.0ch01	82222000	82223092	VN
SL4.0ch07	33163741	33170842	VN
SL4.0ch12	4013256	4016679	VN
SL4.0ch04	53929540	53932464	VN
SL4.0ch01	83927204	83929705	VN
SL4.0ch08	59636227	59639437	VN
SL4.0ch03	47046172	47048203	VN
SL4.0ch05	58143597	58144923	VN
SL4.0ch04	57130653	57133054	VN
SL4.0ch10	1004898	1006421	VN
SL4.0ch04	5578625	5579633	VN
SL4.0ch02	48493090	48499198	VN
SL4.0ch06	36811143	36813250	VN
SL4.0ch03	46198603	46201483	VN
SL4.0ch02	11059203	11061326	VN
SL4.0ch02	11051268	11054767	VN
SL4.0ch06	23506707	23510494	VN
SL4.0ch01	2374670	2375389	VN
SL4.0ch06	35746544	35747884	VN
SL4.0ch06	41497077	41498185	VN
SL4.0ch08	6926114	6927705	VN
SL4.0ch02	48485233	48489148	VN
SL4.0ch08	60383094	60385586	VN
SL4.0ch10	61347447	61349323	VN
SL4.0ch12	65676813	65677897	VN
SL4.0ch06	2590914	2593404	VN
SL4.0ch05	3935313	3936234	VN
SL4.0ch12	39211922	39213729	VN
SL4.0ch11	39087260	39088987	VN
SL4.0ch11	48232769	48235372	VN
SL4.0ch04	21086765	21090537	VN
SL4.0ch05	94421	99159	VN
SL4.0ch07	66143544	66147346	VN
SL4.0ch02	34723993	34727083	VN
SL4.0ch11	8505814	8507999	VN
SL4.0ch10	61412100	61413735	VN
SL4.0ch10	21826500	21828493	VN
SL4.0ch04	53958539	53960156	VN
SL4.0ch01	358762	362326	VN
SL4.0ch09	2187786	2189344	VN
SL4.0ch02	49097588	49099330	VN
SL4.0ch04	31627992	31629351	VN
SL4.0ch07	781526	783053	VN
SL4.0ch10	57693108	57694577	VN
SL4.0ch01	78097771	78100253	VN
SL4.0ch09	3117983	3119654	VN
SL4.0ch09	28570	30908	VN
SL4.0ch04	62759656	62760820	VN
SL4.0ch05	52988206	52992040	VN
SL4.0ch02	22892055	22897128	VN
SL4.0ch02	28081138	28082694	VN
SL4.0ch02	51510878	51512239	VN
SL4.0ch02	47445665	47450072	VN
SL4.0ch07	66323164	66324528	VN
SL4.0ch04	42376479	42378611	VN
SL4.0ch11	2203144	2204281	VN
SL4.0ch04	1682574	1683851	VN
SL4.0ch03	2674347	2677195	VN
SL4.0ch01	2300670	2302477	VN
SL4.0ch05	63174269	63176160	VN
SL4.0ch09	62819857	62822590	VN
SL4.0ch05	61688609	61690383	VN
SL4.0ch03	60528273	60531318	VN
SL4.0ch10	678868	680480	VN
SL4.0ch11	4829006	4832851	VN
SL4.0ch01	2811532	2813242	VN
SL4.0ch08	1204832	1207030	VN
SL4.0ch10	45843865	45845372	VN
SL4.0ch05	10880329	10883683	VN
SL4.0ch02	31948161	31951353	VN
SL4.0ch06	42527032	42529281	VN
SL4.0ch06	34877983	34880280	VN
SL4.0ch04	48779995	48781488	VN
SL4.0ch04	57828300	57829821	VN
SL4.0ch12	2050105	2052398	VN
SL4.0ch11	460570	461819	VN
SL4.0ch11	9916475	9918208	VN
SL4.0ch11	3097459	3098632	VN
SL4.0ch04	46139704	46141082	VN
SL4.0ch07	66960573	66963318	VN
SL4.0ch10	4066254	4071235	VN
SL4.0ch06	41315242	41317687	VN
SL4.0ch11	50074056	50076707	VN
SL4.0ch03	2004477	2007116	VN
SL4.0ch11	51735415	51738892	VN
SL4.0ch10	22874528	22879321	VN
SL4.0ch03	1093534	1096283	VN
SL4.0ch04	1106473	1108200	VN
SL4.0ch07	633397	637743	VN
SL4.0ch04	3875801	3877735	VN
SL4.0ch01	84499537	84501330	VN
SL4.0ch10	44682757	44684711	VN
SL4.0ch09	1540053	1543096	VN
SL4.0ch11	53454778	53456894	VN
SL4.0ch12	3150618	3153169	VN
SL4.0ch06	1253140	1257297	VN
SL4.0ch01	90109279	90111975	VN
SL4.0ch03	60301534	60303581	VN
SL4.0ch01	87890250	87892625	VN
SL4.0ch02	35274469	35277864	VN
SL4.0ch01	73463500	73464938	VN
SL4.0ch05	63346673	63347631	VN
SL4.0ch08	62880815	62885920	VN
SL4.0ch09	66498908	66500195	VN
SL4.0ch07	81798	86103	VN
SL4.0ch01	74202752	74205180	VN
SL4.0ch11	52511854	52512842	VN
SL4.0ch11	5682803	5684398	VN
SL4.0ch01	80657008	80659030	VN
SL4.0ch04	61685479	61689090	VN
SL4.0ch11	52708177	52710736	VN
SL4.0ch06	46314604	46316072	VN
SL4.0ch07	62459724	62461491	VN
SL4.0ch09	65594095	65596039	VN
SL4.0ch02	23336523	23338850	VN
SL4.0ch05	53618593	53622244	VN
SL4.0ch08	59975407	59979494	VN
SL4.0ch11	31752990	31754965	VN
SL4.0ch07	61877743	61879794	VN
SL4.0ch05	8886329	8888985	VN
SL4.0ch07	47512652	47514610	VN
SL4.0ch01	3285603	3287743	VN
SL4.0ch03	12035714	12037439	VN
SL4.0ch07	65178111	65183764	VN
SL4.0ch03	62747713	62749113	VN
SL4.0ch09	4840342	4843354	VN
SL4.0ch06	2156195	2157442	VN
SL4.0ch06	42812949	42814282	VN
SL4.0ch04	63933915	63935168	VN
SL4.0ch03	49044070	49045584	VN
SL4.0ch12	1419082	1422392	VN
SL4.0ch08	53168257	53170698	VN
SL4.0ch12	1097523	1099325	VN
SL4.0ch07	12363659	12365513	VN
SL4.0ch08	63969521	63972836	VN
SL4.0ch12	6398676	6399764	VN
SL4.0ch03	15231785	15233214	VN
SL4.0ch10	63278690	63281099	VN
SL4.0ch05	8975556	8979962	VN
SL4.0ch07	60040786	60042587	VN
SL4.0ch07	214352	220105	VN
SL4.0ch02	43315872	43316832	VN
SL4.0ch08	63687449	63688479	VN
SL4.0ch01	67640807	67641779	VN
SL4.0ch01	4426480	4429154	VN
SL4.0ch07	66892082	66892828	VN
SL4.0ch04	57030825	57032878	VN
SL4.0ch08	61262889	61264188	VN
SL4.0ch02	2479595	2481780	VN
SL4.0ch06	41592302	41597867	VN
SL4.0ch11	15614354	15616578	VN
SL4.0ch02	31512976	31515446	VN
SL4.0ch04	51571249	51572128	VN
SL4.0ch08	62456865	62459464	VN
SL4.0ch05	1701841	1703166	VN
SL4.0ch04	40044926	40046433	VN
SL4.0ch08	876669	878354	VN
SL4.0ch11	328403	330523	VN
SL4.0ch10	10621954	10623184	VN
SL4.0ch12	10474759	10477243	VN
SL4.0ch05	4487779	4488852	VN
SL4.0ch04	2879234	2883415	VN
SL4.0ch03	54675187	54676690	VN
SL4.0ch04	59308875	59311891	VN
SL4.0ch08	19021955	19023571	VN
SL4.0ch09	3051800	3053233	VN
SL4.0ch06	629827	632016	VN
SL4.0ch03	58556975	58564284	VN
SL4.0ch03	5540504	5542608	VN
SL4.0ch07	66182311	66184920	VN
SL4.0ch06	34443128	34445503	VN
SL4.0ch10	62024706	62027088	VN
SL4.0ch08	5154678	5157266	VN
SL4.0ch03	44587082	44590644	VN
SL4.0ch02	39880109	39881523	VN
SL4.0ch04	59094608	59096579	VN
SL4.0ch10	20839549	20840848	VN
SL4.0ch12	5635286	5638662	VN
SL4.0ch02	39321000	39322633	VN
SL4.0ch09	4010146	4012895	VN
SL4.0ch02	40937970	40939618	VN
SL4.0ch08	63965385	63967590	VN
SL4.0ch09	16593748	16595286	VN
SL4.0ch08	709436	711922	VN
SL4.0ch06	1328057	1330909	VN
SL4.0ch02	45123070	45124942	VN
SL4.0ch06	2138613	2140108	VN
SL4.0ch02	44301125	44303490	VN
SL4.0ch02	42635236	42638699	VN
SL4.0ch04	53709614	53711160	VN
SL4.0ch01	1785932	1787624	VN
SL4.0ch12	9763416	9766127	VN
SL4.0ch09	40538607	40540640	VN
SL4.0ch01	82707948	82710101	VN
SL4.0ch10	10685558	10689227	VN
SL4.0ch04	63635017	63638937	VN
SL4.0ch01	883740	885514	VN
SL4.0ch09	4691972	4693490	VN
SL4.0ch07	58214999	58216533	VN
SL4.0ch02	31870976	31872710	VN
SL4.0ch02	51414267	51416315	VN
SL4.0ch10	942352	945610	VN
SL4.0ch08	63550677	63551748	VN
SL4.0ch04	60774342	60777569	VN
SL4.0ch07	2868305	2869590	VN
SL4.0ch01	312690	314657	VN
SL4.0ch01	8721602	8723778	VN
SL4.0ch03	62491488	62492982	VN
SL4.0ch08	57822107	57826247	VN
SL4.0ch07	67846385	67847882	VN
SL4.0ch09	5119142	5120913	VN
SL4.0ch10	54320610	54323518	VN
SL4.0ch05	5430129	5431446	VN
SL4.0ch03	54980472	54981701	VN
SL4.0ch08	839702	841046	VN
SL4.0ch08	63009153	63010905	VN
SL4.0ch05	4370275	4372917	VN
SL4.0ch07	72159	79833	VN
SL4.0ch12	32892505	32894016	VN
SL4.0ch10	2196317	2197395	VN
SL4.0ch09	851625	852925	VN
SL4.0ch04	58461513	58464282	VN
SL4.0ch11	1609585	1611192	VN
SL4.0ch04	1548431	1553716	VN
SL4.0ch04	1090793	1092899	VN
SL4.0ch09	44953179	44955981	VN
SL4.0ch06	46298474	46300113	VN
SL4.0ch05	62469204	62471814	VN
SL4.0ch04	14674791	14678485	VN
SL4.0ch11	39297843	39300394	VN
SL4.0ch07	2993	4477	VN
SL4.0ch03	1608304	1610208	VN
SL4.0ch08	57515020	57516329	VN
SL4.0ch02	21556140	21557715	VN
SL4.0ch06	39239355	39244541	VN
SL4.0ch06	39851977	39853776	VN
SL4.0ch09	57142440	57143749	VN
SL4.0ch03	7434036	7435105	VN
SL4.0ch07	34898317	34899989	VN
SL4.0ch07	63914424	63916645	VN
SL4.0ch05	19126015	19128288	VN
SL4.0ch07	64783198	64787177	VN
SL4.0ch01	67010048	67012442	VN
SL4.0ch05	7534525	7538069	VN
SL4.0ch12	45130423	45132577	VN
SL4.0ch02	34899038	34901109	VN
SL4.0ch01	69323596	69326681	VN
SL4.0ch02	31958458	31960782	VN
SL4.0ch01	80417135	80420973	VN
SL4.0ch03	65152985	65155820	VN
SL4.0ch03	62873630	62875078	VN
SL4.0ch03	20501204	20503293	VN
SL4.0ch05	59469163	59471373	VN
SL4.0ch08	60917378	60918909	VN
SL4.0ch01	385530	387193	VN
SL4.0ch12	4430702	4432648	VN
SL4.0ch03	62708852	62712217	VN
SL4.0ch02	36167849	36169374	VN
SL4.0ch03	7054628	7056479	VN
SL4.0ch02	48076002	48077456	VN
SL4.0ch08	62512660	62513733	VN
SL4.0ch04	56276524	56278740	VN
SL4.0ch01	67754441	67755968	VN
SL4.0ch01	13806217	13807743	VN
SL4.0ch02	12619099	12622031	VN
SL4.0ch06	47242739	47243737	VN
SL4.0ch06	46074419	46078855	VN
SL4.0ch01	82499098	82500555	VN
SL4.0ch11	12879282	12881978	VN
SL4.0ch06	42903367	42904569	VN
SL4.0ch01	77311260	77313499	VN
SL4.0ch01	78450911	78453585	VN
SL4.0ch04	2047830	2050947	VN
SL4.0ch11	11699520	11701215	VN
SL4.0ch02	44822331	44824381	VN
SL4.0ch08	59442351	59444146	VN
SL4.0ch10	62987310	62989269	VN
SL4.0ch06	44594149	44595413	VN
SL4.0ch07	65701905	65704817	VN
SL4.0ch10	61223495	61225997	VN
SL4.0ch09	50281564	50283120	VN
SL4.0ch10	55565102	55566846	VN
SL4.0ch07	432833	434349	VN
SL4.0ch11	3704915	3707887	VN
SL4.0ch03	3614628	3617178	VN
SL4.0ch04	4080446	4084286	VN
SL4.0ch06	40160324	40162029	VN
SL4.0ch05	11373716	11375745	VN
SL4.0ch09	34419734	34421129	VN
SL4.0ch10	1174797	1176716	VN
SL4.0ch02	39970830	39972876	VN
SL4.0ch02	35210175	35211237	VN
SL4.0ch09	58121449	58122923	VN
SL4.0ch04	21145827	21147540	VN
SL4.0ch06	46185568	46186947	VN
SL4.0ch09	2922431	2923938	VN
SL4.0ch09	5486689	5488038	VN
SL4.0ch01	1042852	1046338	VN
SL4.0ch12	7012627	7014774	VN
SL4.0ch01	2125144	2127068	VN
SL4.0ch09	62837969	62840708	VN
SL4.0ch12	58969547	58971697	VN
SL4.0ch05	51099457	51100634	VN
SL4.0ch07	64358888	64361473	VN
SL4.0ch06	18299194	18300074	VN
SL4.0ch01	46337793	46339208	VN
SL4.0ch01	75754735	75756417	VN
SL4.0ch05	5777184	5778041	VN
SL4.0ch12	6465001	6468430	VN
SL4.0ch10	473399	478214	VN
SL4.0ch04	63371327	63372393	VN
SL4.0ch03	3586697	3588408	VN
SL4.0ch08	2451022	2453756	VN
SL4.0ch03	56084844	56085733	VN
SL4.0ch07	3417403	3418440	VN
SL4.0ch11	48880860	48883062	VN
SL4.0ch07	54681654	54683272	VN
SL4.0ch03	53892502	53894181	VN
SL4.0ch09	657945	659458	VN
SL4.0ch11	51359837	51361421	VN
SL4.0ch10	50016880	50018080	VN
SL4.0ch04	58194803	58196417	VN
SL4.0ch12	60902477	60905291	VN
SL4.0ch02	52696622	52697958	VN
SL4.0ch07	1043480	1045730	VN
SL4.0ch01	78993851	78995892	VN
[truncated: 20,522 more rows]

## Sheet: Leaf_vs_GC
chr	start	end	Diff
SL4.0ch01	36926724	36931135	Leaf
SL4.0ch01	69987160	69991483	Leaf
SL4.0ch01	75202309	75207204	Leaf
SL4.0ch01	77391883	77394065	Leaf
SL4.0ch01	78941914	78945128	Leaf
SL4.0ch01	80061040	80063921	Leaf
SL4.0ch01	82522766	82525696	Leaf
SL4.0ch01	84592238	84595193	Leaf
SL4.0ch02	37240012	37244198	Leaf
SL4.0ch02	38517060	38521319	Leaf
SL4.0ch02	38539409	38542574	Leaf
SL4.0ch02	40132444	40135508	Leaf
SL4.0ch02	40496416	40500150	Leaf
SL4.0ch02	46269025	46271985	Leaf
SL4.0ch02	47913125	47916492	Leaf
SL4.0ch02	51550449	51553026	Leaf
SL4.0ch03	539682	543609	Leaf
SL4.0ch03	545300	549619	Leaf
SL4.0ch03	48875603	48879446	Leaf
SL4.0ch03	58869736	58873456	Leaf
SL4.0ch03	59272502	59277520	Leaf
SL4.0ch03	61376435	61381312	Leaf
SL4.0ch03	61746265	61750997	Leaf
SL4.0ch03	64349207	64353778	Leaf
SL4.0ch04	2721856	2724773	Leaf
SL4.0ch04	6065571	6071329	Leaf
SL4.0ch04	49952416	49956463	Leaf
SL4.0ch04	50327124	50331665	Leaf
SL4.0ch04	58968805	58972793	Leaf
SL4.0ch04	59786026	59789882	Leaf
SL4.0ch04	61665570	61669576	Leaf
SL4.0ch04	63251753	63257181	Leaf
SL4.0ch04	63951104	63954605	Leaf
SL4.0ch05	1782664	1786152	Leaf
SL4.0ch05	7128171	7132360	Leaf
SL4.0ch06	539764	542958	Leaf
SL4.0ch06	3252211	3260035	Leaf
SL4.0ch06	36683452	36685326	Leaf
SL4.0ch06	37695956	37698747	Leaf
SL4.0ch06	41336769	41341723	Leaf
SL4.0ch06	43506243	43510266	Leaf
SL4.0ch06	45539618	45542736	Leaf
SL4.0ch07	1468334	1470400	Leaf
SL4.0ch07	3776017	3781092	Leaf
SL4.0ch07	56564809	56567482	Leaf
SL4.0ch07	61989481	61992972	Leaf
SL4.0ch07	63103159	63110388	Leaf
SL4.0ch07	66957397	66963250	Leaf
SL4.0ch08	47583	50000	Leaf
SL4.0ch08	1077895	1083182	Leaf
SL4.0ch08	58542415	58550294	Leaf
SL4.0ch08	58980955	58983517	Leaf
SL4.0ch08	62383336	62387064	Leaf
SL4.0ch09	2246685	2252826	Leaf
SL4.0ch09	5786319	5791538	Leaf
SL4.0ch09	63674846	63682383	Leaf
SL4.0ch09	67005372	67013693	Leaf
SL4.0ch09	68375363	68380335	Leaf
SL4.0ch10	59040864	59044561	Leaf
SL4.0ch10	59854031	59858478	Leaf
SL4.0ch10	60424296	60427565	Leaf
SL4.0ch11	1917607	1921215	Leaf
SL4.0ch11	2732496	2739892	Leaf
SL4.0ch11	2745511	2757113	Leaf
SL4.0ch11	3384819	3388312	Leaf
SL4.0ch11	3480467	3486265	Leaf
SL4.0ch11	4335605	4338057	Leaf
SL4.0ch12	1353179	1357961	Leaf
SL4.0ch12	1403220	1406304	Leaf
SL4.0ch12	1418901	1422037	Leaf
SL4.0ch12	2786190	2790491	Leaf
SL4.0ch12	4305755	4307969	Leaf
SL4.0ch06	37562306	37565999	Leaf
SL4.0ch01	79947084	79951446	Leaf
SL4.0ch02	43364055	43369180	Leaf
SL4.0ch08	59219921	59223885	Leaf
SL4.0ch02	36140519	36145056	Leaf
SL4.0ch04	58139797	58144813	Leaf
SL4.0ch12	64297101	64304200	Leaf
SL4.0ch08	43892237	43894397	Leaf
SL4.0ch07	1847455	1851978	Leaf
SL4.0ch06	45416392	45420165	Leaf
SL4.0ch06	46859563	46861197	Leaf
SL4.0ch06	23482245	23484143	Leaf
SL4.0ch06	41899498	41902084	Leaf
SL4.0ch02	47119097	47124123	Leaf
SL4.0ch01	85638978	85642288	Leaf
SL4.0ch03	59680617	59684354	Leaf
SL4.0ch11	52368759	52374565	Leaf
SL4.0ch06	41876671	41879280	Leaf
SL4.0ch05	2549487	2553204	Leaf
SL4.0ch10	854720	857996	Leaf
SL4.0ch02	47372033	47373622	Leaf
SL4.0ch04	7051486	7053797	Leaf
SL4.0ch02	45067612	45071016	Leaf
SL4.0ch02	39445010	39450331	Leaf
SL4.0ch07	57802561	57805530	Leaf
SL4.0ch04	61905098	61908649	Leaf
SL4.0ch07	59868720	59871077	Leaf
SL4.0ch07	62893781	62896025	Leaf
SL4.0ch06	43144270	43147226	Leaf
SL4.0ch06	37119315	37121868	Leaf
SL4.0ch01	69640076	69644175	Leaf
SL4.0ch01	84348291	84352740	Leaf
SL4.0ch12	64285785	64289907	Leaf
SL4.0ch01	80746643	80750834	Leaf
SL4.0ch02	52471376	52474636	Leaf
SL4.0ch04	63465653	63468173	Leaf
SL4.0ch01	1398067	1400822	Leaf
SL4.0ch05	64027267	64031727	Leaf
SL4.0ch03	62564737	62567606	Leaf
SL4.0ch02	41764447	41770401	Leaf
SL4.0ch04	2427762	2432842	Leaf
SL4.0ch07	56634646	56638422	Leaf
SL4.0ch01	84837671	84840629	Leaf
SL4.0ch07	58967852	58969936	Leaf
SL4.0ch10	25666581	25669038	Leaf
SL4.0ch03	370241	374278	Leaf
SL4.0ch03	45790979	45792815	Leaf
SL4.0ch04	62759804	62763174	Leaf
SL4.0ch09	57272186	57274518	Leaf
SL4.0ch01	79710276	79711992	Leaf
SL4.0ch09	6155616	6158227	Leaf
SL4.0ch02	40950199	40958303	Leaf
SL4.0ch01	87970074	87972878	Leaf
SL4.0ch07	2248332	2252716	Leaf
SL4.0ch07	65867145	65871079	Leaf
SL4.0ch05	8381441	8384400	Leaf
SL4.0ch11	49445343	49448472	Leaf
SL4.0ch01	88161161	88164092	Leaf
SL4.0ch07	65267609	65270430	Leaf
SL4.0ch10	62597223	62599066	Leaf
SL4.0ch09	63756143	63761807	Leaf
SL4.0ch09	194783	198934	Leaf
SL4.0ch04	52704020	52706499	Leaf
SL4.0ch02	45073747	45077014	Leaf
SL4.0ch12	347112	349748	Leaf
SL4.0ch01	86668911	86671637	Leaf
SL4.0ch04	58466512	58468882	Leaf
SL4.0ch10	60379760	60381719	Leaf
SL4.0ch02	40922739	40925350	Leaf
SL4.0ch02	41106767	41110439	Leaf
SL4.0ch01	77567206	77571896	Leaf
SL4.0ch06	37381244	37384198	Leaf
SL4.0ch03	59920954	59923346	Leaf
SL4.0ch06	42936894	42940300	Leaf
SL4.0ch04	64051717	64055851	Leaf
SL4.0ch08	63477764	63480992	Leaf
SL4.0ch04	373164	378928	Leaf
SL4.0ch05	2328858	2331530	Leaf
SL4.0ch02	52350792	52354802	Leaf
SL4.0ch12	61771408	61773538	Leaf
SL4.0ch12	654427	657460	Leaf
SL4.0ch02	42811118	42814838	Leaf
SL4.0ch07	66968396	66972254	Leaf
SL4.0ch08	3067969	3070245	Leaf
SL4.0ch04	60545866	60549025	Leaf
SL4.0ch08	57927993	57930659	Leaf
SL4.0ch10	64513168	64516512	Leaf
SL4.0ch03	58591407	58595944	Leaf
SL4.0ch12	66416867	66421444	Leaf
SL4.0ch02	33568129	33574342	Leaf
SL4.0ch06	40068401	40072148	Leaf
SL4.0ch07	62408161	62411032	Leaf
SL4.0ch06	42271347	42274932	Leaf
SL4.0ch08	61613150	61615467	Leaf
SL4.0ch03	60258752	60261167	Leaf
SL4.0ch01	79144858	79147886	Leaf
SL4.0ch06	37406684	37409748	Leaf
SL4.0ch02	39731836	39735563	Leaf
SL4.0ch01	87222475	87225865	Leaf
SL4.0ch05	62542775	62544587	Leaf
SL4.0ch12	895400	898431	Leaf
SL4.0ch01	71861698	71864378	Leaf
SL4.0ch11	888271	892826	Leaf
SL4.0ch09	5162563	5164777	Leaf
SL4.0ch11	5699285	5702857	Leaf
SL4.0ch02	41798469	41800820	Leaf
SL4.0ch06	37124131	37126915	Leaf
SL4.0ch02	39365275	39368612	Leaf
SL4.0ch04	940306	942952	Leaf
SL4.0ch04	380239	385027	Leaf
SL4.0ch02	31955113	31957619	Leaf
SL4.0ch01	395717	398699	Leaf
SL4.0ch09	67600916	67603619	Leaf
SL4.0ch08	61786204	61790786	Leaf
SL4.0ch04	61482651	61485844	Leaf
SL4.0ch11	3180325	3182703	Leaf
SL4.0ch07	61595319	61598732	Leaf
SL4.0ch01	87510687	87514174	Leaf
SL4.0ch01	69323597	69326786	Leaf
SL4.0ch02	44402566	44406630	Leaf
SL4.0ch01	90201586	90205177	Leaf
SL4.0ch02	49854739	49859013	Leaf
SL4.0ch01	2825179	2830116	Leaf
SL4.0ch09	66155302	66158624	Leaf
SL4.0ch01	83401962	83405588	Leaf
SL4.0ch02	50411049	50414940	Leaf
SL4.0ch09	65495215	65498092	Leaf
SL4.0ch06	43154634	43157997	Leaf
SL4.0ch11	51563177	51566811	Leaf
SL4.0ch01	72107062	72111861	Leaf
SL4.0ch02	42722367	42724312	Leaf
SL4.0ch10	40536065	40539227	Leaf
SL4.0ch03	56834359	56837197	Leaf
SL4.0ch10	64271202	64273149	Leaf
SL4.0ch10	957190	960563	Leaf
SL4.0ch04	62121699	62124841	Leaf
SL4.0ch06	39001071	39003339	Leaf
SL4.0ch04	62252741	62254041	Leaf
SL4.0ch12	65025420	65027970	Leaf
SL4.0ch06	45359843	45363103	Leaf
SL4.0ch01	2236237	2239914	Leaf
SL4.0ch05	3981774	3984710	Leaf
SL4.0ch08	4716296	4719689	Leaf
SL4.0ch02	47376151	47377725	Leaf
SL4.0ch03	54649252	54651988	Leaf
SL4.0ch04	1577231	1580883	Leaf
SL4.0ch01	89612678	89618748	Leaf
SL4.0ch09	58056833	58060005	Leaf
SL4.0ch06	42754745	42761237	Leaf
SL4.0ch08	1646376	1651357	Leaf
SL4.0ch04	55071496	55075146	Leaf
SL4.0ch02	38526326	38532860	Leaf
SL4.0ch10	62624080	62626149	Leaf
SL4.0ch01	74047969	74050475	Leaf
SL4.0ch11	50736710	50738347	Leaf
SL4.0ch06	40329317	40332148	Leaf
SL4.0ch07	324795	326896	Leaf
SL4.0ch04	54363948	54368381	Leaf
SL4.0ch06	42360255	42363832	Leaf
SL4.0ch03	5302090	5304951	Leaf
SL4.0ch03	51200757	51204092	Leaf
SL4.0ch09	65545375	65547689	Leaf
SL4.0ch12	63832321	63835848	Leaf
SL4.0ch01	88454026	88457055	Leaf
SL4.0ch05	2779025	2781448	Leaf
SL4.0ch03	57884583	57887065	Leaf
SL4.0ch12	3135305	3138317	Leaf
SL4.0ch02	51743980	51747275	Leaf
SL4.0ch05	5394486	5398920	Leaf
SL4.0ch07	2097933	2101737	Leaf
SL4.0ch08	59486499	59489590	Leaf
SL4.0ch06	41470663	41472944	Leaf
SL4.0ch02	38665945	38667668	Leaf
SL4.0ch01	1609347	1614076	Leaf
SL4.0ch11	8238463	8241995	Leaf
SL4.0ch05	34556355	34559122	Leaf
SL4.0ch02	47033484	47036389	Leaf
SL4.0ch02	43628081	43630727	Leaf
SL4.0ch08	61407408	61409815	Leaf
SL4.0ch07	3440761	3443773	Leaf
SL4.0ch01	73875995	73879349	Leaf
SL4.0ch02	43831211	43834049	Leaf
SL4.0ch05	5721752	5723714	Leaf
SL4.0ch04	54725098	54728014	Leaf
SL4.0ch02	46535053	46539248	Leaf
SL4.0ch03	125411	128370	Leaf
SL4.0ch10	628473	630428	Leaf
SL4.0ch01	70530056	70532903	Leaf
SL4.0ch12	2315000	2318816	Leaf
SL4.0ch04	5010895	5013090	Leaf
SL4.0ch08	60641071	60644901	Leaf
SL4.0ch04	3247658	3250501	Leaf
SL4.0ch03	3416704	3418430	Leaf
SL4.0ch02	42075433	42079545	Leaf
SL4.0ch11	3859143	3860751	Leaf
SL4.0ch01	78506092	78509006	Leaf
SL4.0ch12	1966187	1969685	Leaf
SL4.0ch12	62040519	62043225	Leaf
SL4.0ch12	5895128	5898845	Leaf
SL4.0ch05	308369	313045	Leaf
SL4.0ch05	65023996	65026485	Leaf
SL4.0ch07	59059396	59063284	Leaf
SL4.0ch04	62989260	62991940	Leaf
SL4.0ch12	64618228	64621832	Leaf
SL4.0ch09	62591338	62593842	Leaf
SL4.0ch04	63770869	63773209	Leaf
SL4.0ch02	46727469	46732243	Leaf
SL4.0ch01	74941533	74944356	Leaf
SL4.0ch07	66989757	66990987	Leaf
SL4.0ch08	60625640	60628621	Leaf
SL4.0ch05	3489997	3492290	Leaf
SL4.0ch02	35512052	35514039	Leaf
SL4.0ch06	35865837	35867731	Leaf
SL4.0ch11	52638858	52643587	Leaf
SL4.0ch11	317509	319751	Leaf
SL4.0ch12	66380170	66382979	Leaf
SL4.0ch07	59463871	59466684	Leaf
SL4.0ch11	497090	499922	Leaf
SL4.0ch06	45981209	45983828	Leaf
SL4.0ch06	45195351	45197639	Leaf
SL4.0ch11	4245015	4248423	Leaf
SL4.0ch05	62202583	62205808	Leaf
SL4.0ch10	59843199	59847020	Leaf
SL4.0ch04	2632468	2635601	Leaf
SL4.0ch01	407725	412461	Leaf
SL4.0ch12	62117972	62120791	Leaf
SL4.0ch08	57757382	57759256	Leaf
SL4.0ch01	71724825	71726837	Leaf
SL4.0ch04	56148928	56152255	Leaf
SL4.0ch07	2950903	2954320	Leaf
SL4.0ch06	749887	752615	Leaf
SL4.0ch08	60004312	60006107	Leaf
SL4.0ch03	61201824	61205250	Leaf
SL4.0ch12	66238750	66240873	Leaf
SL4.0ch01	79994019	79997683	Leaf
SL4.0ch09	1713352	1716161	Leaf
SL4.0ch02	52026031	52029459	Leaf
SL4.0ch10	7054795	7058215	Leaf
SL4.0ch11	10229450	10232629	Leaf
SL4.0ch03	47851524	47855379	Leaf
SL4.0ch06	37206174	37209163	Leaf
SL4.0ch04	2986598	2988368	Leaf
SL4.0ch11	5202702	5204200	Leaf
SL4.0ch08	60135169	60136525	Leaf
SL4.0ch06	35322203	35325188	Leaf
SL4.0ch05	63703773	63705921	Leaf
SL4.0ch02	35676373	35679497	Leaf
SL4.0ch03	31212865	31216911	Leaf
SL4.0ch09	50912	55472	Leaf
SL4.0ch08	58298633	58301275	Leaf
SL4.0ch03	64998650	65001471	Leaf
SL4.0ch07	64195445	64197296	Leaf
SL4.0ch03	51364109	51368140	Leaf
SL4.0ch09	67280748	67283846	Leaf
SL4.0ch04	60373560	60376891	Leaf
SL4.0ch07	61693550	61695845	Leaf
SL4.0ch08	43674842	43679098	Leaf
SL4.0ch01	87540895	87543066	Leaf
SL4.0ch11	49431857	49436359	Leaf
SL4.0ch09	63582558	63584197	Leaf
SL4.0ch01	71608907	71612586	Leaf
SL4.0ch09	65553188	65557178	Leaf
SL4.0ch02	41033216	41035644	Leaf
SL4.0ch04	2763779	2765890	Leaf
SL4.0ch01	80438073	80439950	Leaf
SL4.0ch03	59317747	59321097	Leaf
SL4.0ch08	62997408	62999385	Leaf
SL4.0ch12	65400286	65402800	Leaf
SL4.0ch07	57112944	57114849	Leaf
SL4.0ch02	35997306	36000286	Leaf
SL4.0ch09	65139834	65144834	Leaf
SL4.0ch02	51876486	51880710	Leaf
SL4.0ch02	45041267	45043048	Leaf
SL4.0ch07	57357525	57361014	Leaf
SL4.0ch02	25652200	25654240	Leaf
SL4.0ch06	40432980	40435091	Leaf
SL4.0ch08	62355457	62359500	Leaf
SL4.0ch04	51193568	51198271	Leaf
SL4.0ch03	62159672	62162775	Leaf
SL4.0ch12	2409279	2411390	Leaf
SL4.0ch08	61124131	61126611	Leaf
SL4.0ch02	46564844	46567824	Leaf
SL4.0ch09	1448706	1451152	Leaf
SL4.0ch10	3346219	3347917	Leaf
SL4.0ch08	61515902	61517434	Leaf
SL4.0ch04	1437205	1442186	Leaf
SL4.0ch02	49756218	49759090	Leaf
SL4.0ch05	59487401	59491881	Leaf
SL4.0ch04	4136271	4139650	Leaf
SL4.0ch01	78668536	78670968	Leaf
SL4.0ch06	1470213	1472454	Leaf
SL4.0ch06	46600175	46602999	Leaf
SL4.0ch11	5334609	5337464	Leaf
SL4.0ch02	49432882	49436686	Leaf
SL4.0ch05	2637693	2641329	Leaf
SL4.0ch05	3203736	3207410	Leaf
SL4.0ch11	5524224	5528127	Leaf
SL4.0ch08	59625880	59629376	Leaf
SL4.0ch02	46736316	46738570	Leaf
SL4.0ch12	65579784	65582509	Leaf
SL4.0ch04	60290450	60293735	Leaf
SL4.0ch02	42368902	42370439	Leaf
SL4.0ch06	38287371	38289382	Leaf
SL4.0ch03	2170062	2171353	Leaf
SL4.0ch08	61434719	61437253	Leaf
SL4.0ch11	3565412	3568364	Leaf
SL4.0ch03	58001309	58003907	Leaf
SL4.0ch05	398174	400588	Leaf
SL4.0ch03	62280700	62282663	Leaf
SL4.0ch10	2117827	2120125	Leaf
SL4.0ch12	701366	703628	Leaf
SL4.0ch06	42841782	42845542	Leaf
SL4.0ch05	62000196	62003312	Leaf
SL4.0ch04	8006575	8011332	Leaf
SL4.0ch05	6039420	6041459	Leaf
SL4.0ch10	50128270	50130746	Leaf
SL4.0ch08	58224593	58227421	Leaf
SL4.0ch03	57217555	57220423	Leaf
SL4.0ch01	85577606	85581474	Leaf
SL4.0ch01	80802446	80806053	Leaf
SL4.0ch07	421413	424806	Leaf
SL4.0ch12	62729261	62732038	Leaf
SL4.0ch04	776673	779585	Leaf
SL4.0ch02	49626385	49629252	Leaf
SL4.0ch06	40052567	40054857	Leaf
SL4.0ch08	61058845	61061367	Leaf
SL4.0ch04	61837756	61841645	Leaf
SL4.0ch09	56288094	56289561	Leaf
SL4.0ch08	62415517	62419745	Leaf
SL4.0ch02	41978880	41980393	Leaf
SL4.0ch07	67281402	67284848	Leaf
SL4.0ch10	58312887	58315608	Leaf
SL4.0ch08	63468671	63471135	Leaf
SL4.0ch12	59806892	59811327	Leaf
SL4.0ch02	34518602	34522780	Leaf
SL4.0ch10	60182564	60185159	Leaf
SL4.0ch10	1208333	1210614	Leaf
SL4.0ch08	61365615	61367961	Leaf
SL4.0ch03	47393036	47395895	Leaf
SL4.0ch09	62271119	62273349	Leaf
SL4.0ch09	1352307	1356033	Leaf
SL4.0ch03	47105697	47109318	Leaf
SL4.0ch08	60017686	60023084	Leaf
SL4.0ch04	62451801	62454040	Leaf
SL4.0ch12	66501751	66504854	Leaf
SL4.0ch07	7774485	7777902	Leaf
SL4.0ch08	58619240	58620811	Leaf
SL4.0ch07	67631675	67634410	Leaf
SL4.0ch07	62495025	62497493	Leaf
SL4.0ch06	45579805	45581582	Leaf
SL4.0ch07	62487860	62491102	Leaf
SL4.0ch09	59590409	59593635	Leaf
SL4.0ch10	62558417	62559999	Leaf
SL4.0ch01	74936584	74939998	Leaf
SL4.0ch07	63518305	63521097	Leaf
SL4.0ch06	774805	777609	Leaf
SL4.0ch01	72464056	72465748	Leaf
SL4.0ch07	62018241	62021062	Leaf
SL4.0ch04	1629510	1630986	Leaf
SL4.0ch02	38535955	38537702	Leaf
SL4.0ch01	69712749	69715405	Leaf
SL4.0ch01	2935085	2937684	Leaf
SL4.0ch02	43606651	43609139	Leaf
SL4.0ch02	51648643	51652010	Leaf
SL4.0ch03	58752800	58756246	Leaf
SL4.0ch02	40125282	40129383	Leaf
SL4.0ch12	57581953	57584262	Leaf
SL4.0ch02	35538396	35540332	Leaf
SL4.0ch03	58352929	58355076	Leaf
SL4.0ch07	65056118	65059927	Leaf
SL4.0ch07	65791373	65794965	Leaf
SL4.0ch06	37256678	37261029	Leaf
SL4.0ch01	71834190	71835551	Leaf
SL4.0ch07	67231656	67234895	Leaf
SL4.0ch12	9164391	9167313	Leaf
SL4.0ch08	62301262	62304634	Leaf
SL4.0ch09	3844318	3847330	Leaf
SL4.0ch09	60295545	60299090	Leaf
SL4.0ch05	64755948	64759729	Leaf
SL4.0ch04	62901690	62903634	Leaf
SL4.0ch07	63229814	63232057	Leaf
SL4.0ch02	30443717	30447507	Leaf
SL4.0ch09	64086332	64088278	Leaf
SL4.0ch10	2571591	2573746	Leaf
SL4.0ch10	63074874	63077487	Leaf
SL4.0ch03	7583705	7585708	Leaf
SL4.0ch03	2603054	2605299	Leaf
SL4.0ch03	63320807	63322911	Leaf
SL4.0ch07	60692237	60694611	Leaf
SL4.0ch06	34499582	34501325	Leaf
SL4.0ch12	4895191	4897408	Leaf
SL4.0ch03	47462585	47466781	Leaf
SL4.0ch02	51812449	51814838	Leaf
SL4.0ch04	58229161	58233455	Leaf
SL4.0ch04	4037498	4038557	Leaf
SL4.0ch07	59581078	59584361	Leaf
SL4.0ch02	52133252	52136257	Leaf
SL4.0ch06	43777305	43779107	Leaf
SL4.0ch05	3548847	3551632	Leaf
SL4.0ch04	61274523	61277032	Leaf
SL4.0ch05	64673973	64676585	Leaf
SL4.0ch10	60702971	60706085	Leaf
SL4.0ch08	63963417	63967590	Leaf
SL4.0ch03	915384	917433	Leaf
SL4.0ch07	61677521	61681012	Leaf
SL4.0ch06	41517756	41520760	Leaf
SL4.0ch04	60232006	60235135	Leaf
SL4.0ch12	63637484	63639819	Leaf
SL4.0ch04	62189469	62192274	Leaf
SL4.0ch08	61570467	61572438	Leaf
SL4.0ch04	3147623	3150339	Leaf
SL4.0ch05	3668811	3671968	Leaf
SL4.0ch03	53787859	53790419	Leaf
SL4.0ch10	670770	672453	Leaf
SL4.0ch04	879580	881212	Leaf
SL4.0ch07	65525581	65528697	Leaf
SL4.0ch02	46909645	46913250	Leaf
SL4.0ch05	1732707	1736336	Leaf
SL4.0ch08	53440152	53442604	Leaf
SL4.0ch01	79403441	79406411	Leaf
SL4.0ch02	37352180	37356580	Leaf
SL4.0ch10	3830854	3832922	Leaf
SL4.0ch11	52076731	52079105	Leaf
SL4.0ch03	760587	763132	Leaf
SL4.0ch11	17441229	17443810	Leaf
SL4.0ch11	3111309	3112985	Leaf
SL4.0ch06	36213671	36217155	Leaf
SL4.0ch01	81353779	81355887	Leaf
SL4.0ch12	64937165	64940326	Leaf
SL4.0ch08	60719254	60721932	Leaf
SL4.0ch03	50044240	50045957	Leaf
SL4.0ch07	67591473	67593943	Leaf
SL4.0ch06	44022223	44024816	Leaf
SL4.0ch01	74947512	74949965	Leaf
SL4.0ch10	59259136	59261307	Leaf
SL4.0ch09	63348099	63350599	Leaf
SL4.0ch06	45334590	45338030	Leaf
SL4.0ch10	55779908	55781760	Leaf
SL4.0ch08	62411767	62414128	Leaf
SL4.0ch01	77741871	77745008	Leaf
SL4.0ch03	56811	58823	Leaf
SL4.0ch03	60103644	60104871	Leaf
SL4.0ch06	37469174	37471746	Leaf
SL4.0ch04	58380522	58382122	Leaf
SL4.0ch02	34070518	34073539	Leaf
SL4.0ch12	1345094	1348394	Leaf
SL4.0ch08	57787138	57789555	Leaf
SL4.0ch01	88976586	88979332	Leaf
SL4.0ch03	62556536	62557655	Leaf
SL4.0ch03	61990201	61992095	Leaf
SL4.0ch04	3989744	3993615	Leaf
SL4.0ch04	60458337	60461508	Leaf
SL4.0ch02	48636069	48639194	Leaf
SL4.0ch01	81550117	81553213	Leaf
SL4.0ch01	83645782	83649817	Leaf
SL4.0ch03	3234382	3237870	Leaf
SL4.0ch06	33663954	33666176	Leaf
SL4.0ch11	50239551	50241689	Leaf
SL4.0ch04	53250020	53251609	Leaf
SL4.0ch03	57057012	57059346	Leaf
SL4.0ch10	63592068	63593921	Leaf
SL4.0ch02	29253609	29256145	Leaf
SL4.0ch01	85398142	85402516	Leaf
SL4.0ch12	3850062	3852200	Leaf
SL4.0ch04	3651858	3653396	Leaf
SL4.0ch01	79130403	79133080	Leaf
SL4.0ch04	4965362	4967293	Leaf
SL4.0ch07	66891105	66892718	Leaf
SL4.0ch01	78253653	78255614	Leaf
SL4.0ch09	64927419	64928872	Leaf
SL4.0ch09	68409679	68411904	Leaf
SL4.0ch07	64277819	64280592	Leaf
SL4.0ch01	90270069	90272752	Leaf
SL4.0ch09	8417	11154	Leaf
SL4.0ch07	63907979	63911127	Leaf
SL4.0ch05	64833496	64835929	Leaf
SL4.0ch12	63820121	63822966	Leaf
SL4.0ch01	87317291	87319392	Leaf
SL4.0ch12	63514383	63518489	Leaf
SL4.0ch11	2246288	2251222	Leaf
SL4.0ch02	46636855	46638912	Leaf
SL4.0ch07	67544093	67546371	Leaf
SL4.0ch06	35438371	35440267	Leaf
SL4.0ch01	69330825	69334074	Leaf
SL4.0ch02	39717407	39718662	Leaf
SL4.0ch02	52482193	52484100	Leaf
SL4.0ch12	58091777	58095265	Leaf
SL4.0ch11	52000552	52002718	Leaf
SL4.0ch01	76171722	76174349	Leaf
SL4.0ch02	36061348	36064405	Leaf
SL4.0ch12	2973137	2975260	Leaf
SL4.0ch02	49172362	49179748	Leaf
SL4.0ch07	62733781	62735664	Leaf
SL4.0ch12	4182604	4184756	Leaf
SL4.0ch10	2513512	2517142	Leaf
SL4.0ch05	3228964	3232205	Leaf
SL4.0ch04	59935228	59938872	Leaf
SL4.0ch11	5057996	5059723	Leaf
SL4.0ch04	2211171	2214536	Leaf
SL4.0ch02	51106708	51110687	Leaf
SL4.0ch01	2016432	2018584	Leaf
SL4.0ch01	71994669	71996531	Leaf
SL4.0ch03	788326	792031	Leaf
SL4.0ch05	61729711	61733304	Leaf
SL4.0ch03	59934807	59938137	Leaf
SL4.0ch04	62265754	62267750	Leaf
SL4.0ch02	46663835	46666548	Leaf
SL4.0ch02	40915230	40917684	Leaf
SL4.0ch10	1714925	1719085	Leaf
SL4.0ch06	42704271	42707422	Leaf
SL4.0ch10	63237847	63239150	Leaf
SL4.0ch06	935281	938882	Leaf
SL4.0ch09	1454982	1458248	Leaf
SL4.0ch02	47392616	47394792	Leaf
SL4.0ch01	74959472	74962221	Leaf
SL4.0ch10	64499965	64502576	Leaf
SL4.0ch05	3689261	3691970	Leaf
SL4.0ch12	2167150	2169200	Leaf
SL4.0ch08	29900	33328	Leaf
SL4.0ch08	3023624	3025227	Leaf
SL4.0ch10	62475115	62477172	Leaf
SL4.0ch03	59734428	59736641	Leaf
SL4.0ch12	2372290	2373896	Leaf
SL4.0ch01	1775942	1778710	Leaf
SL4.0ch11	53484939	53487911	Leaf
SL4.0ch03	62927938	62931874	Leaf
SL4.0ch08	58286856	58289835	Leaf
SL4.0ch11	54021668	54023411	Leaf
SL4.0ch07	57420526	57422477	Leaf
SL4.0ch10	63778454	63783520	Leaf
SL4.0ch05	3224285	3227776	Leaf
SL4.0ch01	72962011	72965206	Leaf
SL4.0ch06	37214325	37217527	Leaf
SL4.0ch06	3294840	3297450	Leaf
SL4.0ch12	57829078	57831560	Leaf
SL4.0ch02	36333270	36335018	Leaf
SL4.0ch03	62738396	62740267	Leaf
SL4.0ch07	64586900	64588976	Leaf
SL4.0ch07	61566958	61571257	Leaf
SL4.0ch01	80757631	80760821	Leaf
SL4.0ch10	63563007	63566826	Leaf
SL4.0ch05	2908668	2910254	Leaf
SL4.0ch09	60300803	60302885	Leaf
SL4.0ch02	50956138	50958213	Leaf
SL4.0ch01	78194535	78196472	Leaf
SL4.0ch08	57009442	57011767	Leaf
SL4.0ch03	54821183	54823293	Leaf
SL4.0ch09	4407384	4409353	Leaf
SL4.0ch05	3925981	3928160	Leaf
SL4.0ch06	30020062	30022018	Leaf
SL4.0ch08	62003282	62004876	Leaf
SL4.0ch10	60654534	60657494	Leaf
SL4.0ch01	68124980	68127204	Leaf
SL4.0ch02	43236854	43238730	Leaf
SL4.0ch09	1419151	1422413	Leaf
SL4.0ch03	2133186	2138932	Leaf
SL4.0ch03	57852870	57856504	Leaf
SL4.0ch03	64357256	64359663	Leaf
SL4.0ch01	79370958	79375200	Leaf
SL4.0ch04	11724175	11726088	Leaf
SL4.0ch01	86770436	86772276	Leaf
SL4.0ch08	61751825	61754238	Leaf
SL4.0ch07	791424	793319	Leaf
SL4.0ch10	63026422	63029461	Leaf
SL4.0ch01	78171485	78176194	Leaf
SL4.0ch12	65846869	65849460	Leaf
SL4.0ch07	4347594	4349134	Leaf
SL4.0ch02	43932946	43934870	Leaf
SL4.0ch02	41317020	41319582	Leaf
SL4.0ch04	5078212	5081125	Leaf
SL4.0ch02	38131791	38134984	Leaf
SL4.0ch06	3342325	3344173	Leaf
SL4.0ch04	60047297	60050108	Leaf
SL4.0ch10	56225767	56227574	Leaf
SL4.0ch12	4498730	4501878	Leaf
SL4.0ch06	46115309	46117363	Leaf
SL4.0ch06	35746532	35747845	Leaf
SL4.0ch01	46906884	46908106	Leaf
SL4.0ch10	50190697	50192680	Leaf
SL4.0ch02	41127795	41130029	Leaf
SL4.0ch03	26080072	26083835	Leaf
SL4.0ch06	24851526	24854155	Leaf
SL4.0ch03	56762099	56764342	Leaf
SL4.0ch01	90015246	90018021	Leaf
SL4.0ch03	62918328	62923516	Leaf
SL4.0ch08	62893126	62894892	Leaf
SL4.0ch05	2221329	2222831	Leaf
SL4.0ch01	79088782	79091283	Leaf
SL4.0ch01	86677746	86682692	Leaf
SL4.0ch03	63332403	63333828	Leaf
SL4.0ch06	40535057	40537285	Leaf
SL4.0ch08	59358056	59359831	Leaf
SL4.0ch10	64391755	64394361	Leaf
SL4.0ch02	43219214	43221107	Leaf
SL4.0ch02	32912134	32914168	Leaf
SL4.0ch12	62682296	62684287	Leaf
SL4.0ch05	4345983	4347561	Leaf
SL4.0ch06	39870903	39873610	Leaf
SL4.0ch01	79420293	79423662	Leaf
SL4.0ch11	5299789	5302708	Leaf
SL4.0ch07	59763915	59766200	Leaf
SL4.0ch08	48868431	48872073	Leaf
SL4.0ch07	61746305	61748346	Leaf
SL4.0ch05	1944872	1946527	Leaf
SL4.0ch09	4904667	4906334	Leaf
SL4.0ch01	178179	182122	Leaf
SL4.0ch02	45507875	45512929	Leaf
SL4.0ch10	59829776	59831491	Leaf
SL4.0ch07	60829900	60832471	Leaf
SL4.0ch03	61347197	61350596	Leaf
SL4.0ch08	58997428	59000146	Leaf
SL4.0ch02	21107737	21109946	Leaf
SL4.0ch09	68214264	68217809	Leaf
SL4.0ch02	48098987	48100826	Leaf
SL4.0ch03	5788703	5791721	Leaf
SL4.0ch09	67673922	67675516	Leaf
SL4.0ch09	66127712	66129895	Leaf
SL4.0ch03	64880956	64884336	Leaf
SL4.0ch03	4927773	4928663	Leaf
SL4.0ch02	49162808	49166005	Leaf
SL4.0ch06	36000586	36002773	Leaf
SL4.0ch06	45108712	45110711	Leaf
SL4.0ch02	47502148	47503936	Leaf
SL4.0ch07	65947799	65950586	Leaf
SL4.0ch09	319980	321886	Leaf
SL4.0ch06	56311	59338	Leaf
SL4.0ch04	4826298	4827736	Leaf
SL4.0ch04	64235429	64238372	Leaf
SL4.0ch03	2681254	2684182	Leaf
SL4.0ch09	64781157	64783737	Leaf
SL4.0ch07	61324015	61326021	Leaf
SL4.0ch01	80464353	80465709	Leaf
SL4.0ch10	590212	593671	Leaf
SL4.0ch10	3360822	3362748	Leaf
SL4.0ch03	59170728	59172459	Leaf
SL4.0ch04	63303104	63306112	Leaf
SL4.0ch06	30004136	30005466	Leaf
SL4.0ch01	70740990	70742262	Leaf
SL4.0ch02	36744220	36746234	Leaf
SL4.0ch08	61390496	61392874	Leaf
SL4.0ch08	44864118	44865586	Leaf
SL4.0ch08	49731572	49734125	Leaf
SL4.0ch07	67260900	67263108	Leaf
SL4.0ch11	52130471	52132850	Leaf
SL4.0ch07	58899125	58903695	Leaf
SL4.0ch07	1506995	1508547	Leaf
SL4.0ch03	1563150	1565811	Leaf
SL4.0ch03	57112474	57115027	Leaf
SL4.0ch11	51777905	51781449	Leaf
SL4.0ch09	67999431	68001404	Leaf
SL4.0ch09	1527304	1528774	Leaf
SL4.0ch07	67067997	67070937	Leaf
SL4.0ch06	44684758	44687268	Leaf
SL4.0ch03	2343236	2346987	Leaf
SL4.0ch03	23864394	23867273	Leaf
SL4.0ch01	81464018	81466313	Leaf
SL4.0ch09	1748824	1750613	Leaf
SL4.0ch04	51881838	51883991	Leaf
SL4.0ch04	55098770	55101739	Leaf
SL4.0ch03	46486869	46489779	Leaf
SL4.0ch11	5497115	5498157	Leaf
SL4.0ch06	38590548	38594036	Leaf
SL4.0ch12	4885912	4889295	Leaf
SL4.0ch07	66489554	66491473	Leaf
SL4.0ch09	1302222	1305225	Leaf
SL4.0ch01	73870013	73873834	Leaf
SL4.0ch10	64275337	64277340	Leaf
SL4.0ch03	63868918	63871132	Leaf
SL4.0ch05	6114185	6119282	Leaf
SL4.0ch06	44247822	44249207	Leaf
SL4.0ch03	57993257	57995663	Leaf
SL4.0ch03	529577	531525	Leaf
SL4.0ch05	63824865	63826750	Leaf
SL4.0ch01	605724	608182	Leaf
SL4.0ch07	64216416	64219222	Leaf
SL4.0ch09	17805786	17807615	Leaf
SL4.0ch05	63817882	63819894	Leaf
SL4.0ch11	851890	854361	Leaf
SL4.0ch04	532662	534910	Leaf
SL4.0ch12	62637251	62641454	Leaf
SL4.0ch06	22111910	22116446	Leaf
SL4.0ch01	83368306	83371298	Leaf
SL4.0ch08	63790078	63792746	Leaf
SL4.0ch09	3812249	3814361	Leaf
SL4.0ch07	60276329	60277938	Leaf
SL4.0ch01	77869582	77871925	Leaf
SL4.0ch02	37255003	37258898	Leaf
SL4.0ch08	52509604	52511760	Leaf
SL4.0ch10	61411565	61413618	Leaf
SL4.0ch01	84900	88730	Leaf
SL4.0ch01	507504	510270	Leaf
SL4.0ch07	1808411	1812291	Leaf
SL4.0ch07	61777355	61779587	Leaf
SL4.0ch08	60993761	60995740	Leaf
SL4.0ch02	48423896	48426638	Leaf
SL4.0ch09	4448741	4451825	Leaf
SL4.0ch03	64774718	64777717	Leaf
SL4.0ch12	4643812	4644478	Leaf
SL4.0ch03	3753949	3755840	Leaf
SL4.0ch09	3440283	3441795	Leaf
SL4.0ch01	75273501	75275631	Leaf
SL4.0ch06	37128352	37129841	Leaf
SL4.0ch05	1363958	1366109	Leaf
SL4.0ch01	80819757	80822138	Leaf
SL4.0ch04	59062885	59064792	Leaf
SL4.0ch03	3225700	3228248	Leaf
SL4.0ch12	61435817	61437750	Leaf
SL4.0ch11	4321365	4324362	Leaf
SL4.0ch05	762971	765158	Leaf
SL4.0ch09	634121	637493	Leaf
SL4.0ch05	53473238	53475859	Leaf
SL4.0ch08	59897657	59899523	Leaf
SL4.0ch06	39515843	39518144	Leaf
SL4.0ch08	59108360	59110837	Leaf
SL4.0ch02	22946435	22947355	Leaf
SL4.0ch08	1505983	1509138	Leaf
SL4.0ch12	2828854	2833426	Leaf
SL4.0ch09	64795697	64799432	Leaf
SL4.0ch01	79956766	79958772	Leaf
SL4.0ch05	2672194	2674160	Leaf
SL4.0ch03	53699338	53700436	Leaf
SL4.0ch07	49193694	49195164	Leaf
SL4.0ch12	4589341	4592037	Leaf
SL4.0ch09	66030878	66032058	Leaf
SL4.0ch01	85433169	85436733	Leaf
SL4.0ch09	65688958	65693227	Leaf
SL4.0ch09	601148	603650	Leaf
SL4.0ch10	64050084	64051758	Leaf
SL4.0ch08	63208217	63210008	Leaf
SL4.0ch03	60343865	60345572	Leaf
SL4.0ch04	59750016	59752900	Leaf
SL4.0ch02	34805716	34807387	Leaf
SL4.0ch09	59274444	59275861	Leaf
SL4.0ch04	2017563	2019628	Leaf
SL4.0ch11	50284424	50286523	Leaf
SL4.0ch06	37652607	37653925	Leaf
SL4.0ch05	61736780	61740053	Leaf
SL4.0ch01	87142127	87144272	Leaf
SL4.0ch08	50678780	50681656	Leaf
SL4.0ch04	2006610	2008736	Leaf
SL4.0ch05	62600611	62602126	Leaf
SL4.0ch02	49836125	49839594	Leaf
SL4.0ch09	2372745	2374369	Leaf
SL4.0ch06	44437352	44439555	Leaf
SL4.0ch12	63365638	63367762	Leaf
SL4.0ch02	47445784	47450485	Leaf
SL4.0ch04	11709950	11712253	Leaf
SL4.0ch08	50923126	50924989	Leaf
SL4.0ch11	47944604	47946468	Leaf
SL4.0ch12	2412229	2414077	Leaf
SL4.0ch01	72038935	72042209	Leaf
SL4.0ch06	29110581	29112224	Leaf
SL4.0ch09	1320745	1322408	Leaf
SL4.0ch05	4699363	4703470	Leaf
SL4.0ch04	58859550	58860941	Leaf
SL4.0ch04	53859926	53862080	Leaf
SL4.0ch01	90219599	90221526	Leaf
SL4.0ch05	465639	466710	Leaf
SL4.0ch04	57547914	57551462	Leaf
SL4.0ch12	47825008	47826147	Leaf
SL4.0ch02	37824162	37825711	Leaf
SL4.0ch01	74077338	74078691	Leaf
SL4.0ch05	60915904	60917578	Leaf
SL4.0ch07	66249243	66251526	Leaf
SL4.0ch05	60838641	60840238	Leaf
SL4.0ch11	3987300	3988312	Leaf
SL4.0ch04	54416905	54418488	Leaf
SL4.0ch07	63998449	64000365	Leaf
SL4.0ch05	854466	856225	Leaf
SL4.0ch09	65706122	65707824	Leaf
SL4.0ch02	32415727	32417674	Leaf
SL4.0ch01	1806436	1807663	Leaf
SL4.0ch10	56472744	56474381	Leaf
SL4.0ch06	41197222	41199386	Leaf
SL4.0ch04	26607545	26608620	Leaf
SL4.0ch08	63044533	63045871	Leaf
SL4.0ch03	57395511	57397393	Leaf
SL4.0ch08	59243501	59245991	Leaf
SL4.0ch01	85344865	85347604	Leaf
SL4.0ch01	76715805	76716927	Leaf
SL4.0ch06	34589009	34591249	Leaf
SL4.0ch06	38998533	39000287	Leaf
SL4.0ch01	71589724	71591346	Leaf
SL4.0ch01	87436188	87438544	Leaf
SL4.0ch05	58434252	58436546	Leaf
SL4.0ch02	33254051	33255708	Leaf
SL4.0ch08	63599075	63601598	Leaf
SL4.0ch08	61088408	61091495	Leaf
SL4.0ch05	62328826	62331749	Leaf
SL4.0ch01	77769772	77771728	Leaf
SL4.0ch05	63439927	63442348	Leaf
SL4.0ch01	75002580	75004949	Leaf
SL4.0ch10	56212487	56215175	Leaf
SL4.0ch07	63830275	63832647	Leaf
SL4.0ch11	52694759	52696416	Leaf
SL4.0ch03	45546262	45548579	Leaf
SL4.0ch02	49511757	49513143	Leaf
SL4.0ch10	3694610	3698059	Leaf
SL4.0ch03	58392303	58398336	Leaf
SL4.0ch10	64233446	64235880	Leaf
SL4.0ch02	52492177	52494251	Leaf
SL4.0ch07	65213197	65215788	Leaf
SL4.0ch06	37556150	37560001	Leaf
SL4.0ch10	1586581	1587926	Leaf
SL4.0ch06	23166285	23167803	Leaf
SL4.0ch02	38686223	38687543	Leaf
SL4.0ch05	2367973	2370583	Leaf
SL4.0ch01	2923826	2925864	Leaf
SL4.0ch10	63096595	63099855	Leaf
SL4.0ch07	67681089	67683999	Leaf
SL4.0ch09	65584447	65586021	Leaf
SL4.0ch08	55408072	55409561	Leaf
SL4.0ch04	62419047	62421752	Leaf
SL4.0ch02	37602016	37603384	Leaf
SL4.0ch02	49988450	49990193	Leaf
SL4.0ch04	5315195	5317654	Leaf
SL4.0ch11	18222587	18224318	Leaf
SL4.0ch07	63291378	63292694	Leaf
SL4.0ch07	1926817	1930527	Leaf
SL4.0ch12	3191753	3194562	Leaf
SL4.0ch10	61358567	61360591	Leaf
SL4.0ch09	2111346	2113078	Leaf
SL4.0ch10	57935069	57936236	Leaf
SL4.0ch03	44876489	44881162	Leaf
SL4.0ch07	58098482	58100644	Leaf
SL4.0ch05	817747	819231	Leaf
SL4.0ch11	1775020	1778997	Leaf
SL4.0ch09	59908482	59911772	Leaf
SL4.0ch06	1521074	1522974	Leaf
SL4.0ch11	48496587	48498000	Leaf
SL4.0ch07	1590893	1594307	Leaf
SL4.0ch12	3305946	3308743	Leaf
SL4.0ch01	84487167	84489955	Leaf
SL4.0ch09	59509762	59512881	Leaf
SL4.0ch08	58855856	58857940	Leaf
SL4.0ch04	55289883	55291228	Leaf
SL4.0ch09	2484120	2488236	Leaf
SL4.0ch02	36297470	36299385	Leaf
SL4.0ch08	57492293	57494337	Leaf
SL4.0ch11	8729977	8731425	Leaf
SL4.0ch07	67467945	67469591	Leaf
SL4.0ch04	60920851	60923504	Leaf
SL4.0ch09	3480283	3482551	Leaf
SL4.0ch02	35811657	35814587	Leaf
SL4.0ch02	51988339	51990953	Leaf
SL4.0ch05	1236762	1237870	Leaf
SL4.0ch09	3533127	3535038	Leaf
SL4.0ch05	6528164	6533663	Leaf
SL4.0ch01	86552282	86554460	Leaf
SL4.0ch05	64381428	64383402	Leaf
SL4.0ch04	3432377	3433579	Leaf
SL4.0ch02	43849004	43851752	Leaf
SL4.0ch02	51483345	51484796	Leaf
SL4.0ch01	1519269	1520623	Leaf
SL4.0ch06	34281522	34283007	Leaf
SL4.0ch09	4731857	4733705	Leaf
SL4.0ch11	2728157	2730606	Leaf
SL4.0ch05	5572274	5574028	Leaf
SL4.0ch07	47139181	47140129	Leaf
SL4.0ch04	63958820	63960534	Leaf
SL4.0ch03	63563592	63565232	Leaf
SL4.0ch02	42690360	42691677	Leaf
SL4.0ch05	210708	212926	Leaf
SL4.0ch11	3251931	3253828	Leaf
SL4.0ch12	3205236	3207984	Leaf
SL4.0ch04	59279760	59281979	Leaf
SL4.0ch11	3682696	3684837	Leaf
SL4.0ch04	57985454	57988964	Leaf
SL4.0ch02	37190147	37193246	Leaf
SL4.0ch01	89876410	89878273	Leaf
SL4.0ch03	4508882	4510863	Leaf
SL4.0ch07	2453939	2455449	Leaf
SL4.0ch04	63972110	63974183	Leaf
SL4.0ch07	46984493	46986585	Leaf
SL4.0ch11	3429047	3431340	Leaf
SL4.0ch12	65063389	65065048	Leaf
SL4.0ch09	66944692	66947256	Leaf
SL4.0ch05	62948690	62950851	Leaf
SL4.0ch11	49796983	49799204	Leaf
SL4.0ch09	62468313	62470176	Leaf
SL4.0ch04	5758517	5760267	Leaf
SL4.0ch04	1113196	1116272	Leaf
SL4.0ch05	2575764	2577782	Leaf
SL4.0ch03	62231245	62234013	Leaf
SL4.0ch10	1220670	1224180	Leaf
SL4.0ch01	86076093	86078908	Leaf
SL4.0ch05	8697268	8698842	Leaf
SL4.0ch09	5312759	5315035	Leaf
SL4.0ch09	937104	937633	Leaf
SL4.0ch01	75088870	75090153	Leaf
SL4.0ch02	43197475	43199342	Leaf
SL4.0ch09	5145331	5146904	Leaf
SL4.0ch04	62009291	62011660	Leaf
SL4.0ch09	63112403	63113994	Leaf
SL4.0ch05	64471956	64473274	Leaf
SL4.0ch08	62364437	62365350	Leaf
SL4.0ch01	77875653	77878600	Leaf
SL4.0ch07	3584071	3588329	Leaf
SL4.0ch07	4463862	4466037	Leaf
SL4.0ch07	67201703	67204862	Leaf
SL4.0ch10	62645494	62650008	Leaf
SL4.0ch03	62498166	62500310	Leaf
SL4.0ch03	45260163	45262804	Leaf
SL4.0ch04	57534771	57536501	Leaf
SL4.0ch01	88378006	88380247	Leaf
SL4.0ch07	1718936	1721268	Leaf
SL4.0ch06	44693553	44695046	Leaf
SL4.0ch11	3824733	3826255	Leaf
SL4.0ch12	65035836	65037901	Leaf
SL4.0ch02	47886540	47890429	Leaf
SL4.0ch04	2877149	2878699	Leaf
SL4.0ch11	969309	972494	Leaf
SL4.0ch10	64773567	64775169	Leaf
SL4.0ch01	87173594	87175969	Leaf
SL4.0ch05	2285674	2287669	Leaf
SL4.0ch07	62573705	62576609	Leaf
SL4.0ch04	62027597	62029631	Leaf
SL4.0ch03	2748903	2750570	Leaf
SL4.0ch02	53024075	53027129	Leaf
SL4.0ch10	504640	507072	Leaf
SL4.0ch06	41563659	41564798	Leaf
SL4.0ch08	1472233	1473464	Leaf
SL4.0ch04	2497584	2499103	Leaf
SL4.0ch05	61208405	61210814	Leaf
SL4.0ch10	318956	320974	Leaf
SL4.0ch04	6953353	6956403	Leaf
SL4.0ch04	61113736	61114978	Leaf
SL4.0ch12	2581675	2583666	Leaf
SL4.0ch10	64623894	64625344	Leaf
SL4.0ch02	39383960	39387375	Leaf
SL4.0ch01	85349351	85352345	Leaf
SL4.0ch08	59799082	59801047	Leaf
SL4.0ch10	3581908	3583983	Leaf
SL4.0ch12	3845955	3849175	Leaf
SL4.0ch02	36098818	36100452	Leaf
SL4.0ch09	62294272	62295914	Leaf
SL4.0ch11	783711	790440	Leaf
SL4.0ch02	51137108	51140347	Leaf
SL4.0ch07	59117928	59119821	Leaf
SL4.0ch03	57181383	57187122	Leaf
SL4.0ch03	56052791	56054412	Leaf
SL4.0ch08	1701128	1702973	Leaf
SL4.0ch06	38134182	38136740	Leaf
SL4.0ch02	37197334	37200369	Leaf
SL4.0ch01	75834416	75836098	Leaf
SL4.0ch02	28031676	28034298	Leaf
SL4.0ch03	60282990	60283814	Leaf
SL4.0ch08	2854009	2856347	Leaf
SL4.0ch01	83640506	83643245	Leaf
SL4.0ch01	74924696	74927791	Leaf
SL4.0ch02	35829344	35831406	Leaf
SL4.0ch05	3406642	3408642	Leaf
SL4.0ch09	825845	827385	Leaf
SL4.0ch10	59815444	59816782	Leaf
SL4.0ch02	47365010	47366446	Leaf
SL4.0ch02	43747290	43749363	Leaf
SL4.0ch03	46654654	46656147	Leaf
SL4.0ch01	546664	552109	Leaf
SL4.0ch11	51271067	51272529	Leaf
SL4.0ch08	1005573	1007378	Leaf
SL4.0ch08	61591842	61593725	Leaf
SL4.0ch04	7011240	7015207	Leaf
SL4.0ch06	443678	444859	Leaf
SL4.0ch04	18179190	18180827	Leaf
SL4.0ch07	61959774	61961847	Leaf
SL4.0ch04	57808343	57811049	Leaf
SL4.0ch06	38487382	38489660	Leaf
SL4.0ch08	58880860	58883255	Leaf
SL4.0ch11	53552992	53554308	Leaf
SL4.0ch10	3339489	3340943	Leaf
SL4.0ch11	53744559	53748237	Leaf
SL4.0ch02	51784529	51785883	Leaf
SL4.0ch02	52341896	52342833	Leaf
SL4.0ch02	42819956	42822240	Leaf
SL4.0ch04	60275246	60278343	Leaf
SL4.0ch05	59725536	59728867	Leaf
SL4.0ch08	59410759	59412937	Leaf
SL4.0ch05	1803443	1807183	Leaf
SL4.0ch05	61967942	61970137	Leaf
SL4.0ch04	1591247	1594982	Leaf
SL4.0ch05	1658938	1662258	Leaf
SL4.0ch01	249445	251064	Leaf
SL4.0ch01	81804446	81806672	Leaf
SL4.0ch01	89759295	89764091	Leaf
SL4.0ch04	3206554	3208953	Leaf
SL4.0ch08	1961145	1962782	Leaf
SL4.0ch04	63489822	63494322	Leaf
SL4.0ch05	65212711	65214186	Leaf
SL4.0ch05	20330952	20333271	Leaf
SL4.0ch07	63164822	63168423	Leaf
SL4.0ch08	1712567	1715410	Leaf
SL4.0ch05	1686784	1688413	Leaf
SL4.0ch07	1323113	1327158	Leaf
SL4.0ch01	1444274	1446473	Leaf
SL4.0ch03	62133219	62135625	Leaf
SL4.0ch12	4990412	4992644	Leaf
SL4.0ch02	52387490	52389480	Leaf
SL4.0ch10	50199593	50201540	Leaf
SL4.0ch03	65077964	65079467	Leaf
SL4.0ch03	56343764	56347766	Leaf
SL4.0ch01	85864978	85868415	Leaf
SL4.0ch11	50477165	50479449	Leaf
SL4.0ch08	61770741	61773287	Leaf
SL4.0ch11	5006558	5009385	Leaf
SL4.0ch09	65895408	65897616	Leaf
SL4.0ch10	59282155	59284538	Leaf
SL4.0ch12	65566763	65570403	Leaf
SL4.0ch01	5682911	5684291	Leaf
SL4.0ch02	49770899	49773912	Leaf
SL4.0ch02	50638468	50640970	Leaf
SL4.0ch06	770906	773650	Leaf
SL4.0ch07	67049234	67051512	Leaf
SL4.0ch07	65562493	65563286	Leaf
SL4.0ch03	9901118	9903228	Leaf
SL4.0ch03	4076790	4078650	Leaf
SL4.0ch02	47510843	47516358	Leaf
SL4.0ch03	27993204	27995034	Leaf
SL4.0ch08	58004842	58006057	Leaf
SL4.0ch07	1952559	1954840	Leaf
SL4.0ch05	64745365	64748125	Leaf
SL4.0ch03	62507310	62510026	Leaf
SL4.0ch03	57085910	57088454	Leaf
SL4.0ch02	38931698	38933901	Leaf
SL4.0ch03	62802000	62804240	Leaf
SL4.0ch06	30684811	30685978	Leaf
SL4.0ch02	52054611	52056634	Leaf
SL4.0ch02	35318718	35320114	Leaf
SL4.0ch05	1441713	1444419	Leaf
SL4.0ch07	3121756	3122789	Leaf
SL4.0ch02	52498175	52499988	Leaf
SL4.0ch02	37357486	37359995	Leaf
SL4.0ch01	82673380	82675198	Leaf
SL4.0ch07	1301240	1303410	Leaf
SL4.0ch01	84726080	84729070	Leaf
SL4.0ch07	58422641	58424139	Leaf
SL4.0ch12	62707221	62709101	Leaf
SL4.0ch11	5385674	5388780	Leaf
SL4.0ch06	36765282	36767564	Leaf
SL4.0ch02	43541291	43542890	Leaf
SL4.0ch07	66825862	66827360	Leaf
SL4.0ch08	62572172	62574680	Leaf
SL4.0ch06	1234735	1236812	Leaf
SL4.0ch09	46587568	46588748	Leaf
SL4.0ch02	48445955	48447416	Leaf
SL4.0ch01	4629153	4630987	Leaf
SL4.0ch04	55030596	55032785	Leaf
SL4.0ch06	40928405	40930072	Leaf
SL4.0ch09	63343854	63345060	Leaf
SL4.0ch02	44719900	44721119	Leaf
SL4.0ch07	1286536	1288036	Leaf
SL4.0ch02	43377627	43378977	Leaf
SL4.0ch08	1002811	1004574	Leaf
SL4.0ch01	90142398	90144665	Leaf
SL4.0ch01	73349820	73352644	Leaf
SL4.0ch01	88115597	88117903	Leaf
SL4.0ch12	66001662	66003795	Leaf
SL4.0ch04	63350903	63352389	Leaf
SL4.0ch04	60071437	60074239	Leaf
SL4.0ch07	58560425	58562184	Leaf
SL4.0ch05	1406819	1408527	Leaf
SL4.0ch10	2498345	2500281	Leaf
SL4.0ch02	47477032	47478781	Leaf
SL4.0ch11	7380270	7381837	Leaf
SL4.0ch08	54552010	54554257	Leaf
SL4.0ch07	63841193	63842065	Leaf
SL4.0ch02	51663313	51667233	Leaf
SL4.0ch03	79322	81560	Leaf
SL4.0ch06	43379278	43381974	Leaf
SL4.0ch12	754285	756762	Leaf
SL4.0ch01	83331956	83335103	Leaf
SL4.0ch01	62594605	62597120	Leaf
SL4.0ch04	64217468	64218946	Leaf
SL4.0ch02	43743849	43745926	Leaf
SL4.0ch07	64837838	64839396	Leaf
SL4.0ch01	72366190	72368293	Leaf
SL4.0ch05	1602199	1603471	Leaf
SL4.0ch11	54112357	54118206	Leaf
SL4.0ch04	54718016	54720799	Leaf
SL4.0ch04	52711248	52713121	Leaf
SL4.0ch08	52615506	52617896	Leaf
SL4.0ch12	63865300	63866820	Leaf
SL4.0ch10	806093	810323	Leaf
SL4.0ch08	61585625	61587894	Leaf
SL4.0ch10	61721674	61723214	Leaf
SL4.0ch07	65506316	65507258	Leaf
SL4.0ch09	64120023	64123060	Leaf
SL4.0ch10	63513686	63515080	Leaf
SL4.0ch09	4427033	4429633	Leaf
SL4.0ch09	5132677	5134661	Leaf
SL4.0ch07	66358925	66360179	Leaf
SL4.0ch06	4390797	4393651	Leaf
SL4.0ch03	7396006	7397365	Leaf
SL4.0ch07	64157493	64159196	Leaf
SL4.0ch03	4361992	4364223	Leaf
SL4.0ch08	63461498	63463450	Leaf
SL4.0ch05	64586794	64588257	Leaf
SL4.0ch02	48359217	48360492	Leaf
SL4.0ch07	66727773	66728903	Leaf
SL4.0ch12	4747929	4749862	Leaf
SL4.0ch01	72715633	72717426	Leaf
SL4.0ch07	66412520	66413848	Leaf
SL4.0ch03	58769934	58771624	Leaf
SL4.0ch06	39024041	39026659	Leaf
SL4.0ch08	57840547	57842635	Leaf
SL4.0ch04	64181304	64183521	Leaf
SL4.0ch07	60622528	60624319	Leaf
SL4.0ch03	62924145	62925975	Leaf
SL4.0ch02	51815890	51819685	Leaf
SL4.0ch06	2524284	2526611	Leaf
SL4.0ch07	51951889	51952944	Leaf
SL4.0ch05	2695158	2696560	Leaf
SL4.0ch05	2092056	2094175	Leaf
SL4.0ch07	3211421	3212912	Leaf
SL4.0ch01	918212	919553	Leaf
SL4.0ch10	58953233	58954779	Leaf
SL4.0ch05	8236343	8238726	Leaf
SL4.0ch01	71095285	71099044	Leaf
SL4.0ch11	50037931	50039528	Leaf
SL4.0ch10	60589424	60589798	Leaf
SL4.0ch10	59677021	59678771	Leaf
SL4.0ch09	60194159	60194979	Leaf
SL4.0ch10	61848609	61851225	Leaf
SL4.0ch03	27995282	27996968	Leaf
SL4.0ch12	66298278	66299787	Leaf
SL4.0ch03	56274628	56276568	Leaf
SL4.0ch12	4936344	4937553	Leaf
SL4.0ch06	41434235	41435323	Leaf
SL4.0ch08	58696878	58700203	Leaf
SL4.0ch11	1395811	1397100	Leaf
SL4.0ch12	62491718	62494859	Leaf
SL4.0ch09	66459480	66461942	Leaf
SL4.0ch07	394225	396232	Leaf
SL4.0ch10	63052603	63054846	Leaf
SL4.0ch01	76897812	76901170	Leaf
SL4.0ch03	60031631	60033576	Leaf
SL4.0ch06	28699042	28701588	Leaf
SL4.0ch09	2918066	2919632	Leaf
SL4.0ch04	58031599	58034991	Leaf
SL4.0ch08	62136543	62138779	Leaf
SL4.0ch01	89577966	89579678	Leaf
SL4.0ch01	90440608	90443057	Leaf
SL4.0ch06	6296474	6299619	Leaf
SL4.0ch05	2086579	2088442	Leaf
SL4.0ch07	67398923	67401625	Leaf
SL4.0ch08	58208911	58210787	Leaf
SL4.0ch09	65643069	65645200	Leaf
SL4.0ch01	78877919	78879995	Leaf
SL4.0ch03	47437086	47439082	Leaf
SL4.0ch11	41612363	41614485	Leaf
SL4.0ch01	690941	692329	Leaf
SL4.0ch01	84953726	84955444	Leaf
SL4.0ch01	78434313	78436567	Leaf
SL4.0ch05	64973274	64974812	Leaf
SL4.0ch10	59456915	59460398	Leaf
SL4.0ch04	4196440	4197887	Leaf
SL4.0ch02	41239046	41241512	Leaf
SL4.0ch04	64299808	64301943	Leaf
SL4.0ch08	58559581	58560481	Leaf
SL4.0ch01	82248969	82251733	Leaf
SL4.0ch03	37095288	37097309	Leaf
SL4.0ch07	67061925	67065106	Leaf
SL4.0ch03	61179568	61181803	Leaf
SL4.0ch08	54966192	54967428	Leaf
SL4.0ch01	89491483	89496764	Leaf
SL4.0ch07	63097789	63100894	Leaf
SL4.0ch09	68099661	68101189	Leaf
SL4.0ch07	63799864	63801398	Leaf
SL4.0ch01	1922373	1923700	Leaf
SL4.0ch01	83395722	83398576	Leaf
SL4.0ch10	54802579	54804298	Leaf
SL4.0ch03	4046775	4047956	Leaf
SL4.0ch09	2202049	2204082	Leaf
SL4.0ch06	41597298	41599345	Leaf
SL4.0ch06	39946875	39948579	Leaf
SL4.0ch01	77467750	77471612	Leaf
SL4.0ch10	64230467	64231539	Leaf
SL4.0ch11	985271	986687	Leaf
SL4.0ch04	63898403	63900979	Leaf
SL4.0ch03	60580717	60583305	Leaf
SL4.0ch04	60666175	60669162	Leaf
SL4.0ch08	54925607	54926443	Leaf
SL4.0ch10	61671505	61676292	Leaf
SL4.0ch05	10533152	10535165	Leaf
SL4.0ch02	49667510	49669923	Leaf
SL4.0ch08	63540635	63542763	Leaf
SL4.0ch07	61521231	61522629	Leaf
SL4.0ch06	43986290	43987548	Leaf
SL4.0ch05	9812359	9814233	Leaf
SL4.0ch07	58495339	58498072	Leaf
SL4.0ch11	373340	376053	Leaf
SL4.0ch05	1908084	1911981	Leaf
SL4.0ch12	60063426	60064739	Leaf
SL4.0ch10	393191	394900	Leaf
SL4.0ch05	6842400	6844771	Leaf
SL4.0ch06	45152769	45155048	Leaf
SL4.0ch07	6622396	6624686	Leaf
SL4.0ch11	50830257	50834652	Leaf
SL4.0ch11	52348092	52354160	Leaf
SL4.0ch09	16919298	16921251	Leaf
SL4.0ch02	43655856	43658765	Leaf
SL4.0ch07	1208498	1209860	Leaf
SL4.0ch02	33058467	33060784	Leaf
SL4.0ch08	61097152	61098832	Leaf
SL4.0ch04	909918	912676	Leaf
SL4.0ch10	61304275	61305815	Leaf
SL4.0ch04	64306725	64308265	Leaf
SL4.0ch05	63301492	63303260	Leaf
SL4.0ch07	364007	366159	Leaf
SL4.0ch11	3434855	3436617	Leaf
SL4.0ch01	82686522	82687848	Leaf
SL4.0ch05	3219489	3222037	Leaf
SL4.0ch03	18851914	18853431	Leaf
SL4.0ch12	62654200	62655685	Leaf
SL4.0ch04	1924680	1927325	Leaf
SL4.0ch01	83749001	83751098	Leaf
SL4.0ch02	42635370	42639163	Leaf
SL4.0ch03	54261567	54262786	Leaf
SL4.0ch09	66223968	66225861	Leaf
SL4.0ch03	19089152	19090641	Leaf
SL4.0ch10	64121529	64122653	Leaf
SL4.0ch11	52029342	52030867	Leaf
SL4.0ch04	62237920	62240458	Leaf
SL4.0ch05	3274831	3275324	Leaf
SL4.0ch04	62545694	62547495	Leaf
SL4.0ch02	48602037	48604775	Leaf
SL4.0ch07	2206899	2208643	Leaf
SL4.0ch08	2293906	2295992	Leaf
SL4.0ch03	61332701	61335238	Leaf
SL4.0ch07	56271344	56273479	Leaf
SL4.0ch05	65138724	65141111	Leaf
SL4.0ch06	885336	886912	Leaf
SL4.0ch11	2024246	2029566	Leaf
SL4.0ch02	47690003	47691905	Leaf
SL4.0ch08	62857781	62859976	Leaf
SL4.0ch11	1838690	1840359	Leaf
SL4.0ch06	40786178	40787807	Leaf
SL4.0ch07	65581092	65582791	Leaf
SL4.0ch12	65470738	65472443	Leaf
SL4.0ch06	34873050	34875500	Leaf
SL4.0ch07	2791781	2793884	Leaf
SL4.0ch07	59970404	59973371	Leaf
SL4.0ch08	63347039	63349128	Leaf
SL4.0ch09	5509500	5511185	Leaf
SL4.0ch01	839478	840823	Leaf
SL4.0ch03	53567623	53569751	Leaf
SL4.0ch03	57548092	57549875	Leaf
SL4.0ch12	60083340	60084794	Leaf
SL4.0ch03	58578011	58579393	Leaf
SL4.0ch10	63346853	63348283	Leaf
SL4.0ch05	4035303	4037425	Leaf
SL4.0ch07	62913335	62918167	Leaf
SL4.0ch08	54752551	54754165	Leaf
SL4.0ch02	48014380	48016579	Leaf
SL4.0ch02	45837313	45838848	Leaf
SL4.0ch01	79140108	79143626	Leaf
SL4.0ch01	82296149	82296967	Leaf
SL4.0ch11	49110008	49111189	Leaf
SL4.0ch01	634127	635618	Leaf
SL4.0ch05	64776500	64779220	Leaf
SL4.0ch08	2642504	2643874	Leaf
SL4.0ch03	58076453	58078100	Leaf
SL4.0ch04	55381289	55383150	Leaf
SL4.0ch12	179314	181602	Leaf
SL4.0ch05	8460079	8461365	Leaf
SL4.0ch03	2043248	2045286	Leaf
SL4.0ch10	56169911	56171542	Leaf
SL4.0ch10	56465421	56468177	Leaf
SL4.0ch06	466674	468109	Leaf
SL4.0ch04	7230601	7232306	Leaf
SL4.0ch10	873780	876982	Leaf
SL4.0ch02	51365886	51368053	Leaf
SL4.0ch03	3370628	3373242	Leaf
SL4.0ch06	46661862	46663761	Leaf
SL4.0ch11	48433041	48434839	Leaf
SL4.0ch06	41772456	41779326	Leaf
SL4.0ch02	33077092	33079731	Leaf
SL4.0ch02	32279923	32282990	Leaf
SL4.0ch04	5258354	5260477	Leaf
SL4.0ch12	865181	866871	Leaf
SL4.0ch01	336592	338989	Leaf
SL4.0ch08	1795648	1798296	Leaf
SL4.0ch04	6545665	6548033	Leaf
SL4.0ch05	61332018	61333911	Leaf
SL4.0ch09	66802177	66806702	Leaf
SL4.0ch09	1378488	1380783	Leaf
SL4.0ch12	66465422	66468308	Leaf
SL4.0ch11	4091849	4094203	Leaf
SL4.0ch05	19408117	19410288	Leaf
SL4.0ch02	48499875	48502587	Leaf
SL4.0ch03	58799960	58801826	Leaf
SL4.0ch07	64054027	64055966	Leaf
SL4.0ch09	2069444	2070948	Leaf
SL4.0ch08	52935724	52938838	Leaf
SL4.0ch03	61088381	61091144	Leaf
SL4.0ch08	61395830	61398067	Leaf
SL4.0ch09	62156668	62157618	Leaf
SL4.0ch06	45240680	45242537	Leaf
SL4.0ch06	30700066	30701451	Leaf
SL4.0ch06	41974136	41978102	Leaf
SL4.0ch12	10717507	10718835	Leaf
SL4.0ch11	7369456	7372198	Leaf
SL4.0ch10	60762874	60763779	Leaf
SL4.0ch03	61742736	61744397	Leaf
SL4.0ch03	47065850	47067664	Leaf
SL4.0ch09	527092	528260	Leaf
SL4.0ch08	60859266	60860912	Leaf
SL4.0ch03	65009168	65012902	Leaf
SL4.0ch03	57894810	57896246	Leaf
SL4.0ch11	30202734	30204340	Leaf
SL4.0ch11	54190953	54192820	Leaf
SL4.0ch11	3225109	3226281	Leaf
SL4.0ch09	62543478	62547580	Leaf
SL4.0ch11	902433	905902	Leaf
SL4.0ch05	735442	737255	Leaf
SL4.0ch03	57560920	57562785	Leaf
SL4.0ch01	83622485	83625139	Leaf
SL4.0ch10	988144	992259	Leaf
SL4.0ch10	59902453	59904118	Leaf
SL4.0ch10	53621182	53623007	Leaf
SL4.0ch07	66241519	66244419	Leaf
SL4.0ch09	18521717	18523730	Leaf
SL4.0ch01	603780	605190	Leaf
SL4.0ch07	3858329	3859919	Leaf
SL4.0ch04	6249723	6251495	Leaf
SL4.0ch05	627533	629447	Leaf
SL4.0ch08	61673186	61674442	Leaf
SL4.0ch02	38317840	38319774	Leaf
SL4.0ch05	448643	450985	Leaf
SL4.0ch09	66632007	66633585	Leaf
SL4.0ch09	7417542	7420841	Leaf
SL4.0ch03	1167396	1168891	Leaf
SL4.0ch03	61532080	61533908	Leaf
SL4.0ch07	60728926	60731266	Leaf
SL4.0ch07	66234148	66236858	Leaf
SL4.0ch02	50995168	50997914	Leaf
SL4.0ch11	1458257	1459445	Leaf
SL4.0ch12	167853	169366	Leaf
SL4.0ch01	4891796	4893277	Leaf
SL4.0ch06	41944441	41946786	Leaf
SL4.0ch03	4978028	4979121	Leaf
SL4.0ch03	59788892	59791462	Leaf
SL4.0ch05	4192928	4194622	Leaf
SL4.0ch07	65158757	65160723	Leaf
SL4.0ch04	57676222	57677610	Leaf
SL4.0ch03	58496584	58498803	Leaf
SL4.0ch12	769371	771678	Leaf
SL4.0ch05	945883	948436	Leaf
SL4.0ch06	38381726	38383450	Leaf
SL4.0ch04	55821785	55823571	Leaf
SL4.0ch03	59164454	59166686	Leaf
SL4.0ch01	78930093	78931430	Leaf
SL4.0ch06	44788344	44789999	Leaf
SL4.0ch02	49031402	49032610	Leaf
SL4.0ch02	44340418	44342577	Leaf
SL4.0ch07	66992468	66995075	Leaf
SL4.0ch12	1848181	1849448	Leaf
SL4.0ch07	593842	596170	Leaf
SL4.0ch10	59144349	59145676	Leaf
SL4.0ch10	63957502	63958943	Leaf
SL4.0ch04	1738346	1739495	Leaf
SL4.0ch08	53844097	53845470	Leaf
SL4.0ch03	57925963	57927279	Leaf
SL4.0ch08	58089400	58095348	Leaf
SL4.0ch02	51458154	51459850	Leaf
SL4.0ch01	1317323	1319385	Leaf
SL4.0ch08	3081778	3083865	Leaf
SL4.0ch11	1858379	1860458	Leaf
SL4.0ch05	19397233	19398184	Leaf
SL4.0ch05	61792305	61793640	Leaf
SL4.0ch09	67036190	67037898	Leaf
SL4.0ch05	64710635	64712099	Leaf
SL4.0ch01	71718378	71719857	Leaf
SL4.0ch04	60437045	60439292	Leaf
SL4.0ch01	77918749	77920070	Leaf
SL4.0ch10	59492772	59495987	Leaf
SL4.0ch06	45509881	45512050	Leaf
SL4.0ch05	5231187	5234262	Leaf
SL4.0ch05	64895845	64898975	Leaf
SL4.0ch05	2277927	2279785	Leaf
SL4.0ch02	49230822	49232647	Leaf
SL4.0ch11	3299191	3300816	Leaf
SL4.0ch10	61551017	61552575	Leaf
SL4.0ch12	63027572	63030102	Leaf
SL4.0ch05	2896065	2897398	Leaf
SL4.0ch11	48039549	48041300	Leaf
SL4.0ch10	1563539	1565690	Leaf
SL4.0ch03	15141390	15143274	Leaf
SL4.0ch05	62768424	62769544	Leaf
SL4.0ch10	25484885	25486785	Leaf
SL4.0ch11	4859822	4861940	Leaf
SL4.0ch04	64204627	64207380	Leaf
SL4.0ch06	40967615	40969197	Leaf
SL4.0ch04	1106737	1108059	Leaf
SL4.0ch11	277323	279973	Leaf
SL4.0ch09	61712551	61714798	Leaf
SL4.0ch04	3043448	3045659	Leaf
SL4.0ch01	88695519	88698053	Leaf
SL4.0ch02	33262912	33263896	Leaf
SL4.0ch03	53806436	53808622	Leaf
SL4.0ch08	55675267	55677086	Leaf
SL4.0ch01	89991145	89992409	Leaf
SL4.0ch03	63080943	63082155	Leaf
SL4.0ch01	74933272	74936131	Leaf
SL4.0ch03	55843111	55845319	Leaf
SL4.0ch07	65826329	65827901	Leaf
SL4.0ch05	63831828	63833057	Leaf
SL4.0ch07	62845998	62847349	Leaf
SL4.0ch04	50690751	50691953	Leaf
SL4.0ch02	16893353	16894521	Leaf
SL4.0ch07	58288708	58290263	Leaf
SL4.0ch09	64335925	64337726	Leaf
SL4.0ch12	61726610	61728251	Leaf
SL4.0ch09	2493963	2495903	Leaf
SL4.0ch05	64473811	64474891	Leaf
SL4.0ch12	4458764	4460976	Leaf
SL4.0ch11	49755929	49757217	Leaf
SL4.0ch08	50424311	50430044	Leaf
SL4.0ch07	295714	297189	Leaf
SL4.0ch10	57777110	57779397	Leaf
SL4.0ch06	39265940	39267708	Leaf
SL4.0ch05	62297060	62299135	Leaf
SL4.0ch03	57195510	57197218	Leaf
SL4.0ch08	63084097	63085759	Leaf
SL4.0ch01	86321372	86322860	Leaf
SL4.0ch02	42699440	42700914	Leaf
SL4.0ch02	47570966	47572158	Leaf
SL4.0ch01	77696522	77698988	Leaf
SL4.0ch02	36810785	36813128	Leaf
SL4.0ch05	20244903	20248056	Leaf
SL4.0ch03	59563654	59565365	Leaf
SL4.0ch01	1131525	1133473	Leaf
SL4.0ch11	50576196	50577444	Leaf
SL4.0ch06	2209199	2210502	Leaf
SL4.0ch07	52112850	52115132	Leaf
SL4.0ch08	61263420	61264090	Leaf
SL4.0ch03	62120353	62121894	Leaf
SL4.0ch10	47203449	47205168	Leaf
SL4.0ch11	2683407	2684741	Leaf
SL4.0ch02	51205882	51207729	Leaf
SL4.0ch09	64144112	64145714	Leaf
SL4.0ch01	89569285	89570748	Leaf
SL4.0ch09	4023442	4025174	Leaf
SL4.0ch08	56028776	56031265	Leaf
SL4.0ch03	48104282	48106004	Leaf
SL4.0ch08	58352090	58352721	Leaf
SL4.0ch10	2700409	2702079	Leaf
SL4.0ch01	1818423	1819422	Leaf
SL4.0ch10	64783099	64785050	Leaf
SL4.0ch07	66729443	66731061	Leaf
SL4.0ch08	57366240	57367701	Leaf
SL4.0ch09	68389643	68390886	Leaf
SL4.0ch07	60766988	60767815	Leaf
SL4.0ch02	36543652	36545310	Leaf
SL4.0ch07	63715106	63717481	Leaf
SL4.0ch11	381284	382365	Leaf
SL4.0ch01	1683849	1685462	Leaf
SL4.0ch06	36374753	36375975	Leaf
SL4.0ch12	63741635	63744455	Leaf
SL4.0ch08	21867793	21869281	Leaf
SL4.0ch02	40529102	40530418	Leaf
SL4.0ch03	47360752	47362508	Leaf
SL4.0ch03	64789049	64791308	Leaf
SL4.0ch12	59277701	59278820	Leaf
SL4.0ch03	2845399	2847436	Leaf
SL4.0ch03	60924663	60926018	Leaf
SL4.0ch04	59037281	59039330	Leaf
SL4.0ch01	3783064	3784741	Leaf
SL4.0ch03	2727508	2729365	Leaf
SL4.0ch02	35387886	35389249	Leaf
SL4.0ch02	46424212	46427102	Leaf
SL4.0ch01	89305859	89307448	Leaf
SL4.0ch03	61423403	61426909	Leaf
SL4.0ch09	2614445	2615855	Leaf
SL4.0ch02	48700926	48702777	Leaf
SL4.0ch05	543694	546171	Leaf
SL4.0ch12	3824128	3825517	Leaf
SL4.0ch04	54856863	54859222	Leaf
SL4.0ch10	64157859	64159938	Leaf
SL4.0ch10	61958488	61959945	Leaf
SL4.0ch03	55731252	55736274	Leaf
SL4.0ch02	29752146	29754085	Leaf
SL4.0ch01	77150213	77152550	Leaf
SL4.0ch09	555607	557480	Leaf
SL4.0ch12	61288613	61289875	Leaf
SL4.0ch03	47501390	47504040	Leaf
SL4.0ch07	66846336	66847089	Leaf
SL4.0ch04	55371930	55373588	Leaf
SL4.0ch01	79040746	79042452	Leaf
SL4.0ch12	63577631	63580159	Leaf
SL4.0ch11	51766773	51770025	Leaf
SL4.0ch12	66354495	66356028	Leaf
SL4.0ch02	37129417	37130605	Leaf
SL4.0ch01	73462903	73464824	Leaf
SL4.0ch08	60397908	60399782	Leaf
SL4.0ch11	864635	867082	Leaf
SL4.0ch01	71028438	71030193	Leaf
SL4.0ch08	1340870	1342465	Leaf
SL4.0ch04	61206704	61209214	Leaf
SL4.0ch02	37815763	37818464	Leaf
SL4.0ch02	48299736	48301173	Leaf
SL4.0ch09	2706080	2707876	Leaf
SL4.0ch06	38304891	38306274	Leaf
SL4.0ch06	3299132	3302294	Leaf
SL4.0ch09	4847178	4849582	Leaf
SL4.0ch10	62238735	62241416	Leaf
SL4.0ch12	66624416	66625852	Leaf
SL4.0ch05	63725252	63729745	Leaf
SL4.0ch01	74728369	74730157	Leaf
SL4.0ch06	40194440	40196462	Leaf
SL4.0ch06	46890925	46892070	Leaf
SL4.0ch01	79552331	79554167	Leaf
SL4.0ch01	87749109	87751481	Leaf
SL4.0ch03	1592338	1593991	Leaf
SL4.0ch04	55439917	55442875	Leaf
SL4.0ch07	65631071	65632892	Leaf
SL4.0ch06	46024872	46029130	Leaf
SL4.0ch11	6141488	6143625	Leaf
SL4.0ch12	29816974	29818656	Leaf
SL4.0ch09	67095375	67098592	Leaf
SL4.0ch12	2735385	2736583	Leaf
SL4.0ch06	1732107	1733330	Leaf
SL4.0ch03	64409304	64411203	Leaf
SL4.0ch06	44034344	44036010	Leaf
SL4.0ch02	41814228	41815734	Leaf
SL4.0ch04	2777642	2779361	Leaf
SL4.0ch10	62042206	62043689	Leaf
SL4.0ch02	44627693	44630318	Leaf
SL4.0ch05	2704125	2705068	Leaf
SL4.0ch04	2733086	2734401	Leaf
SL4.0ch12	63363233	63364640	Leaf
SL4.0ch01	1029353	1030909	Leaf
SL4.0ch07	66564911	66567619	Leaf
SL4.0ch11	4805325	4807293	Leaf
SL4.0ch06	33705883	33707367	Leaf
SL4.0ch01	79557855	79562055	Leaf
SL4.0ch01	78028985	78031382	Leaf
SL4.0ch05	60979226	60980802	Leaf
SL4.0ch12	2913033	2915007	Leaf
SL4.0ch01	86734640	86735770	Leaf
SL4.0ch07	62713695	62717601	Leaf
SL4.0ch01	71507239	71510285	Leaf
SL4.0ch07	440457	442060	Leaf
SL4.0ch02	47497092	47501763	Leaf
SL4.0ch03	57023074	57027549	Leaf
SL4.0ch06	41949178	41951031	Leaf
SL4.0ch01	62572593	62574564	Leaf
SL4.0ch10	62990897	62993370	Leaf
SL4.0ch10	2409584	2411710	Leaf
SL4.0ch01	74350455	74354618	Leaf
SL4.0ch06	41545979	41547050	Leaf
SL4.0ch05	3398551	3399744	Leaf
SL4.0ch01	5873818	5875332	Leaf
SL4.0ch12	4577520	4579742	Leaf
SL4.0ch05	753482	755681	Leaf
SL4.0ch03	45713613	45714902	Leaf
SL4.0ch01	80780541	80782471	Leaf
SL4.0ch02	45618217	45619461	Leaf
SL4.0ch05	2395468	2396930	Leaf
SL4.0ch10	3054694	3055981	Leaf
SL4.0ch07	67600482	67603597	Leaf
SL4.0ch01	11688617	11690160	Leaf
SL4.0ch02	39825090	39827869	Leaf
SL4.0ch11	49382311	49383895	Leaf
SL4.0ch07	55031756	55033413	Leaf
SL4.0ch11	51359840	51361516	Leaf
SL4.0ch10	765607	767716	Leaf
SL4.0ch03	10767801	10769500	Leaf
SL4.0ch01	88381392	88383600	Leaf
SL4.0ch10	461517	463761	Leaf
SL4.0ch05	65161883	65163992	Leaf
SL4.0ch11	51443653	51444812	Leaf
SL4.0ch01	87712985	87715654	Leaf
SL4.0ch03	880351	882224	Leaf
SL4.0ch01	82177976	82180211	Leaf
SL4.0ch05	61656068	61659999	Leaf
SL4.0ch09	66484622	66486025	Leaf
SL4.0ch03	62250999	62252486	Leaf
SL4.0ch04	58109982	58111662	Leaf
SL4.0ch07	64678199	64679660	Leaf
SL4.0ch06	45628522	45629274	Leaf
SL4.0ch12	64607279	64608607	Leaf
SL4.0ch07	58990195	58991539	Leaf
SL4.0ch09	50687893	50689712	Leaf
SL4.0ch12	60128401	60129786	Leaf
SL4.0ch02	49500516	49504104	Leaf
SL4.0ch02	49036732	49039887	Leaf
SL4.0ch12	58802578	58803995	Leaf
SL4.0ch07	247787	250804	Leaf
SL4.0ch08	2558288	2560071	Leaf
SL4.0ch06	45202665	45204531	Leaf
SL4.0ch12	64917576	64920343	Leaf
SL4.0ch02	48469680	48471220	Leaf
SL4.0ch02	37372846	37375880	Leaf
SL4.0ch09	56229845	56231519	Leaf
SL4.0ch12	3435192	3437425	Leaf
SL4.0ch03	2424421	2426082	Leaf
SL4.0ch07	62815397	62817417	Leaf
SL4.0ch05	60572112	60576132	Leaf
SL4.0ch12	62958952	62962431	Leaf
SL4.0ch08	59953815	59958548	Leaf
SL4.0ch06	40421706	40424470	Leaf
SL4.0ch07	66543195	66545132	Leaf
SL4.0ch06	38755388	38757591	Leaf
SL4.0ch12	2764498	2766234	Leaf
SL4.0ch11	8135320	8136736	Leaf
SL4.0ch05	31140676	31142080	Leaf
SL4.0ch05	62803159	62805086	Leaf
SL4.0ch10	59669838	59672200	Leaf
SL4.0ch07	63700020	63701443	Leaf
SL4.0ch02	40879913	40882719	Leaf
SL4.0ch02	49476336	49477565	Leaf
SL4.0ch03	48941066	48942551	Leaf
SL4.0ch08	49065555	49067275	Leaf
SL4.0ch01	367535	369926	Leaf
SL4.0ch09	67750449	67752248	Leaf
SL4.0ch12	1010952	1012422	Leaf
SL4.0ch08	61160192	61164131	Leaf
SL4.0ch12	49312697	49313737	Leaf
SL4.0ch09	4914378	4915808	Leaf
SL4.0ch07	62117188	62119313	Leaf
SL4.0ch09	62950358	62954995	Leaf
SL4.0ch12	66474003	66477067	Leaf
SL4.0ch10	59480281	59482461	Leaf
SL4.0ch08	53696223	53697579	Leaf
SL4.0ch01	90109334	90111854	Leaf
SL4.0ch06	36758227	36760023	Leaf
SL4.0ch01	68655533	68656834	Leaf
SL4.0ch09	62946764	62948499	Leaf
SL4.0ch03	57122991	57127024	Leaf
SL4.0ch07	197277	199522	Leaf
SL4.0ch06	42692572	42694475	Leaf
SL4.0ch11	4529792	4531523	Leaf
SL4.0ch03	96803	99710	Leaf
SL4.0ch03	61214142	61216476	Leaf
SL4.0ch06	45584128	45585675	Leaf
SL4.0ch01	71077895	71080810	Leaf
SL4.0ch02	41514226	41518552	Leaf
SL4.0ch09	5735751	5737948	Leaf
SL4.0ch07	1303843	1305087	Leaf
SL4.0ch07	67057208	67058917	Leaf
SL4.0ch01	74373329	74374668	Leaf
SL4.0ch11	19236831	19237847	Leaf
SL4.0ch10	1684154	1685735	Leaf
SL4.0ch09	3801299	3804070	Leaf
SL4.0ch06	46277659	46280125	Leaf
SL4.0ch06	1916420	1917404	Leaf
SL4.0ch09	3109626	3111171	Leaf
SL4.0ch05	6408336	6410032	Leaf
SL4.0ch02	39126294	39128995	Leaf
SL4.0ch02	49646710	49649582	Leaf
SL4.0ch04	58938403	58940263	Leaf
SL4.0ch11	45994360	45995624	Leaf
SL4.0ch01	76553800	76556065	Leaf
SL4.0ch08	21859484	21860641	Leaf
SL4.0ch03	3213715	3215960	Leaf
SL4.0ch07	13415799	13417753	Leaf
SL4.0ch01	3038030	3039339	Leaf
SL4.0ch12	65899270	65900386	Leaf
SL4.0ch03	1040621	1042868	Leaf
SL4.0ch02	43428162	43430222	Leaf
SL4.0ch05	5541938	5543695	Leaf
SL4.0ch07	2430382	2432047	Leaf
SL4.0ch07	2328465	2331092	Leaf
SL4.0ch02	33147108	33150130	Leaf
SL4.0ch05	63174327	63176948	Leaf
SL4.0ch05	4381528	4382514	Leaf
SL4.0ch01	87211506	87212067	Leaf
SL4.0ch03	52512267	52513503	Leaf
SL4.0ch09	59493906	59495959	Leaf
SL4.0ch06	45900162	45900908	Leaf
SL4.0ch02	25674067	25677257	Leaf
SL4.0ch12	2951137	2952973	Leaf
SL4.0ch03	41503256	41504687	Leaf
SL4.0ch01	82818469	82819996	Leaf
SL4.0ch12	65199028	65200739	Leaf
SL4.0ch02	34261224	34266245	Leaf
SL4.0ch07	65912782	65914638	Leaf
SL4.0ch01	86878911	86880880	Leaf
SL4.0ch04	56757315	56759083	Leaf
SL4.0ch02	40582180	40583801	Leaf
SL4.0ch01	90073751	90075178	Leaf
SL4.0ch10	63550012	63551718	Leaf
SL4.0ch09	63651198	63653197	Leaf
SL4.0ch10	58610316	58612665	Leaf
SL4.0ch05	5890677	5892256	Leaf
SL4.0ch08	60030758	60032948	Leaf
SL4.0ch07	476941	478584	Leaf
SL4.0ch03	59030084	59031766	Leaf
SL4.0ch02	14542651	14543679	Leaf
SL4.0ch05	1590812	1591784	Leaf
SL4.0ch03	64367155	64369444	Leaf
SL4.0ch09	67328614	67329894	Leaf
SL4.0ch09	4208002	4210398	Leaf
SL4.0ch04	63099390	63101663	Leaf
SL4.0ch02	49279109	49281630	Leaf
SL4.0ch12	2867842	2871501	Leaf
SL4.0ch01	576612	577795	Leaf
SL4.0ch08	2730050	2731998	Leaf
SL4.0ch10	62909813	62911227	Leaf
SL4.0ch09	62657650	62659228	Leaf
SL4.0ch02	51312029	51313696	Leaf
SL4.0ch04	64014017	64015426	Leaf
SL4.0ch01	74964884	74967720	Leaf
SL4.0ch12	698935	701067	Leaf
SL4.0ch09	31054826	31056351	Leaf
SL4.0ch11	8866158	8867408	Leaf
SL4.0ch03	59298406	59300393	Leaf
SL4.0ch10	32359322	32362834	Leaf
SL4.0ch04	2802641	2803948	Leaf
SL4.0ch07	58400053	58403082	Leaf
SL4.0ch02	36349131	36352228	Leaf
SL4.0ch06	40471880	40473380	Leaf
SL4.0ch02	37473380	37474783	Leaf
SL4.0ch01	77590503	77592607	Leaf
SL4.0ch07	407123	408779	Leaf
SL4.0ch02	43518851	43520266	Leaf
SL4.0ch09	58588982	58590702	Leaf
SL4.0ch08	62206382	62209353	Leaf
SL4.0ch09	67551234	67552906	Leaf
SL4.0ch10	25492387	25494747	Leaf
SL4.0ch10	64176344	64178545	Leaf
SL4.0ch12	3881012	3882443	Leaf
SL4.0ch12	2740816	2742204	Leaf
SL4.0ch04	55232267	55233946	Leaf
SL4.0ch06	42144836	42146225	Leaf
SL4.0ch12	58909781	58911379	Leaf
SL4.0ch05	58252144	58254180	Leaf
SL4.0ch07	67830797	67833356	Leaf
SL4.0ch02	41803331	41806210	Leaf
SL4.0ch07	62697570	62699685	Leaf
SL4.0ch12	1973973	1975387	Leaf
SL4.0ch01	37223245	37224229	Leaf
SL4.0ch07	66415821	66417544	Leaf
SL4.0ch07	61307174	61310270	Leaf
SL4.0ch08	60534165	60535360	Leaf
SL4.0ch12	6469093	6470770	Leaf
SL4.0ch05	29296025	29297896	Leaf
SL4.0ch02	39338387	39345462	Leaf
SL4.0ch02	48815658	48818591	Leaf
SL4.0ch02	40919244	40921113	Leaf
SL4.0ch06	45246986	45248425	Leaf
SL4.0ch09	65940214	65941547	Leaf
SL4.0ch09	1107944	1108774	Leaf
SL4.0ch03	56724050	56726360	Leaf
SL4.0ch07	58264033	58265608	Leaf
SL4.0ch07	3093920	3095535	Leaf
SL4.0ch07	67240776	67243010	Leaf
SL4.0ch08	63152853	63154739	Leaf
SL4.0ch11	4973641	4975960	Leaf
SL4.0ch07	65847083	65848153	Leaf
SL4.0ch09	64849784	64855296	Leaf
SL4.0ch05	63501957	63504567	Leaf
SL4.0ch02	36393329	36394368	Leaf
SL4.0ch06	43617293	43619726	Leaf
SL4.0ch07	24007651	24011161	Leaf
SL4.0ch07	2000910	2002181	Leaf
SL4.0ch06	34604906	34606764	Leaf
SL4.0ch12	65910740	65911827	Leaf
SL4.0ch03	12111543	12112939	Leaf
SL4.0ch01	80054319	80055770	Leaf
SL4.0ch05	61778481	61780296	Leaf
SL4.0ch10	48918270	48919175	Leaf
SL4.0ch08	1154421	1156687	Leaf
SL4.0ch12	63566964	63568335	Leaf
SL4.0ch04	63320599	63322560	Leaf
SL4.0ch10	59351271	59353606	Leaf
SL4.0ch11	48365311	48368093	Leaf
SL4.0ch09	64214643	64218004	Leaf
SL4.0ch01	77131587	77134563	Leaf
SL4.0ch01	5020074	5021377	Leaf
SL4.0ch07	53850218	53851929	Leaf
SL4.0ch09	499707	501823	Leaf
SL4.0ch04	5404681	5405832	Leaf
SL4.0ch12	4112576	4114131	Leaf
SL4.0ch12	47005664	47008046	Leaf
SL4.0ch03	1663087	1664502	Leaf
SL4.0ch07	64924386	64926351	Leaf
SL4.0ch09	2941515	2943131	Leaf
SL4.0ch12	61326776	61327891	Leaf
SL4.0ch11	1886033	1889098	Leaf
SL4.0ch09	1672539	1675079	Leaf
SL4.0ch10	61606975	61608943	Leaf
SL4.0ch07	2219935	2224648	Leaf
SL4.0ch02	39599106	39600208	Leaf
SL4.0ch02	18773264	18775311	Leaf
SL4.0ch05	62784582	62785620	Leaf
SL4.0ch05	3816289	3817874	Leaf
SL4.0ch07	61951509	61952328	Leaf
SL4.0ch05	4131666	4132973	Leaf
SL4.0ch11	50923573	50925563	Leaf
SL4.0ch03	59957312	59959780	Leaf
SL4.0ch08	61521513	61523692	Leaf
SL4.0ch09	1170774	1173227	Leaf
SL4.0ch01	77119642	77121043	Leaf
SL4.0ch03	48910524	48912728	Leaf
SL4.0ch05	59836542	59837687	Leaf
SL4.0ch12	58991148	58993331	Leaf
SL4.0ch01	87375228	87376820	Leaf
SL4.0ch05	59118468	59119685	Leaf
SL4.0ch02	49752188	49754584	Leaf
SL4.0ch05	63555079	63556868	Leaf
SL4.0ch05	5189982	5191259	Leaf
SL4.0ch12	5113019	5115057	Leaf
SL4.0ch02	43481946	43483177	Leaf
SL4.0ch09	3096169	3097582	Leaf
SL4.0ch02	36825944	36828028	Leaf
SL4.0ch07	67637533	67638492	Leaf
SL4.0ch05	6333813	6335286	Leaf
SL4.0ch12	64419724	64420969	Leaf
SL4.0ch04	57131421	57133030	Leaf
SL4.0ch01	70094019	70095376	Leaf
SL4.0ch04	63708305	63709799	Leaf
SL4.0ch09	66277431	66278417	Leaf
SL4.0ch06	44896121	44899589	Leaf
SL4.0ch02	39228640	39229996	Leaf
SL4.0ch12	1998063	1999574	Leaf
SL4.0ch03	63542830	63544345	Leaf
SL4.0ch01	78924065	78926297	Leaf
SL4.0ch09	66439831	66440459	Leaf
SL4.0ch11	5712597	5714259	Leaf
SL4.0ch08	61257282	61259426	Leaf
SL4.0ch02	44900186	44902463	Leaf
SL4.0ch12	66190729	66192060	Leaf
SL4.0ch10	63585981	63587327	Leaf
SL4.0ch05	22140930	22143111	Leaf
SL4.0ch04	2198530	2200030	Leaf
SL4.0ch01	90399341	90402373	Leaf
SL4.0ch09	774866	777076	Leaf
SL4.0ch09	65779917	65784105	Leaf
SL4.0ch12	566965	569012	Leaf
SL4.0ch08	12518885	12521007	Leaf
SL4.0ch04	48201573	48203228	Leaf
SL4.0ch01	58068	59634	Leaf
SL4.0ch03	1113252	1115889	Leaf
SL4.0ch05	638324	639570	Leaf
SL4.0ch09	7080675	7083306	Leaf
SL4.0ch02	42358557	42361382	Leaf
SL4.0ch02	38819995	38821169	Leaf
SL4.0ch05	3195387	3198341	Leaf
SL4.0ch07	61552103	61554564	Leaf
SL4.0ch01	84807432	84808848	Leaf
SL4.0ch02	43734215	43736674	Leaf
SL4.0ch05	1611614	1613750	Leaf
SL4.0ch12	64947712	64949083	Leaf
SL4.0ch05	19980429	19981741	Leaf
SL4.0ch12	64913576	64916062	Leaf
SL4.0ch03	62762979	62764545	Leaf
SL4.0ch02	43394700	43396813	Leaf
SL4.0ch10	1887240	1889105	Leaf
SL4.0ch01	74387711	74388803	Leaf
SL4.0ch05	215394	218064	Leaf
SL4.0ch07	67828153	67829787	Leaf
SL4.0ch04	751894	753280	Leaf
SL4.0ch12	3392704	3394384	Leaf
SL4.0ch03	3525941	3527785	Leaf
SL4.0ch12	66408834	66410306	Leaf
SL4.0ch06	46315121	46315985	Leaf
SL4.0ch02	43680510	43681772	Leaf
SL4.0ch07	771794	773366	Leaf
SL4.0ch03	61672057	61674680	Leaf
SL4.0ch08	52466106	52467230	Leaf
SL4.0ch07	62269878	62270838	Leaf
SL4.0ch05	4318614	4319780	Leaf
SL4.0ch09	969485	971285	Leaf
SL4.0ch05	3188582	3190383	Leaf
SL4.0ch08	147651	149863	Leaf
SL4.0ch07	166938	168181	Leaf
SL4.0ch02	49709350	49711079	Leaf
SL4.0ch10	678868	680294	Leaf
SL4.0ch12	65811695	65812906	Leaf
SL4.0ch06	32018764	32020459	Leaf
SL4.0ch02	49376433	49379804	Leaf
SL4.0ch07	36096376	36097686	Leaf
SL4.0ch02	36408552	36409949	Leaf
SL4.0ch02	52248848	52252366	Leaf
SL4.0ch09	67691247	67692773	Leaf
SL4.0ch07	12710100	12712738	Leaf
SL4.0ch01	78763858	78767264	Leaf
SL4.0ch02	46055809	46056726	Leaf
SL4.0ch05	15547679	15549966	Leaf
SL4.0ch06	41586348	41587981	Leaf
SL4.0ch07	65959291	65961304	Leaf
SL4.0ch11	3147392	3149388	Leaf
SL4.0ch09	865262	866611	Leaf
SL4.0ch07	65515655	65518209	Leaf
SL4.0ch01	74265994	74269421	Leaf
SL4.0ch04	51556982	51558341	Leaf
SL4.0ch09	21814990	21816471	Leaf
SL4.0ch11	54088552	54091187	Leaf
SL4.0ch06	201046	204357	Leaf
SL4.0ch04	61849767	61851273	Leaf
SL4.0ch08	56208658	56210353	Leaf
SL4.0ch07	2282089	2283933	Leaf
SL4.0ch01	82170797	82171818	Leaf
SL4.0ch09	56783916	56785383	Leaf
SL4.0ch06	46359727	46361413	Leaf
SL4.0ch11	50472547	50474473	Leaf
SL4.0ch10	382844	384360	Leaf
SL4.0ch06	37876754	37878436	Leaf
SL4.0ch03	64828172	64831479	Leaf
SL4.0ch04	3031470	3033132	Leaf
SL4.0ch11	3410492	3411630	Leaf
SL4.0ch01	42089495	42090453	Leaf
SL4.0ch09	4707034	4708682	Leaf
SL4.0ch01	794961	797238	Leaf
SL4.0ch01	75763690	75765663	Leaf
SL4.0ch09	64396288	64398833	Leaf
SL4.0ch03	57530570	57532860	Leaf
SL4.0ch07	65872398	65873816	Leaf
SL4.0ch03	60374393	60376771	Leaf
SL4.0ch08	58315032	58316365	Leaf
SL4.0ch06	32264910	32266718	Leaf
SL4.0ch01	5163238	5164995	Leaf
SL4.0ch01	73233986	73236065	Leaf
SL4.0ch04	50180836	50182060	Leaf
SL4.0ch02	36566418	36568452	Leaf
SL4.0ch07	65314381	65317581	Leaf
SL4.0ch04	62557590	62559959	Leaf
SL4.0ch11	560552	562363	Leaf
SL4.0ch01	3151091	3153193	Leaf
SL4.0ch08	62342306	62343992	Leaf
SL4.0ch11	1255223	1257587	Leaf
SL4.0ch06	45266673	45268134	Leaf
SL4.0ch10	60833683	60836241	Leaf
SL4.0ch07	66517076	66518557	Leaf
SL4.0ch02	35704982	35707197	Leaf
SL4.0ch09	67606686	67609053	Leaf
[truncated: 22,610 more rows]

## Sheet: Leaf_vs_MS
chr	start	end	Diff
SL4.0ch11	2732496	2739892	Leaf
SL4.0ch07	66957397	66963250	Leaf
SL4.0ch09	2246685	2252826	Leaf
SL4.0ch08	1077895	1083182	Leaf
SL4.0ch07	61989481	61992972	Leaf
SL4.0ch12	895400	898431	Leaf
SL4.0ch08	59219921	59223885	Leaf
SL4.0ch12	654427	657460	Leaf
SL4.0ch11	2745676	2757113	Leaf
SL4.0ch07	63103159	63110370	Leaf
SL4.0ch09	68375363	68380335	Leaf
SL4.0ch12	64297101	64304200	Leaf
SL4.0ch03	48875603	48879446	Leaf
SL4.0ch11	3480467	3486265	Leaf
SL4.0ch03	54873205	54876184	Leaf
SL4.0ch03	5302090	5304951	Leaf
SL4.0ch12	2786190	2790491	Leaf
SL4.0ch01	82522775	82525696	Leaf
SL4.0ch10	50369944	50374665	Leaf
SL4.0ch05	2549487	2553204	Leaf
SL4.0ch06	3252211	3260009	Leaf
SL4.0ch05	3228964	3232205	Leaf
SL4.0ch12	66416867	66421444	Leaf
SL4.0ch12	2828854	2831942	Leaf
SL4.0ch06	37562306	37565999	Leaf
SL4.0ch04	7051486	7053797	Leaf
SL4.0ch04	62121699	62124841	Leaf
SL4.0ch02	47913125	47916492	Leaf
SL4.0ch09	5786319	5791538	Leaf
SL4.0ch02	52350792	52354802	Leaf
SL4.0ch08	48868431	48872073	Leaf
SL4.0ch11	7241154	7245689	Leaf
SL4.0ch09	3480283	3482551	Leaf
SL4.0ch01	77741871	77745008	Leaf
SL4.0ch10	56465421	56468177	Leaf
SL4.0ch01	74941533	74944356	Leaf
SL4.0ch02	41764424	41770401	Leaf
SL4.0ch01	79994019	79997683	Leaf
SL4.0ch03	59920954	59923346	Leaf
SL4.0ch04	60232006	60235135	Leaf
SL4.0ch03	56834359	56837197	Leaf
SL4.0ch04	55098770	55101739	Leaf
SL4.0ch09	63756143	63761807	Leaf
SL4.0ch02	49667394	49669901	Leaf
SL4.0ch06	37556150	37560001	Leaf
SL4.0ch05	3224285	3227776	Leaf
SL4.0ch02	51876510	51880710	Leaf
SL4.0ch06	43506243	43510266	Leaf
SL4.0ch12	62729261	62732038	Leaf
SL4.0ch09	65553188	65557178	Leaf
SL4.0ch07	67398923	67401625	Leaf
SL4.0ch01	1317323	1319385	Leaf
SL4.0ch07	63518305	63521097	Leaf
SL4.0ch07	1468334	1470400	Leaf
SL4.0ch08	61407408	61409815	Leaf
SL4.0ch07	63510721	63516699	Leaf
SL4.0ch10	56255081	56257007	Leaf
SL4.0ch01	72962011	72965206	Leaf
SL4.0ch10	806093	810323	Leaf
SL4.0ch07	56564809	56567482	Leaf
SL4.0ch11	4321365	4324362	Leaf
SL4.0ch02	46564844	46567824	Leaf
SL4.0ch02	36140519	36145056	Leaf
SL4.0ch02	46736316	46738570	Leaf
SL4.0ch05	59487515	59491881	Leaf
SL4.0ch11	497090	499922	Leaf
SL4.0ch05	6528232	6533663	Leaf
SL4.0ch10	40536088	40539227	Leaf
SL4.0ch01	80438073	80439950	Leaf
SL4.0ch10	56472744	56474381	Leaf
SL4.0ch10	62624080	62626149	Leaf
SL4.0ch01	80746643	80750834	Leaf
SL4.0ch01	77769772	77771728	Leaf
SL4.0ch08	58542415	58550302	Leaf
SL4.0ch08	1646376	1651357	Leaf
SL4.0ch09	8417	11154	Leaf
SL4.0ch05	6842400	6844771	Leaf
SL4.0ch12	4885912	4889295	Leaf
SL4.0ch07	65056118	65059927	Leaf
SL4.0ch04	60290450	60293735	Leaf
SL4.0ch12	63637484	63639819	Leaf
SL4.0ch02	44402566	44406630	Leaf
SL4.0ch01	507504	510270	Leaf
SL4.0ch07	62495025	62497478	Leaf
SL4.0ch10	64050084	64051758	Leaf
SL4.0ch02	46727469	46732243	Leaf
SL4.0ch03	2293466	2295416	Leaf
SL4.0ch05	3203736	3207410	Leaf
SL4.0ch10	60926696	60928462	Leaf
SL4.0ch04	6065571	6071329	Leaf
SL4.0ch05	7128171	7132360	Leaf
SL4.0ch07	59748388	59749508	Leaf
SL4.0ch03	61746265	61750997	Leaf
SL4.0ch02	42369259	42370500	Leaf
SL4.0ch02	42075433	42079545	Leaf
SL4.0ch06	42271564	42274932	Leaf
SL4.0ch09	67999431	68001404	Leaf
SL4.0ch02	51648643	51652010	Leaf
SL4.0ch04	61665570	61669473	Leaf
SL4.0ch08	61434719	61437253	Leaf
SL4.0ch05	8460079	8461365	Leaf
SL4.0ch04	940306	942952	Leaf
SL4.0ch03	45546262	45548579	Leaf
SL4.0ch10	61118768	61122278	Leaf
SL4.0ch12	63365638	63367762	Leaf
SL4.0ch03	45260163	45262804	Leaf
SL4.0ch11	17441229	17443810	Leaf
SL4.0ch11	2728157	2730606	Leaf
SL4.0ch01	74947512	74949965	Leaf
SL4.0ch04	4826298	4827736	Leaf
SL4.0ch10	1563539	1565690	Leaf
SL4.0ch07	1890971	1892792	Leaf
SL4.0ch01	78028985	78031382	Leaf
SL4.0ch11	10229450	10232629	Leaf
SL4.0ch05	6114185	6119282	Leaf
SL4.0ch03	58869736	58873456	Leaf
SL4.0ch08	52935724	52938838	Leaf
SL4.0ch10	1831177	1833034	Leaf
SL4.0ch02	36744220	36746234	Leaf
SL4.0ch04	55030596	55032785	Leaf
SL4.0ch10	59040864	59044561	Leaf
SL4.0ch08	62005577	62006847	Leaf
SL4.0ch03	47437086	47439082	Leaf
SL4.0ch12	1353179	1357961	Leaf
SL4.0ch08	61058845	61061367	Leaf
SL4.0ch09	194783	198934	Leaf
SL4.0ch05	2092056	2094175	Leaf
SL4.0ch10	64275337	64277340	Leaf
SL4.0ch07	62487860	62491102	Leaf
SL4.0ch04	1437205	1442162	Leaf
SL4.0ch05	59725536	59728867	Leaf
SL4.0ch05	2328858	2331530	Leaf
SL4.0ch02	30443717	30447507	Leaf
SL4.0ch01	2825179	2830116	Leaf
SL4.0ch07	1590893	1594307	Leaf
SL4.0ch05	64776500	64779220	Leaf
SL4.0ch04	58968805	58972793	Leaf
SL4.0ch01	62594605	62597120	Leaf
SL4.0ch05	64027267	64031727	Leaf
SL4.0ch01	87510687	87514174	Leaf
SL4.0ch09	7417542	7420841	Leaf
SL4.0ch06	45539618	45542736	Leaf
SL4.0ch03	545300	549619	Leaf
SL4.0ch04	5758517	5760267	Leaf
SL4.0ch04	1629510	1630986	Leaf
SL4.0ch02	47445784	47450485	Leaf
SL4.0ch11	1797575	1801804	Leaf
SL4.0ch01	76715772	76717033	Leaf
SL4.0ch12	698935	701067	Leaf
SL4.0ch01	74959472	74962221	Leaf
SL4.0ch05	3195387	3198341	Leaf
SL4.0ch08	56028776	56031265	Leaf
SL4.0ch04	61905098	61908649	Leaf
SL4.0ch01	83368306	83371298	Leaf
SL4.0ch09	65643069	65645200	Leaf
SL4.0ch05	2086579	2088442	Leaf
SL4.0ch07	65867145	65871079	Leaf
SL4.0ch02	29253609	29256145	Leaf
SL4.0ch10	64513168	64516512	Leaf
SL4.0ch02	40950213	40958303	Leaf
SL4.0ch03	63301187	63303252	Leaf
SL4.0ch02	46636855	46638912	Leaf
SL4.0ch07	57802561	57805530	Leaf
SL4.0ch04	2632468	2635601	Leaf
SL4.0ch01	5395982	5399722	Leaf
SL4.0ch04	3206554	3208953	Leaf
SL4.0ch09	65721787	65725551	Leaf
SL4.0ch02	47033484	47036389	Leaf
SL4.0ch08	62003282	62004876	Leaf
SL4.0ch08	43892253	43894397	Leaf
SL4.0ch06	774805	777609	Leaf
SL4.0ch01	87317291	87319392	Leaf
SL4.0ch10	63074874	63077487	Leaf
SL4.0ch06	37695956	37698813	Leaf
SL4.0ch07	4463862	4466037	Leaf
SL4.0ch02	24059624	24061722	Leaf
SL4.0ch12	63363233	63364640	Leaf
SL4.0ch02	49036732	49039887	Leaf
SL4.0ch06	35438371	35440267	Leaf
SL4.0ch05	3219489	3222037	Leaf
SL4.0ch01	62572593	62574564	Leaf
SL4.0ch08	60017686	60023015	Leaf
SL4.0ch01	1143892	1145892	Leaf
SL4.0ch01	79545648	79551493	Leaf
SL4.0ch12	701366	703628	Leaf
SL4.0ch02	39664566	39666890	Leaf
SL4.0ch03	49250970	49253203	Leaf
SL4.0ch07	56634646	56638422	Leaf
SL4.0ch01	89577966	89579678	Leaf
SL4.0ch09	66155302	66158624	Leaf
SL4.0ch05	1782664	1786356	Leaf
SL4.0ch05	59836542	59837687	Leaf
SL4.0ch02	33077092	33079731	Leaf
SL4.0ch02	51743980	51747275	Leaf
SL4.0ch03	59913608	59915699	Leaf
SL4.0ch02	43236854	43238730	Leaf
SL4.0ch02	28088822	28091278	Leaf
SL4.0ch10	3830854	3832922	Leaf
SL4.0ch07	65959291	65961304	Leaf
SL4.0ch06	1063198	1064106	Leaf
SL4.0ch08	3067969	3070245	Leaf
SL4.0ch03	45257239	45259857	Leaf
SL4.0ch08	63599075	63601598	Leaf
SL4.0ch06	40052567	40054857	Leaf
SL4.0ch07	60985971	60987507	Leaf
SL4.0ch01	90399341	90402373	Leaf
SL4.0ch02	43628081	43630727	Leaf
SL4.0ch04	5697294	5700932	Leaf
SL4.0ch08	49065555	49067275	Leaf
SL4.0ch04	50327124	50331665	Leaf
SL4.0ch05	61778481	61780256	Leaf
SL4.0ch01	81804446	81806672	Leaf
SL4.0ch09	2893983	2895528	Leaf
SL4.0ch12	57401523	57404184	Leaf
SL4.0ch02	38517060	38521319	Leaf
SL4.0ch08	57757382	57759256	Leaf
SL4.0ch01	87540895	87543066	Leaf
SL4.0ch04	55381289	55383150	Leaf
SL4.0ch04	1506708	1508648	Leaf
SL4.0ch07	3776017	3781092	Leaf
SL4.0ch05	308421	313045	Leaf
SL4.0ch12	62682296	62684287	Leaf
SL4.0ch05	2575764	2577782	Leaf
SL4.0ch09	67021001	67027180	Leaf
SL4.0ch08	1505983	1509138	Leaf
SL4.0ch09	67005372	67013693	Leaf
SL4.0ch10	60702971	60706085	Leaf
SL4.0ch07	55821168	55826655	Leaf
SL4.0ch05	4200620	4202580	Leaf
SL4.0ch07	62408161	62411032	Leaf
SL4.0ch12	62707221	62709101	Leaf
SL4.0ch03	59680617	59684354	Leaf
SL4.0ch07	64195445	64197296	Leaf
SL4.0ch03	63418382	63419653	Leaf
SL4.0ch09	64144112	64145714	Leaf
SL4.0ch04	57985454	57988964	Leaf
SL4.0ch05	2531155	2534321	Leaf
SL4.0ch10	58610316	58612665	Leaf
SL4.0ch09	2231239	2232845	Leaf
SL4.0ch03	62564726	62567606	Leaf
SL4.0ch04	11709950	11712253	Leaf
SL4.0ch05	64052733	64055963	Leaf
SL4.0ch04	2017563	2019628	Leaf
SL4.0ch12	2315000	2318816	Leaf
SL4.0ch04	64090122	64092022	Leaf
SL4.0ch07	708060	710610	Leaf
SL4.0ch01	1523148	1525022	Leaf
SL4.0ch09	1672539	1675079	Leaf
SL4.0ch02	45535203	45536721	Leaf
SL4.0ch07	63464710	63466153	Leaf
SL4.0ch02	49647700	49649617	Leaf
SL4.0ch08	61786204	61790786	Leaf
SL4.0ch01	71507306	71510285	Leaf
SL4.0ch05	60838641	60840238	Leaf
SL4.0ch02	34070518	34073539	Leaf
SL4.0ch06	46133548	46135043	Leaf
SL4.0ch02	49740429	49742575	Leaf
SL4.0ch03	880351	882224	Leaf
SL4.0ch04	3989827	3993615	Leaf
SL4.0ch08	7038221	7042640	Leaf
SL4.0ch04	55821785	55823571	Leaf
SL4.0ch05	3981774	3984710	Leaf
SL4.0ch07	7774417	7777902	Leaf
SL4.0ch04	1924680	1927325	Leaf
SL4.0ch01	1131525	1133473	Leaf
SL4.0ch12	57206512	57209479	Leaf
SL4.0ch12	4674926	4676387	Leaf
SL4.0ch09	64147555	64148727	Leaf
SL4.0ch07	2823893	2825373	Leaf
SL4.0ch06	46135755	46137730	Leaf
SL4.0ch12	347112	349748	Leaf
SL4.0ch10	957190	960525	Leaf
SL4.0ch09	67673922	67675516	Leaf
SL4.0ch02	42977090	42979699	Leaf
SL4.0ch12	65025420	65027970	Leaf
SL4.0ch08	58286856	58289835	Leaf
SL4.0ch08	55909024	55911554	Leaf
SL4.0ch06	42754690	42761237	Leaf
SL4.0ch08	58224593	58227421	Leaf
SL4.0ch02	42313902	42315692	Leaf
SL4.0ch04	5315195	5317654	Leaf
SL4.0ch04	59323628	59326054	Leaf
SL4.0ch08	53696223	53697579	Leaf
SL4.0ch02	38539409	38542574	Leaf
SL4.0ch01	82296152	82297086	Leaf
SL4.0ch06	39309704	39313030	Leaf
SL4.0ch07	59767675	59772324	Leaf
SL4.0ch12	57417132	57419026	Leaf
SL4.0ch04	4196440	4197887	Leaf
SL4.0ch12	4498730	4501878	Leaf
SL4.0ch09	7080675	7083306	Leaf
SL4.0ch01	70530056	70532903	Leaf
SL4.0ch01	85633680	85635849	Leaf
SL4.0ch04	12066342	12068375	Leaf
SL4.0ch10	854720	857996	Leaf
SL4.0ch01	89612678	89618748	Leaf
SL4.0ch06	21761157	21764248	Leaf
SL4.0ch01	89428920	89431318	Leaf
SL4.0ch01	90468073	90470873	Leaf
SL4.0ch04	63303104	63306112	Leaf
SL4.0ch02	43364055	43369183	Leaf
SL4.0ch08	60719254	60721932	Leaf
SL4.0ch07	67631675	67634410	Leaf
SL4.0ch09	62294272	62295914	Leaf
SL4.0ch07	63566514	63568130	Leaf
SL4.0ch01	88561036	88562106	Leaf
SL4.0ch03	539682	543609	Leaf
SL4.0ch10	25666581	25669038	Leaf
SL4.0ch08	54505609	54508274	Leaf
SL4.0ch10	62752165	62753949	Leaf
SL4.0ch02	45530724	45532140	Leaf
SL4.0ch09	58589398	58590570	Leaf
SL4.0ch07	65947799	65950586	Leaf
SL4.0ch03	58392303	58398336	Leaf
SL4.0ch04	59197655	59198618	Leaf
SL4.0ch04	58139797	58144813	Leaf
SL4.0ch11	51287937	51290111	Leaf
SL4.0ch04	56393586	56395039	Leaf
SL4.0ch09	4534589	4535723	Leaf
SL4.0ch02	51672638	51674986	Leaf
SL4.0ch12	61907160	61908352	Leaf
SL4.0ch09	2046717	2048005	Leaf
SL4.0ch06	24851526	24854155	Leaf
SL4.0ch07	64054027	64055966	Leaf
SL4.0ch09	62657650	62659228	Leaf
SL4.0ch12	1966187	1969685	Leaf
SL4.0ch02	34805716	34807387	Leaf
SL4.0ch09	2049776	2050773	Leaf
SL4.0ch09	4904667	4906334	Leaf
SL4.0ch01	90201569	90205177	Leaf
SL4.0ch09	4448741	4451825	Leaf
SL4.0ch01	72107066	72111861	Leaf
SL4.0ch01	71718378	71719857	Leaf
SL4.0ch02	37352180	37356580	Leaf
SL4.0ch06	45334590	45338030	Leaf
SL4.0ch06	23166345	23167963	Leaf
SL4.0ch09	2220947	2222171	Leaf
SL4.0ch03	19089152	19090641	Leaf
SL4.0ch11	8238463	8241995	Leaf
SL4.0ch09	63651198	63653197	Leaf
SL4.0ch05	64833496	64835929	Leaf
SL4.0ch05	8166097	8167638	Leaf
SL4.0ch11	783716	790440	Leaf
SL4.0ch07	2922810	2925761	Leaf
SL4.0ch03	64349196	64353778	Leaf
SL4.0ch09	67742948	67744985	Leaf
SL4.0ch08	59358056	59359831	Leaf
SL4.0ch07	53850173	53851929	Leaf
SL4.0ch03	64880956	64884336	Leaf
SL4.0ch09	66477347	66480213	Leaf
SL4.0ch11	5299789	5302708	Leaf
SL4.0ch03	54215417	54218109	Leaf
SL4.0ch01	86668911	86671637	Leaf
SL4.0ch04	63770869	63773209	Leaf
SL4.0ch01	76836762	76839560	Leaf
SL4.0ch12	60137318	60138665	Leaf
SL4.0ch05	62202583	62205808	Leaf
SL4.0ch11	2024246	2029538	Leaf
SL4.0ch03	62159672	62162618	Leaf
SL4.0ch08	4716296	4719689	Leaf
SL4.0ch09	67750449	67752248	Leaf
SL4.0ch04	57923414	57925647	Leaf
SL4.0ch12	4458764	4460976	Leaf
SL4.0ch09	68214264	68217809	Leaf
SL4.0ch02	49365156	49368755	Leaf
SL4.0ch04	56877052	56878818	Leaf
SL4.0ch12	4577520	4579742	Leaf
SL4.0ch03	31212883	31216911	Leaf
SL4.0ch12	47005664	47008046	Leaf
SL4.0ch01	73934798	73936600	Leaf
SL4.0ch11	1917580	1921215	Leaf
SL4.0ch02	42358557	42361382	Leaf
SL4.0ch06	41899497	41902084	Leaf
SL4.0ch12	60083340	60084794	Leaf
SL4.0ch01	86677746	86682692	Leaf
SL4.0ch12	2209649	2211137	Leaf
SL4.0ch08	63468671	63471135	Leaf
SL4.0ch06	539764	542958	Leaf
SL4.0ch09	65139834	65144866	Leaf
SL4.0ch07	66412520	66413848	Leaf
SL4.0ch02	47511925	47516265	Leaf
SL4.0ch10	3078138	3079777	Leaf
SL4.0ch03	370241	374278	Leaf
SL4.0ch12	60128401	60129786	Leaf
SL4.0ch08	62079146	62080685	Leaf
SL4.0ch02	42811118	42814838	Leaf
SL4.0ch07	47670786	47673476	Leaf
SL4.0ch03	51200757	51204077	Leaf
SL4.0ch01	73126761	73128188	Leaf
SL4.0ch04	60275246	60278343	Leaf
SL4.0ch02	35811657	35814587	Leaf
SL4.0ch07	100185	101572	Leaf
SL4.0ch01	85433169	85436561	Leaf
SL4.0ch08	37727483	37730585	Leaf
SL4.0ch09	67844750	67846667	Leaf
SL4.0ch07	1847455	1851978	Leaf
SL4.0ch07	65053270	65054434	Leaf
SL4.0ch04	63972110	63974183	Leaf
SL4.0ch09	4911731	4913279	Leaf
SL4.0ch08	58220872	58223678	Leaf
SL4.0ch03	54733983	54736470	Leaf
SL4.0ch01	73880763	73882563	Leaf
SL4.0ch12	4182604	4184756	Leaf
SL4.0ch07	3520814	3523942	Leaf
SL4.0ch09	701600	702601	Leaf
SL4.0ch02	34412096	34414541	Leaf
SL4.0ch04	2211171	2214536	Leaf
SL4.0ch12	5895128	5898845	Leaf
SL4.0ch08	61577122	61579118	Leaf
SL4.0ch02	35676323	35679497	Leaf
SL4.0ch12	2409279	2411390	Leaf
SL4.0ch02	52248880	52252366	Leaf
SL4.0ch09	696205	697051	Leaf
SL4.0ch03	788326	792031	Leaf
SL4.0ch04	1113196	1116272	Leaf
SL4.0ch04	1956853	1958041	Leaf
SL4.0ch11	5266879	5269971	Leaf
SL4.0ch12	57581953	57584262	Leaf
SL4.0ch07	1506995	1508547	Leaf
SL4.0ch04	61849767	61851273	Leaf
SL4.0ch01	86734640	86735770	Leaf
SL4.0ch05	63725252	63729714	Leaf
SL4.0ch03	59272502	59277520	Leaf
SL4.0ch08	60004312	60006107	Leaf
SL4.0ch07	62018241	62020673	Leaf
SL4.0ch10	7054795	7058215	Leaf
SL4.0ch12	254391	255332	Leaf
SL4.0ch02	39445010	39450286	Leaf
SL4.0ch06	43540973	43542067	Leaf
SL4.0ch09	63582558	63584197	Leaf
SL4.0ch01	85864978	85868415	Leaf
SL4.0ch08	60578278	60579731	Leaf
SL4.0ch03	718491	719733	Leaf
SL4.0ch10	60956048	60957023	Leaf
SL4.0ch03	59232719	59233877	Leaf
SL4.0ch09	67665871	67667455	Leaf
SL4.0ch01	74933272	74936131	Leaf
SL4.0ch02	37240012	37244198	Leaf
SL4.0ch08	58009869	58011999	Leaf
SL4.0ch08	55825773	55829865	Leaf
SL4.0ch12	7309879	7312818	Leaf
SL4.0ch04	62759804	62763174	Leaf
SL4.0ch03	5788703	5791721	Leaf
SL4.0ch04	54725098	54728014	Leaf
SL4.0ch05	62328826	62331738	Leaf
SL4.0ch08	2589849	2591073	Leaf
SL4.0ch05	398174	400588	Leaf
SL4.0ch12	59806892	59811327	Leaf
SL4.0ch12	63675980	63679244	Leaf
SL4.0ch04	38794075	38795960	Leaf
SL4.0ch01	83749001	83751098	Leaf
SL4.0ch02	48815658	48818591	Leaf
SL4.0ch06	42841784	42845542	Leaf
SL4.0ch06	42805639	42809387	Leaf
SL4.0ch09	66054216	66056332	Leaf
SL4.0ch01	501745	503571	Leaf
SL4.0ch03	9901118	9903228	Leaf
SL4.0ch07	58967852	58969958	Leaf
SL4.0ch04	461403	464629	Leaf
SL4.0ch07	61132590	61134002	Leaf
SL4.0ch08	51182198	51183819	Leaf
SL4.0ch09	4933583	4935030	Leaf
SL4.0ch09	694709	695727	Leaf
SL4.0ch02	50411049	50414940	Leaf
SL4.0ch10	2881299	2885433	Leaf
SL4.0ch03	47938207	47940262	Leaf
SL4.0ch06	40421706	40424335	Leaf
SL4.0ch09	6155616	6158227	Leaf
SL4.0ch03	59934782	59938048	Leaf
SL4.0ch06	1234735	1236812	Leaf
SL4.0ch12	1257918	1259854	Leaf
SL4.0ch01	336592	338989	Leaf
SL4.0ch06	36378561	36380191	Leaf
SL4.0ch08	1708061	1708802	Leaf
SL4.0ch04	1070991	1074529	Leaf
SL4.0ch04	62765850	62769375	Leaf
SL4.0ch12	65020572	65022426	Leaf
SL4.0ch01	74936584	74939141	Leaf
SL4.0ch09	58056647	58060005	Leaf
SL4.0ch05	12481401	12483961	Leaf
SL4.0ch04	6953353	6956403	Leaf
SL4.0ch12	63607094	63608757	Leaf
SL4.0ch01	88115597	88117903	Leaf
SL4.0ch05	64755948	64759729	Leaf
SL4.0ch03	58791175	58793764	Leaf
SL4.0ch02	41646394	41649444	Leaf
SL4.0ch09	60306004	60306730	Leaf
SL4.0ch08	50424311	50429058	Leaf
SL4.0ch01	73792406	73794149	Leaf
SL4.0ch03	2343236	2346987	Leaf
SL4.0ch10	63096595	63099814	Leaf
SL4.0ch04	59689025	59690926	Leaf
SL4.0ch03	62179481	62180837	Leaf
SL4.0ch10	60443101	60444812	Leaf
SL4.0ch06	37206174	37209163	Leaf
SL4.0ch10	59480281	59482461	Leaf
SL4.0ch08	62012106	62013182	Leaf
SL4.0ch06	38590548	38594001	Leaf
SL4.0ch05	2416154	2418528	Leaf
SL4.0ch07	1718936	1721268	Leaf
SL4.0ch09	67551234	67552906	Leaf
SL4.0ch09	60300803	60302885	Leaf
SL4.0ch02	42345541	42348673	Leaf
SL4.0ch06	37128352	37129841	Leaf
SL4.0ch12	44920458	44921624	Leaf
SL4.0ch12	65035836	65037901	Leaf
SL4.0ch04	49952416	49956463	Leaf
SL4.0ch01	74047969	74050475	Leaf
SL4.0ch01	74924856	74927791	Leaf
SL4.0ch09	57272186	57274518	Leaf
SL4.0ch01	85862177	85863451	Leaf
SL4.0ch12	57829078	57831582	Leaf
SL4.0ch05	4345999	4348220	Leaf
SL4.0ch02	41935956	41937591	Leaf
SL4.0ch02	36042187	36044241	Leaf
SL4.0ch07	9770147	9771843	Leaf
SL4.0ch07	65525581	65528680	Leaf
SL4.0ch01	74919063	74921126	Leaf
SL4.0ch12	60063426	60064739	Leaf
SL4.0ch04	3247658	3250501	Leaf
SL4.0ch12	66238750	66240873	Leaf
SL4.0ch02	40922739	40925438	Leaf
SL4.0ch10	57678332	57682272	Leaf
SL4.0ch02	46721496	46722518	Leaf
SL4.0ch12	61900362	61901547	Leaf
SL4.0ch02	37824162	37825711	Leaf
SL4.0ch05	20330952	20333271	Leaf
SL4.0ch09	66445302	66447182	Leaf
SL4.0ch11	1467876	1469608	Leaf
SL4.0ch03	60258752	60261167	Leaf
SL4.0ch09	2947842	2949049	Leaf
SL4.0ch06	40171810	40173558	Leaf
SL4.0ch10	64271202	64273149	Leaf
SL4.0ch04	56614287	56616131	Leaf
SL4.0ch06	37214325	37217527	Leaf
SL4.0ch01	1922373	1923700	Leaf
SL4.0ch04	60259455	60263299	Leaf
SL4.0ch09	601148	603650	Leaf
SL4.0ch10	58427917	58430054	Leaf
SL4.0ch07	61887120	61888603	Leaf
SL4.0ch07	64586900	64588976	Leaf
SL4.0ch04	62946525	62949272	Leaf
SL4.0ch01	80061036	80063947	Leaf
SL4.0ch01	85430244	85432397	Leaf
SL4.0ch04	2681868	2684033	Leaf
SL4.0ch08	83536	85058	Leaf
SL4.0ch01	79557855	79562055	Leaf
SL4.0ch12	62117992	62120791	Leaf
SL4.0ch06	41517756	41520760	Leaf
SL4.0ch02	48423896	48426638	Leaf
SL4.0ch05	5588978	5590489	Leaf
SL4.0ch10	63112547	63115380	Leaf
SL4.0ch07	1208498	1209860	Leaf
SL4.0ch07	3211421	3212912	Leaf
SL4.0ch07	51792787	51794636	Leaf
SL4.0ch09	48639950	48641466	Leaf
SL4.0ch09	1378488	1380783	Leaf
SL4.0ch01	79088782	79091283	Leaf
SL4.0ch12	9164321	9167313	Leaf
SL4.0ch04	64221506	64222888	Leaf
SL4.0ch10	64229525	64231550	Leaf
SL4.0ch08	58880860	58883244	Leaf
SL4.0ch02	35915319	35916953	Leaf
SL4.0ch07	59763915	59766200	Leaf
SL4.0ch10	51950573	51954010	Leaf
SL4.0ch06	1470213	1472454	Leaf
SL4.0ch12	64937165	64940326	Leaf
SL4.0ch07	2248377	2252716	Leaf
SL4.0ch02	43428162	43430222	Leaf
SL4.0ch02	40125282	40129383	Leaf
SL4.0ch02	51679102	51680201	Leaf
SL4.0ch03	64868388	64874297	Leaf
SL4.0ch08	55929996	55931024	Leaf
SL4.0ch05	41644077	41645784	Leaf
SL4.0ch12	65178936	65180358	Leaf
SL4.0ch04	58031599	58034991	Leaf
SL4.0ch08	2479296	2480773	Leaf
SL4.0ch09	64795697	64799396	Leaf
SL4.0ch03	57057012	57059346	Leaf
SL4.0ch05	5528042	5529671	Leaf
SL4.0ch06	31331688	31333567	Leaf
SL4.0ch07	64277819	64280592	Leaf
SL4.0ch05	8381441	8384400	Leaf
SL4.0ch06	46600175	46602999	Leaf
SL4.0ch01	89569285	89570748	Leaf
SL4.0ch08	57824569	57826130	Leaf
SL4.0ch10	64055000	64055627	Leaf
SL4.0ch02	13782369	13786265	Leaf
SL4.0ch03	79322	81560	Leaf
SL4.0ch01	74685696	74689889	Leaf
SL4.0ch09	2211014	2212193	Leaf
SL4.0ch02	46738857	46740513	Leaf
SL4.0ch08	1978126	1981046	Leaf
SL4.0ch05	4035303	4037425	Leaf
SL4.0ch01	79003454	79005491	Leaf
SL4.0ch06	36331954	36334562	Leaf
SL4.0ch04	446941	448288	Leaf
SL4.0ch04	751894	753280	Leaf
SL4.0ch09	67746328	67747384	Leaf
SL4.0ch04	61722867	61724091	Leaf
SL4.0ch03	59170728	59172459	Leaf
SL4.0ch05	817747	819231	Leaf
SL4.0ch01	79140108	79143626	Leaf
SL4.0ch07	63998449	64000365	Leaf
SL4.0ch06	40068377	40072148	Leaf
SL4.0ch02	39903909	39905538	Leaf
SL4.0ch05	34556355	34559122	Leaf
SL4.0ch06	33663954	33666176	Leaf
SL4.0ch07	67006546	67007688	Leaf
SL4.0ch02	29522265	29523637	Leaf
SL4.0ch04	53859926	53862080	Leaf
SL4.0ch11	5524224	5528127	Leaf
SL4.0ch06	44192050	44193797	Leaf
SL4.0ch11	50265729	50266942	Leaf
SL4.0ch09	50917	55472	Leaf
SL4.0ch01	84875747	84877842	Leaf
SL4.0ch07	58898315	58903669	Leaf
SL4.0ch04	58305576	58307387	Leaf
SL4.0ch06	39265940	39267708	Leaf
SL4.0ch01	79144858	79147886	Leaf
SL4.0ch09	3477026	3478535	Leaf
SL4.0ch03	2133307	2138932	Leaf
SL4.0ch08	55836900	55838901	Leaf
SL4.0ch01	11688617	11690160	Leaf
SL4.0ch05	63905949	63907575	Leaf
SL4.0ch02	52026031	52029459	Leaf
SL4.0ch02	48975419	48976983	Leaf
SL4.0ch01	11734432	11735605	Leaf
SL4.0ch06	45416392	45420019	Leaf
SL4.0ch11	52368759	52374565	Leaf
SL4.0ch05	3277028	3279332	Leaf
SL4.0ch10	50128270	50130731	Leaf
SL4.0ch07	66914189	66916545	Leaf
SL4.0ch10	765607	767716	Leaf
SL4.0ch08	1002811	1004574	Leaf
SL4.0ch03	64344515	64346553	Leaf
SL4.0ch04	60254180	60257326	Leaf
SL4.0ch10	64233446	64235880	Leaf
SL4.0ch02	41377240	41378716	Leaf
SL4.0ch02	41814228	41815734	Leaf
SL4.0ch07	57910370	57911577	Leaf
SL4.0ch12	66136951	66137888	Leaf
SL4.0ch11	4875692	4877361	Leaf
SL4.0ch06	4390881	4393651	Leaf
SL4.0ch06	40976134	40978668	Leaf
SL4.0ch08	61751825	61754238	Leaf
SL4.0ch08	2039411	2040727	Leaf
SL4.0ch07	1453929	1455158	Leaf
SL4.0ch05	61656101	61659999	Leaf
SL4.0ch12	66112955	66114583	Leaf
SL4.0ch09	49132520	49135609	Leaf
SL4.0ch09	64150572	64151794	Leaf
SL4.0ch07	66536623	66538157	Leaf
SL4.0ch11	50756439	50758237	Leaf
SL4.0ch07	61514035	61514770	Leaf
SL4.0ch11	51554656	51555880	Leaf
SL4.0ch06	39477261	39478697	Leaf
SL4.0ch03	63903728	63905834	Leaf
SL4.0ch03	61347197	61350596	Leaf
SL4.0ch03	1021279	1022710	Leaf
SL4.0ch07	1537987	1539007	Leaf
SL4.0ch12	3860474	3861520	Leaf
SL4.0ch09	65619319	65621144	Leaf
SL4.0ch06	45981209	45983828	Leaf
SL4.0ch04	61676690	61678633	Leaf
SL4.0ch03	63153656	63155972	Leaf
SL4.0ch02	45067612	45071016	Leaf
SL4.0ch02	14573323	14575195	Leaf
SL4.0ch01	79759891	79763877	Leaf
SL4.0ch09	67218127	67219442	Leaf
SL4.0ch08	3081778	3083865	Leaf
SL4.0ch04	2427762	2432833	Leaf
SL4.0ch01	68254361	68256442	Leaf
SL4.0ch07	57931984	57933870	Leaf
SL4.0ch08	60670951	60671811	Leaf
SL4.0ch09	64871633	64873413	Leaf
SL4.0ch12	62722754	62724019	Leaf
SL4.0ch03	20509323	20510574	Leaf
SL4.0ch03	4289846	4291306	Leaf
SL4.0ch12	31437351	31438903	Leaf
SL4.0ch12	64618228	64621832	Leaf
SL4.0ch03	64196764	64199995	Leaf
SL4.0ch11	882876	884336	Leaf
SL4.0ch07	61777355	61779587	Leaf
SL4.0ch12	3850062	3852200	Leaf
SL4.0ch09	5132677	5134661	Leaf
SL4.0ch06	37368710	37370695	Leaf
SL4.0ch12	63246723	63248724	Leaf
SL4.0ch07	61595334	61598732	Leaf
SL4.0ch03	47105393	47109288	Leaf
SL4.0ch05	3901669	3903884	Leaf
SL4.0ch05	2285674	2287669	Leaf
SL4.0ch06	33772947	33774076	Leaf
SL4.0ch08	56705996	56706868	Leaf
SL4.0ch07	60829900	60832471	Leaf
SL4.0ch06	43154634	43157997	Leaf
SL4.0ch09	64000278	64001604	Leaf
SL4.0ch08	60641085	60644901	Leaf
SL4.0ch04	54569852	54570970	Leaf
SL4.0ch08	27256605	27257644	Leaf
SL4.0ch10	62645494	62650008	Leaf
SL4.0ch11	52622466	52624700	Leaf
SL4.0ch11	54223772	54225266	Leaf
SL4.0ch10	62277348	62278543	Leaf
SL4.0ch01	72012476	72014294	Leaf
SL4.0ch01	84487167	84489955	Leaf
SL4.0ch03	64828612	64831479	Leaf
SL4.0ch09	5194641	5196012	Leaf
SL4.0ch02	35512052	35514039	Leaf
SL4.0ch01	15610062	15611011	Leaf
SL4.0ch04	94069	95409	Leaf
SL4.0ch07	45268980	45270669	Leaf
SL4.0ch04	5258354	5260477	Leaf
SL4.0ch07	64545436	64548281	Leaf
SL4.0ch01	70935925	70937128	Leaf
SL4.0ch07	60276325	60278289	Leaf
SL4.0ch01	76917909	76919597	Leaf
SL4.0ch10	50378799	50380090	Leaf
SL4.0ch01	72273296	72274650	Leaf
SL4.0ch07	282476	284116	Leaf
SL4.0ch11	2233585	2235193	Leaf
SL4.0ch01	407724	412461	Leaf
SL4.0ch10	61193380	61194734	Leaf
SL4.0ch03	58001309	58003917	Leaf
SL4.0ch04	63796890	63798704	Leaf
SL4.0ch09	4914378	4915808	Leaf
SL4.0ch08	768259	769663	Leaf
SL4.0ch04	42789970	42792030	Leaf
SL4.0ch07	274292	275685	Leaf
SL4.0ch07	2062933	2064829	Leaf
SL4.0ch07	57357580	57361014	Leaf
SL4.0ch10	63563007	63566807	Leaf
SL4.0ch06	41061306	41063002	Leaf
SL4.0ch06	41329977	41331139	Leaf
SL4.0ch01	74752765	74757371	Leaf
SL4.0ch03	47393036	47395895	Leaf
SL4.0ch03	62854984	62856993	Leaf
SL4.0ch06	28699042	28701588	Leaf
SL4.0ch09	5312759	5315035	Leaf
SL4.0ch12	3586925	3589676	Leaf
SL4.0ch02	25674070	25677257	Leaf
SL4.0ch11	50677889	50680636	Leaf
SL4.0ch10	64722310	64724611	Leaf
SL4.0ch01	3682949	3683971	Leaf
SL4.0ch09	4856930	4858110	Leaf
SL4.0ch09	58936508	58938461	Leaf
SL4.0ch08	60151594	60152800	Leaf
SL4.0ch08	55435262	55436323	Leaf
SL4.0ch10	48900032	48901266	Leaf
SL4.0ch12	62822662	62823534	Leaf
SL4.0ch07	67626313	67628035	Leaf
SL4.0ch07	66905510	66907237	Leaf
SL4.0ch02	48311704	48312582	Leaf
SL4.0ch07	1216529	1217759	Leaf
SL4.0ch11	1782844	1784589	Leaf
SL4.0ch09	4886572	4888346	Leaf
SL4.0ch04	56954806	56956319	Leaf
SL4.0ch05	61332018	61333911	Leaf
SL4.0ch02	40915230	40917684	Leaf
SL4.0ch07	61514924	61515519	Leaf
SL4.0ch01	89744225	89746396	Leaf
SL4.0ch08	63963417	63967196	Leaf
SL4.0ch02	41978880	41980393	Leaf
SL4.0ch07	59463871	59466684	Leaf
SL4.0ch09	2941515	2943131	Leaf
SL4.0ch01	79855339	79856342	Leaf
SL4.0ch10	56452852	56454302	Leaf
SL4.0ch07	3548137	3549570	Leaf
SL4.0ch10	59084218	59085538	Leaf
SL4.0ch10	50815488	50817764	Leaf
SL4.0ch10	5249709	5251273	Leaf
SL4.0ch02	42377624	42378534	Leaf
SL4.0ch07	60628675	60629954	Leaf
SL4.0ch02	25859592	25860810	Leaf
SL4.0ch02	31955113	31957619	Leaf
SL4.0ch08	58842989	58844853	Leaf
SL4.0ch05	61928752	61931940	Leaf
SL4.0ch01	4396022	4398085	Leaf
SL4.0ch11	1060600	1062113	Leaf
SL4.0ch12	1496358	1497826	Leaf
SL4.0ch02	53024294	53027129	Leaf
SL4.0ch12	64969261	64971464	Leaf
SL4.0ch01	898430	901287	Leaf
SL4.0ch05	51397277	51398718	Leaf
SL4.0ch09	65545375	65547689	Leaf
SL4.0ch01	1806436	1807663	Leaf
SL4.0ch07	56753909	56755317	Leaf
SL4.0ch10	2623256	2625060	Leaf
SL4.0ch03	2312352	2314830	Leaf
SL4.0ch10	64712845	64715263	Leaf
SL4.0ch10	2169265	2170658	Leaf
SL4.0ch04	55166064	55170041	Leaf
SL4.0ch03	54879949	54881403	Leaf
SL4.0ch01	87596625	87598227	Leaf
SL4.0ch07	65872398	65873816	Leaf
SL4.0ch02	36746889	36748313	Leaf
SL4.0ch12	66084692	66088821	Leaf
SL4.0ch05	5572217	5574028	Leaf
SL4.0ch05	6078975	6079971	Leaf
SL4.0ch12	65199028	65200739	Leaf
SL4.0ch01	73893850	73895569	Leaf
SL4.0ch03	64969232	64974017	Leaf
SL4.0ch11	51593155	51594998	Leaf
SL4.0ch12	63497437	63498159	Leaf
SL4.0ch03	60446421	60448103	Leaf
SL4.0ch06	40473991	40475817	Leaf
SL4.0ch11	176576	178529	Leaf
SL4.0ch02	38535955	38537702	Leaf
SL4.0ch03	55176795	55177801	Leaf
SL4.0ch04	57068724	57069895	Leaf
SL4.0ch07	59033163	59035521	Leaf
SL4.0ch01	88454026	88457055	Leaf
SL4.0ch07	3526107	3527505	Leaf
SL4.0ch02	32279923	32282990	Leaf
SL4.0ch05	19397233	19398185	Leaf
SL4.0ch01	76094228	76096736	Leaf
SL4.0ch04	55071490	55075190	Leaf
SL4.0ch10	59385322	59386796	Leaf
SL4.0ch10	131567	133032	Leaf
SL4.0ch07	2206899	2208643	Leaf
SL4.0ch10	1220670	1224180	Leaf
SL4.0ch01	86149867	86151274	Leaf
SL4.0ch05	720563	721969	Leaf
SL4.0ch07	2940685	2942733	Leaf
SL4.0ch09	67668020	67669576	Leaf
SL4.0ch12	60050077	60052041	Leaf
SL4.0ch10	60543374	60545895	Leaf
SL4.0ch11	4055412	4056783	Leaf
SL4.0ch04	58938403	58940263	Leaf
SL4.0ch12	64947712	64949083	Leaf
SL4.0ch01	88204380	88206979	Leaf
SL4.0ch01	1040965	1046310	Leaf
SL4.0ch02	31712018	31714596	Leaf
SL4.0ch01	2016432	2018584	Leaf
SL4.0ch03	59429829	59430622	Leaf
SL4.0ch10	63016336	63017521	Leaf
SL4.0ch05	2896064	2897398	Leaf
SL4.0ch06	36000586	36002773	Leaf
SL4.0ch01	307509	308370	Leaf
SL4.0ch04	2763779	2765890	Leaf
SL4.0ch09	3659599	3660306	Leaf
SL4.0ch02	37080916	37083851	Leaf
SL4.0ch04	64235429	64238372	Leaf
SL4.0ch06	2836965	2838522	Leaf
SL4.0ch07	1174017	1176224	Leaf
SL4.0ch04	7356148	7357328	Leaf
SL4.0ch10	4157666	4158823	Leaf
SL4.0ch11	1255223	1257587	Leaf
SL4.0ch04	60688202	60689433	Leaf
SL4.0ch06	43521593	43522902	Leaf
SL4.0ch01	83645782	83649817	Leaf
SL4.0ch04	60920796	60923504	Leaf
SL4.0ch06	44785731	44787160	Leaf
SL4.0ch02	40102706	40104503	Leaf
SL4.0ch02	42188022	42190745	Leaf
SL4.0ch07	67201703	67204862	Leaf
SL4.0ch08	2167892	2169330	Leaf
SL4.0ch02	36427578	36428470	Leaf
SL4.0ch05	8424929	8427059	Leaf
SL4.0ch04	59490357	59491570	Leaf
SL4.0ch03	18851914	18853431	Leaf
SL4.0ch04	62312767	62314429	Leaf
SL4.0ch03	47941500	47942872	Leaf
SL4.0ch06	30387620	30389226	Leaf
SL4.0ch01	3933877	3935358	Leaf
SL4.0ch09	505294	506718	Leaf
SL4.0ch12	58802548	58803995	Leaf
SL4.0ch04	8006575	8011332	Leaf
SL4.0ch12	62958952	62962406	Leaf
SL4.0ch10	58563994	58565876	Leaf
SL4.0ch03	24189527	24191691	Leaf
SL4.0ch12	224739	227465	Leaf
SL4.0ch08	58374262	58376041	Leaf
SL4.0ch09	64527374	64529340	Leaf
SL4.0ch03	56762099	56764342	Leaf
SL4.0ch03	47179878	47182879	Leaf
SL4.0ch03	37095288	37097309	Leaf
SL4.0ch10	55779908	55781760	Leaf
SL4.0ch03	57925913	57927333	Leaf
SL4.0ch01	3151091	3153193	Leaf
SL4.0ch05	6919046	6921667	Leaf
SL4.0ch12	4589341	4592037	Leaf
SL4.0ch04	55388244	55389299	Leaf
SL4.0ch02	36639053	36640549	Leaf
SL4.0ch01	79130403	79133080	Leaf
SL4.0ch01	81886476	81887668	Leaf
SL4.0ch08	62572172	62574680	Leaf
SL4.0ch01	216079	217567	Leaf
SL4.0ch12	3665689	3667195	Leaf
SL4.0ch06	46167423	46170376	Leaf
SL4.0ch02	47571008	47572810	Leaf
SL4.0ch08	1961145	1962782	Leaf
SL4.0ch01	78636040	78638543	Leaf
SL4.0ch01	88976586	88979332	Leaf
SL4.0ch01	69640076	69644175	Leaf
SL4.0ch08	3023581	3025227	Leaf
SL4.0ch06	41063635	41066151	Leaf
SL4.0ch09	4805596	4806632	Leaf
SL4.0ch05	2277927	2279785	Leaf
SL4.0ch05	1658938	1662180	Leaf
SL4.0ch11	4418834	4422135	Leaf
SL4.0ch05	2711475	2713165	Leaf
SL4.0ch04	64126070	64127554	Leaf
SL4.0ch03	4214424	4216031	Leaf
SL4.0ch02	46957981	46960542	Leaf
SL4.0ch06	41318470	41320993	Leaf
SL4.0ch10	58828876	58830359	Leaf
SL4.0ch03	58553984	58555456	Leaf
SL4.0ch02	40151696	40153725	Leaf
SL4.0ch02	31827831	31828734	Leaf
SL4.0ch12	2412229	2414077	Leaf
SL4.0ch02	36297470	36299385	Leaf
SL4.0ch03	6057376	6058268	Leaf
SL4.0ch07	55353212	55354549	Leaf
SL4.0ch01	73870013	73873834	Leaf
SL4.0ch01	83375380	83376491	Leaf
SL4.0ch12	63577631	63580159	Leaf
SL4.0ch08	55917047	55917990	Leaf
SL4.0ch09	67849025	67850269	Leaf
SL4.0ch12	66313255	66315165	Leaf
SL4.0ch10	33864950	33866754	Leaf
SL4.0ch12	2845276	2846934	Leaf
SL4.0ch08	58351986	58352962	Leaf
SL4.0ch11	4977322	4978728	Leaf
SL4.0ch07	593842	596170	Leaf
SL4.0ch11	52076731	52079105	Leaf
SL4.0ch01	1597079	1598336	Leaf
SL4.0ch02	48405361	48407011	Leaf
SL4.0ch02	50529847	50532154	Leaf
SL4.0ch06	33376229	33377513	Leaf
SL4.0ch10	1131420	1133364	Leaf
SL4.0ch02	38624892	38626415	Leaf
SL4.0ch01	74246583	74248720	Leaf
SL4.0ch05	65161883	65163992	Leaf
SL4.0ch01	83401962	83405588	Leaf
SL4.0ch09	49087575	49088805	Leaf
SL4.0ch12	58811404	58812731	Leaf
SL4.0ch01	26539427	26540286	Leaf
SL4.0ch05	64021752	64023792	Leaf
SL4.0ch01	1278891	1279801	Leaf
SL4.0ch02	46561039	46562497	Leaf
SL4.0ch12	64308796	64310305	Leaf
SL4.0ch11	45909707	45910706	Leaf
SL4.0ch11	51740587	51741675	Leaf
SL4.0ch11	47944604	47946468	Leaf
SL4.0ch08	53165624	53168200	Leaf
SL4.0ch06	33737607	33741126	Leaf
SL4.0ch03	1445095	1446762	Leaf
SL4.0ch11	51563177	51566811	Leaf
SL4.0ch08	62803879	62804763	Leaf
SL4.0ch11	3671218	3672459	Leaf
SL4.0ch01	82248927	82251733	Leaf
SL4.0ch07	67057208	67058917	Leaf
SL4.0ch02	51168726	51170567	Leaf
SL4.0ch10	50561830	50563574	Leaf
SL4.0ch02	51761638	51763202	Leaf
SL4.0ch04	63662185	63664216	Leaf
SL4.0ch05	37099420	37101310	Leaf
SL4.0ch03	2352596	2354247	Leaf
SL4.0ch03	56197199	56200113	Leaf
SL4.0ch09	1738792	1740508	Leaf
SL4.0ch09	46585897	46587140	Leaf
SL4.0ch05	3188582	3190383	Leaf
SL4.0ch09	4703468	4706001	Leaf
SL4.0ch08	59077369	59078861	Leaf
SL4.0ch03	2719401	2720782	Leaf
SL4.0ch03	49481485	49483063	Leaf
SL4.0ch02	44726573	44729347	Leaf
SL4.0ch01	77869582	77871925	Leaf
SL4.0ch07	309894	311861	Leaf
SL4.0ch10	2117827	2120125	Leaf
SL4.0ch08	62411767	62414128	Leaf
SL4.0ch10	61077665	61078727	Leaf
SL4.0ch07	64200641	64202216	Leaf
SL4.0ch07	58098500	58100644	Leaf
SL4.0ch12	50284503	50285811	Leaf
SL4.0ch07	3440761	3443773	Leaf
SL4.0ch05	15547692	15549966	Leaf
SL4.0ch12	62938765	62940383	Leaf
SL4.0ch03	10853777	10855626	Leaf
SL4.0ch02	33254051	33255708	Leaf
SL4.0ch02	46663828	46666548	Leaf
SL4.0ch03	59836582	59839253	Leaf
SL4.0ch12	65762541	65765118	Leaf
SL4.0ch02	25598738	25600369	Leaf
SL4.0ch01	87554289	87555990	Leaf
SL4.0ch11	4275744	4277123	Leaf
SL4.0ch04	45436559	45437554	Leaf
SL4.0ch04	52780103	52781598	Leaf
SL4.0ch01	187587	189402	Leaf
SL4.0ch03	62332122	62334572	Leaf
SL4.0ch05	5666775	5669163	Leaf
SL4.0ch11	2851149	2852508	Leaf
SL4.0ch07	1968249	1969626	Leaf
SL4.0ch09	63694420	63695656	Leaf
SL4.0ch06	36857830	36860257	Leaf
SL4.0ch08	61538602	61539872	Leaf
SL4.0ch09	388908	390800	Leaf
SL4.0ch08	56377300	56378795	Leaf
SL4.0ch02	38073290	38074701	Leaf
SL4.0ch06	42508966	42510520	Leaf
SL4.0ch02	34759634	34760568	Leaf
SL4.0ch11	3859143	3860751	Leaf
SL4.0ch02	47261172	47262343	Leaf
SL4.0ch12	62757971	62759607	Leaf
SL4.0ch10	63679464	63680353	Leaf
SL4.0ch10	3694610	3698059	Leaf
SL4.0ch05	62000196	62003312	Leaf
SL4.0ch01	74964884	74967720	Leaf
SL4.0ch01	3939969	3941736	Leaf
SL4.0ch12	54647628	54649447	Leaf
SL4.0ch08	61395830	61398067	Leaf
SL4.0ch02	44549793	44551146	Leaf
SL4.0ch09	17805786	17807615	Leaf
SL4.0ch12	1242840	1244590	Leaf
SL4.0ch11	50923573	50925563	Leaf
SL4.0ch11	864635	867082	Leaf
SL4.0ch08	59799015	59801047	Leaf
SL4.0ch08	55995579	55996626	Leaf
SL4.0ch08	3371569	3372788	Leaf
SL4.0ch03	692804	696024	Leaf
SL4.0ch06	37575978	37578147	Leaf
SL4.0ch03	10767801	10769500	Leaf
SL4.0ch09	65706122	65707824	Leaf
SL4.0ch10	3855327	3857190	Leaf
SL4.0ch10	63127053	63128465	Leaf
SL4.0ch09	3533127	3535038	Leaf
SL4.0ch01	89675753	89677513	Leaf
SL4.0ch06	36382901	36384532	Leaf
SL4.0ch10	63505688	63507182	Leaf
SL4.0ch07	303547	305347	Leaf
SL4.0ch05	61309225	61310715	Leaf
SL4.0ch12	63832321	63835848	Leaf
SL4.0ch07	35355180	35356964	Leaf
SL4.0ch11	45652178	45653559	Leaf
SL4.0ch10	873780	876982	Leaf
SL4.0ch05	2666462	2667765	Leaf
SL4.0ch03	62231245	62234013	Leaf
SL4.0ch08	54493284	54494166	Leaf
SL4.0ch08	57830118	57831378	Leaf
SL4.0ch06	34646407	34647895	Leaf
SL4.0ch08	55938054	55939600	Leaf
SL4.0ch07	62421817	62423559	Leaf
SL4.0ch01	81623240	81624886	Leaf
SL4.0ch07	3292252	3293207	Leaf
SL4.0ch01	912460	913502	Leaf
SL4.0ch11	6545448	6547248	Leaf
SL4.0ch01	72652039	72653485	Leaf
SL4.0ch06	44034344	44036010	Leaf
SL4.0ch03	27995282	27996968	Leaf
SL4.0ch03	62293887	62295017	Leaf
SL4.0ch01	1105748	1107199	Leaf
SL4.0ch04	60006526	60008097	Leaf
SL4.0ch01	593518	595527	Leaf
SL4.0ch12	62927367	62928599	Leaf
SL4.0ch07	386627	387794	Leaf
SL4.0ch05	30791131	30792259	Leaf
SL4.0ch10	988240	992259	Leaf
SL4.0ch02	33047413	33049216	Leaf
SL4.0ch01	4537198	4538966	Leaf
SL4.0ch10	32359393	32362834	Leaf
SL4.0ch09	66944692	66947256	Leaf
SL4.0ch01	87375228	87376820	Leaf
SL4.0ch03	1327473	1329115	Leaf
SL4.0ch02	33904839	33905765	Leaf
SL4.0ch12	66001662	66003795	Leaf
SL4.0ch01	89557377	89558581	Leaf
SL4.0ch07	59970404	59973371	Leaf
SL4.0ch05	3291481	3294704	Leaf
SL4.0ch02	52233765	52235551	Leaf
SL4.0ch07	66249243	66251526	Leaf
SL4.0ch04	20274325	20275226	Leaf
SL4.0ch02	49454860	49456335	Leaf
SL4.0ch05	2735618	2737635	Leaf
SL4.0ch12	65579754	65582509	Leaf
SL4.0ch06	35449750	35450807	Leaf
SL4.0ch01	75058653	75060387	Leaf
SL4.0ch12	59933893	59935161	Leaf
SL4.0ch07	1898688	1900202	Leaf
SL4.0ch01	86415763	86416650	Leaf
SL4.0ch02	38931698	38933914	Leaf
SL4.0ch07	1808411	1812291	Leaf
SL4.0ch08	22030824	22033143	Leaf
SL4.0ch03	5019595	5020460	Leaf
SL4.0ch10	2063166	2064256	Leaf
SL4.0ch09	67019787	67020825	Leaf
SL4.0ch03	57993257	57995663	Leaf
SL4.0ch05	6800450	6802019	Leaf
SL4.0ch12	61573336	61575005	Leaf
SL4.0ch05	64322236	64323195	Leaf
SL4.0ch09	4207935	4210398	Leaf
SL4.0ch02	47980761	47982986	Leaf
SL4.0ch01	3038030	3039339	Leaf
SL4.0ch06	41138766	41140501	Leaf
SL4.0ch05	275035	276124	Leaf
SL4.0ch10	31628001	31629209	Leaf
SL4.0ch04	54677535	54678365	Leaf
SL4.0ch07	63550219	63551688	Leaf
SL4.0ch02	51357720	51358871	Leaf
SL4.0ch02	47502148	47503936	Leaf
SL4.0ch10	64762946	64765476	Leaf
SL4.0ch01	21960743	21962163	Leaf
SL4.0ch04	3218749	3219493	Leaf
SL4.0ch01	79299656	79301006	Leaf
SL4.0ch02	52557725	52560137	Leaf
SL4.0ch02	50261233	50263165	Leaf
SL4.0ch01	88939659	88942246	Leaf
SL4.0ch07	13415799	13417753	Leaf
SL4.0ch04	11699973	11702389	Leaf
SL4.0ch10	48918270	48919175	Leaf
SL4.0ch03	3103924	3105142	Leaf
SL4.0ch07	968737	970318	Leaf
SL4.0ch01	77590503	77592607	Leaf
SL4.0ch08	1346775	1348575	Leaf
SL4.0ch07	50767719	50768877	Leaf
SL4.0ch03	60031631	60033576	Leaf
SL4.0ch02	38533781	38535085	Leaf
SL4.0ch08	61521513	61523692	Leaf
SL4.0ch09	67942555	67943930	Leaf
SL4.0ch01	37869655	37870820	Leaf
SL4.0ch07	2705960	2707249	Leaf
SL4.0ch10	7061991	7063002	Leaf
SL4.0ch04	46448654	46449130	Leaf
SL4.0ch07	4404444	4405615	Leaf
SL4.0ch12	2764498	2766234	Leaf
SL4.0ch11	54214727	54216242	Leaf
SL4.0ch09	67554520	67556860	Leaf
SL4.0ch08	1343835	1344944	Leaf
SL4.0ch04	54576171	54576824	Leaf
SL4.0ch03	63532058	63533276	Leaf
SL4.0ch07	67491610	67493166	Leaf
SL4.0ch10	3557398	3559434	Leaf
SL4.0ch07	56186867	56188467	Leaf
SL4.0ch09	825864	827385	Leaf
SL4.0ch01	86862469	86864941	Leaf
SL4.0ch03	41503256	41504687	Leaf
SL4.0ch11	51686285	51688445	Leaf
SL4.0ch09	4136121	4137297	Leaf
SL4.0ch03	61328480	61329619	Leaf
SL4.0ch08	52940800	52942538	Leaf
SL4.0ch04	5052947	5053890	Leaf
SL4.0ch01	86857922	86860004	Leaf
SL4.0ch04	3147623	3150358	Leaf
SL4.0ch08	1005573	1007378	Leaf
SL4.0ch02	52217807	52219090	Leaf
SL4.0ch08	56695415	56697188	Leaf
SL4.0ch05	5323821	5325098	Leaf
SL4.0ch11	54277606	54279012	Leaf
SL4.0ch02	38869354	38870403	Leaf
SL4.0ch02	44983617	44986326	Leaf
SL4.0ch01	5865078	5866150	Leaf
SL4.0ch11	9678123	9679612	Leaf
SL4.0ch08	61496937	61499020	Leaf
SL4.0ch02	18055241	18057141	Leaf
SL4.0ch12	3673497	3674417	Leaf
SL4.0ch12	31381631	31384125	Leaf
SL4.0ch05	1720592	1721953	Leaf
SL4.0ch12	754285	756762	Leaf
SL4.0ch01	12752398	12755147	Leaf
SL4.0ch07	62573705	62576609	Leaf
SL4.0ch12	56762849	56763741	Leaf
SL4.0ch03	48941066	48942551	Leaf
SL4.0ch05	61967942	61970137	Leaf
SL4.0ch01	794961	797238	Leaf
SL4.0ch11	2697558	2699116	Leaf
SL4.0ch10	64307430	64309412	Leaf
SL4.0ch03	37516427	37517623	Leaf
SL4.0ch04	61621426	61623052	Leaf
SL4.0ch07	62697570	62699685	Leaf
SL4.0ch09	9487419	9488502	Leaf
SL4.0ch03	46627739	46628725	Leaf
SL4.0ch12	1454488	1455465	Leaf
SL4.0ch06	2982505	2983370	Leaf
SL4.0ch07	30473230	30474838	Leaf
SL4.0ch09	60235269	60235998	Leaf
SL4.0ch12	141476	142733	Leaf
SL4.0ch12	66501751	66504854	Leaf
SL4.0ch03	56921930	56923680	Leaf
SL4.0ch07	2593254	2594914	Leaf
SL4.0ch09	865262	866611	Leaf
SL4.0ch09	4679112	4680020	Leaf
SL4.0ch08	59606893	59608453	Leaf
SL4.0ch09	66459480	66461942	Leaf
SL4.0ch11	4770707	4771848	Leaf
SL4.0ch07	58541776	58542838	Leaf
SL4.0ch08	50678722	50681656	Leaf
SL4.0ch08	53690410	53691668	Leaf
SL4.0ch02	33262970	33264119	Leaf
SL4.0ch05	210708	212926	Leaf
SL4.0ch09	67540936	67541767	Leaf
SL4.0ch03	4233423	4235752	Leaf
SL4.0ch03	60594002	60596333	Leaf
SL4.0ch05	59871335	59871929	Leaf
SL4.0ch11	5186840	5188510	Leaf
SL4.0ch06	39515843	39518144	Leaf
SL4.0ch08	59108360	59110837	Leaf
SL4.0ch08	41253862	41254598	Leaf
SL4.0ch05	5764518	5766300	Leaf
SL4.0ch06	1121161	1123072	Leaf
SL4.0ch03	58961395	58963139	Leaf
SL4.0ch11	53922865	53924325	Leaf
SL4.0ch12	62654200	62655685	Leaf
SL4.0ch03	39798477	39799998	Leaf
SL4.0ch08	3287249	3289081	Leaf
SL4.0ch03	58459409	58461838	Leaf
SL4.0ch04	57520882	57521691	Leaf
SL4.0ch12	10717507	10718835	Leaf
SL4.0ch05	64745341	64748125	Leaf
SL4.0ch07	63364682	63366623	Leaf
SL4.0ch05	3099016	3100019	Leaf
SL4.0ch08	53571809	53573328	Leaf
SL4.0ch04	3043448	3045659	Leaf
SL4.0ch12	5668056	5669318	Leaf
SL4.0ch01	75171175	75173534	Leaf
SL4.0ch11	3987300	3988312	Leaf
SL4.0ch12	47887523	47888933	Leaf
SL4.0ch12	1104141	1104962	Leaf
SL4.0ch03	1150138	1151210	Leaf
SL4.0ch04	63928224	63929632	Leaf
SL4.0ch05	61230269	61231227	Leaf
SL4.0ch03	58042097	58043408	Leaf
SL4.0ch12	2581675	2583666	Leaf
SL4.0ch10	50524560	50525983	Leaf
SL4.0ch02	52654014	52656908	Leaf
SL4.0ch02	33525047	33526862	Leaf
SL4.0ch03	47063222	47064589	Leaf
SL4.0ch02	35940434	35941902	Leaf
SL4.0ch06	40155556	40157292	Leaf
SL4.0ch11	18149932	18151822	Leaf
SL4.0ch10	57935069	57936236	Leaf
SL4.0ch01	75252928	75254992	Leaf
SL4.0ch03	50096890	50098402	Leaf
SL4.0ch12	4112576	4114242	Leaf
SL4.0ch06	30004136	30005466	Leaf
SL4.0ch02	34677080	34678939	Leaf
SL4.0ch03	49169515	49171554	Leaf
SL4.0ch12	5113019	5115057	Leaf
SL4.0ch07	3024778	3026143	Leaf
SL4.0ch06	39870903	39873610	Leaf
SL4.0ch07	66090762	66092124	Leaf
SL4.0ch03	54832191	54833399	Leaf
SL4.0ch10	3548790	3549679	Leaf
SL4.0ch03	59304009	59305354	Leaf
SL4.0ch07	61290295	61291578	Leaf
SL4.0ch03	57190354	57191161	Leaf
SL4.0ch02	38275107	38278472	Leaf
SL4.0ch01	90475507	90476817	Leaf
SL4.0ch12	63865300	63866820	Leaf
SL4.0ch02	50724676	50726072	Leaf
SL4.0ch06	41748744	41749665	Leaf
SL4.0ch08	62383336	62387064	Leaf
SL4.0ch05	411497	413066	Leaf
SL4.0ch02	50058514	50060883	Leaf
SL4.0ch11	381284	382365	Leaf
SL4.0ch01	78845129	78846412	Leaf
SL4.0ch12	3381934	3383305	Leaf
SL4.0ch07	66926892	66928558	Leaf
SL4.0ch11	52694759	52696416	Leaf
SL4.0ch01	42089495	42090453	Leaf
SL4.0ch02	51889553	51890532	Leaf
SL4.0ch12	2539291	2540484	Leaf
SL4.0ch08	61370484	61371532	Leaf
SL4.0ch12	64094488	64095836	Leaf
SL4.0ch07	62117131	62119313	Leaf
SL4.0ch08	60169770	60171057	Leaf
SL4.0ch04	59092541	59093373	Leaf
SL4.0ch01	79100685	79102941	Leaf
SL4.0ch03	45781227	45782907	Leaf
SL4.0ch04	423106	424663	Leaf
SL4.0ch07	51795284	51795902	Leaf
SL4.0ch05	4754395	4755644	Leaf
SL4.0ch05	3811070	3813175	Leaf
SL4.0ch04	60563269	60564539	Leaf
SL4.0ch11	8139771	8140822	Leaf
SL4.0ch11	52029342	52030867	Leaf
SL4.0ch09	4938303	4939534	Leaf
SL4.0ch05	4426629	4428162	Leaf
SL4.0ch04	63631719	63633122	Leaf
SL4.0ch07	38215265	38217416	Leaf
SL4.0ch01	89584287	89585415	Leaf
SL4.0ch11	3147392	3149334	Leaf
SL4.0ch04	62775494	62777456	Leaf
SL4.0ch06	43957297	43958726	Leaf
SL4.0ch02	53318108	53319091	Leaf
SL4.0ch10	58441380	58442031	Leaf
SL4.0ch05	4881800	4883158	Leaf
SL4.0ch07	2287458	2289802	Leaf
SL4.0ch11	7692416	7695111	Leaf
SL4.0ch12	63693079	63695346	Leaf
SL4.0ch11	49660625	49661793	Leaf
SL4.0ch11	7380270	7381837	Leaf
SL4.0ch07	1902519	1904238	Leaf
SL4.0ch07	1301240	1303410	Leaf
SL4.0ch07	862411	864758	Leaf
SL4.0ch08	56038922	56040007	Leaf
SL4.0ch02	36416866	36417702	Leaf
SL4.0ch12	2372290	2373896	Leaf
SL4.0ch09	64927419	64928872	Leaf
SL4.0ch05	63989776	63990269	Leaf
SL4.0ch02	43481946	43483177	Leaf
SL4.0ch02	42622265	42623684	Leaf
SL4.0ch04	59986024	59987927	Leaf
SL4.0ch12	63198213	63199808	Leaf
SL4.0ch12	3754512	3755783	Leaf
SL4.0ch01	62942242	62943719	Leaf
SL4.0ch02	50587260	50588903	Leaf
SL4.0ch04	380239	385027	Leaf
SL4.0ch06	41730412	41731494	Leaf
SL4.0ch12	59929402	59930923	Leaf
SL4.0ch04	309492	311179	Leaf
SL4.0ch09	60085783	60086800	Leaf
SL4.0ch05	12103744	12105314	Leaf
SL4.0ch12	932804	934636	Leaf
SL4.0ch08	57731842	57733239	Leaf
SL4.0ch10	2807518	2809389	Leaf
SL4.0ch01	77918749	77920070	Leaf
SL4.0ch05	5189982	5191259	Leaf
SL4.0ch03	60069321	60070944	Leaf
SL4.0ch02	36698113	36699178	Leaf
SL4.0ch02	48621216	48622833	Leaf
SL4.0ch03	60208317	60209456	Leaf
SL4.0ch02	31289164	31289994	Leaf
SL4.0ch06	36736337	36738803	Leaf
SL4.0ch02	50535311	50537523	Leaf
SL4.0ch12	2007373	2008315	Leaf
SL4.0ch02	51427340	51429908	Leaf
SL4.0ch02	44851676	44853568	Leaf
SL4.0ch09	4295331	4296343	Leaf
SL4.0ch04	119676	122909	Leaf
SL4.0ch10	60316116	60316796	Leaf
SL4.0ch11	2843506	2844761	Leaf
SL4.0ch08	55966258	55967273	Leaf
SL4.0ch04	56732236	56733147	Leaf
SL4.0ch01	71675123	71677435	Leaf
SL4.0ch07	60728926	60731266	Leaf
SL4.0ch02	49054072	49055376	Leaf
SL4.0ch01	1513304	1514599	Leaf
SL4.0ch10	50577288	50578109	Leaf
SL4.0ch11	47357574	47359322	Leaf
SL4.0ch05	64708173	64709157	Leaf
SL4.0ch01	86076093	86078908	Leaf
SL4.0ch09	63720510	63722696	Leaf
SL4.0ch07	56640212	56641580	Leaf
SL4.0ch10	56463492	56464917	Leaf
SL4.0ch09	63901673	63903055	Leaf
SL4.0ch01	88486422	88487241	Leaf
SL4.0ch09	63686118	63687201	Leaf
SL4.0ch10	39563842	39564784	Leaf
SL4.0ch11	51024066	51025008	Leaf
SL4.0ch10	59215851	59217253	Leaf
SL4.0ch04	58559953	58561249	Leaf
SL4.0ch01	88950733	88951729	Leaf
SL4.0ch09	60237306	60240718	Leaf
SL4.0ch09	66484622	66486025	Leaf
SL4.0ch05	2662125	2662980	Leaf
SL4.0ch09	64830664	64831354	Leaf
SL4.0ch10	48929380	48930038	Leaf
SL4.0ch09	690781	691755	Leaf
SL4.0ch07	54930905	54933494	Leaf
SL4.0ch08	1459561	1460691	Leaf
SL4.0ch08	55731793	55733520	Leaf
SL4.0ch02	36277280	36280396	Leaf
SL4.0ch06	39519156	39520870	Leaf
SL4.0ch12	63345447	63346973	Leaf
SL4.0ch03	55853164	55856638	Leaf
SL4.0ch02	29160187	29161685	Leaf
SL4.0ch05	5672995	5675664	Leaf
SL4.0ch04	61788070	61788863	Leaf
SL4.0ch04	2637669	2639682	Leaf
SL4.0ch11	30202734	30204340	Leaf
SL4.0ch03	54950855	54952399	Leaf
SL4.0ch10	2498345	2500281	Leaf
SL4.0ch10	54411609	54413165	Leaf
SL4.0ch05	3042415	3043850	Leaf
SL4.0ch03	9819688	9820541	Leaf
SL4.0ch04	1976281	1977729	Leaf
SL4.0ch02	37697387	37698653	Leaf
SL4.0ch05	1380720	1382070	Leaf
SL4.0ch09	67264526	67265542	Leaf
SL4.0ch01	915170	916017	Leaf
SL4.0ch02	40311091	40312515	Leaf
SL4.0ch12	2913033	2915007	Leaf
SL4.0ch06	23134972	23136228	Leaf
SL4.0ch09	3440283	3441795	Leaf
SL4.0ch04	828690	829734	Leaf
SL4.0ch01	763764	765337	Leaf
SL4.0ch01	74456856	74457522	Leaf
SL4.0ch01	85414157	85415481	Leaf
SL4.0ch06	45363974	45365805	Leaf
SL4.0ch08	57216138	57217569	Leaf
SL4.0ch10	62800480	62802095	Leaf
SL4.0ch12	66190729	66192060	Leaf
SL4.0ch05	37034117	37034998	Leaf
SL4.0ch08	63910797	63912132	Leaf
SL4.0ch12	631252	634019	Leaf
SL4.0ch04	26597124	26598700	Leaf
SL4.0ch06	36374753	36375975	Leaf
SL4.0ch07	1983473	1985152	Leaf
SL4.0ch02	49031223	49032610	Leaf
SL4.0ch04	8222111	8223058	Leaf
SL4.0ch03	20502573	20503279	Leaf
SL4.0ch11	52273022	52275814	Leaf
SL4.0ch09	63157995	63159903	Leaf
SL4.0ch10	242728	244365	Leaf
SL4.0ch08	63931191	63932101	Leaf
SL4.0ch04	40855188	40856654	Leaf
SL4.0ch09	63931720	63933214	Leaf
SL4.0ch01	883904	885389	Leaf
SL4.0ch01	77759675	77760291	Leaf
SL4.0ch05	4260953	4262303	Leaf
SL4.0ch12	3435192	3437246	Leaf
SL4.0ch02	38607665	38608775	Leaf
SL4.0ch04	4988540	4989738	Leaf
SL4.0ch01	918212	919553	Leaf
SL4.0ch11	54235839	54236682	Leaf
SL4.0ch02	27507838	27508923	Leaf
SL4.0ch10	5801769	5802894	Leaf
SL4.0ch12	65523661	65525536	Leaf
SL4.0ch10	5841183	5842501	Leaf
SL4.0ch12	47744458	47745624	Leaf
SL4.0ch09	4948776	4950331	Leaf
SL4.0ch11	6054276	6055435	Leaf
SL4.0ch09	61712551	61714798	Leaf
SL4.0ch01	82941239	82942164	Leaf
SL4.0ch08	57041402	57042973	Leaf
SL4.0ch04	62518065	62520185	Leaf
SL4.0ch04	56077392	56080740	Leaf
SL4.0ch04	2652012	2652972	Leaf
SL4.0ch03	63973773	63975554	Leaf
SL4.0ch10	55540473	55541628	Leaf
SL4.0ch10	54766613	54768076	Leaf
SL4.0ch05	39439076	39439966	Leaf
SL4.0ch07	60233034	60234500	Leaf
SL4.0ch01	78924065	78926297	Leaf
SL4.0ch11	9551778	9553111	Leaf
SL4.0ch11	53000694	53001577	Leaf
SL4.0ch08	62857781	62859976	Leaf
SL4.0ch10	48911178	48912210	Leaf
SL4.0ch05	3816289	3817874	Leaf
SL4.0ch03	53806436	53808622	Leaf
SL4.0ch12	5097158	5099145	Leaf
SL4.0ch07	56671888	56673303	Leaf
SL4.0ch05	8123887	8124519	Leaf
SL4.0ch10	59476214	59477415	Leaf
SL4.0ch10	64057762	64059297	Leaf
SL4.0ch04	58781506	58783318	Leaf
SL4.0ch08	57287751	57288931	Leaf
SL4.0ch02	52785406	52787718	Leaf
SL4.0ch02	660238	661361	Leaf
SL4.0ch03	61685829	61688199	Leaf
SL4.0ch12	65963441	65965104	Leaf
SL4.0ch11	9565893	9567372	Leaf
SL4.0ch02	50138525	50142078	Leaf
SL4.0ch02	42898292	42899784	Leaf
SL4.0ch11	45879636	45880699	Leaf
SL4.0ch05	8077215	8078627	Leaf
SL4.0ch09	4918462	4919496	Leaf
SL4.0ch03	1815038	1816241	Leaf
SL4.0ch02	46998020	46999742	Leaf
SL4.0ch05	63928555	63929720	Leaf
SL4.0ch10	2211911	2213570	Leaf
SL4.0ch06	327216	327936	Leaf
SL4.0ch01	14824456	14825368	Leaf
SL4.0ch04	60666175	60669162	Leaf
SL4.0ch01	73531349	73532330	Leaf
SL4.0ch02	39146262	39147769	Leaf
SL4.0ch10	55091437	55093105	Leaf
SL4.0ch05	63661636	63662822	Leaf
SL4.0ch02	34471093	34472378	Leaf
SL4.0ch07	62777756	62778912	Leaf
SL4.0ch11	4431870	4432978	Leaf
SL4.0ch11	54245462	54246955	Leaf
SL4.0ch12	61288613	61289875	Leaf
SL4.0ch12	1504742	1505749	Leaf
SL4.0ch11	3346351	3347030	Leaf
SL4.0ch08	53752021	53753344	Leaf
SL4.0ch08	1243812	1245361	Leaf
SL4.0ch06	3092177	3094343	Leaf
SL4.0ch03	15116526	15117634	Leaf
SL4.0ch05	63555079	63556868	Leaf
SL4.0ch01	86685516	86686949	Leaf
SL4.0ch03	60929260	60930064	Leaf
SL4.0ch05	14439965	14441651	Leaf
SL4.0ch10	62963175	62965214	Leaf
SL4.0ch05	59225189	59226091	Leaf
SL4.0ch04	48201573	48203228	Leaf
SL4.0ch11	49804779	49805525	Leaf
SL4.0ch04	2624033	2625236	Leaf
SL4.0ch09	58865372	58866505	Leaf
SL4.0ch10	4204653	4206735	Leaf
SL4.0ch09	67040431	67042493	Leaf
SL4.0ch12	64732195	64734758	Leaf
SL4.0ch04	41989391	41990503	Leaf
SL4.0ch02	44389621	44391045	Leaf
SL4.0ch04	5223174	5224778	Leaf
SL4.0ch07	58762331	58764343	Leaf
SL4.0ch05	7184402	7185194	Leaf
SL4.0ch12	45103836	45105789	Leaf
SL4.0ch04	2840770	2842384	Leaf
SL4.0ch06	40302312	40304078	Leaf
SL4.0ch01	81442147	81443403	Leaf
SL4.0ch12	395037	395814	Leaf
SL4.0ch09	50513449	50514442	Leaf
SL4.0ch09	64396288	64398833	Leaf
SL4.0ch07	23433012	23434595	Leaf
SL4.0ch03	23011428	23012948	Leaf
SL4.0ch07	58560416	58562184	Leaf
SL4.0ch08	51325813	51326938	Leaf
SL4.0ch11	50304367	50305441	Leaf
SL4.0ch10	2626633	2627390	Leaf
SL4.0ch08	28832580	28834170	Leaf
SL4.0ch05	3257291	3258444	Leaf
SL4.0ch12	66465422	66468308	Leaf
SL4.0ch03	6189982	6190814	Leaf
SL4.0ch10	60420590	60421600	Leaf
SL4.0ch09	4882501	4883635	Leaf
SL4.0ch02	17471166	17472117	Leaf
SL4.0ch09	4018991	4019749	Leaf
SL4.0ch04	49811522	49812335	Leaf
SL4.0ch03	9843621	9844595	Leaf
SL4.0ch11	4588600	4589408	Leaf
SL4.0ch05	62837988	62839578	Leaf
SL4.0ch01	2889128	2889874	Leaf
SL4.0ch11	48825185	48827365	Leaf
SL4.0ch02	39228640	39229996	Leaf
SL4.0ch12	62745956	62747561	Leaf
SL4.0ch08	1557835	1559103	Leaf
SL4.0ch09	67853082	67853950	Leaf
SL4.0ch04	1109622	1111109	Leaf
SL4.0ch04	56725739	56727734	Leaf
SL4.0ch07	15115026	15117240	Leaf
SL4.0ch09	60233400	60235050	Leaf
SL4.0ch08	59766798	59767873	Leaf
SL4.0ch10	982714	983960	Leaf
SL4.0ch02	27506110	27507158	Leaf
SL4.0ch06	45191884	45193727	Leaf
SL4.0ch05	3998893	3999784	Leaf
SL4.0ch10	1061458	1062861	Leaf
SL4.0ch01	82946805	82947741	Leaf
SL4.0ch09	64908476	64909521	Leaf
SL4.0ch03	55571171	55572246	Leaf
SL4.0ch01	65048586	65050180	Leaf
SL4.0ch05	4028895	4030074	Leaf
SL4.0ch03	9919675	9921408	Leaf
SL4.0ch06	40802205	40802841	Leaf
SL4.0ch05	4531630	4534512	Leaf
SL4.0ch09	65772494	65774469	Leaf
SL4.0ch03	27993204	27995034	Leaf
SL4.0ch02	41374022	41375782	Leaf
SL4.0ch05	60308890	60309936	Leaf
SL4.0ch08	60684295	60684961	Leaf
SL4.0ch02	33705407	33706343	Leaf
SL4.0ch12	6029424	6030572	Leaf
SL4.0ch05	1079988	1080911	Leaf
SL4.0ch12	64340181	64341419	Leaf
SL4.0ch03	55516253	55517745	Leaf
SL4.0ch12	65940014	65941224	Leaf
SL4.0ch10	50454608	50456351	Leaf
SL4.0ch11	3513491	3514442	Leaf
SL4.0ch07	1861389	1862579	Leaf
SL4.0ch12	61275573	61277470	Leaf
SL4.0ch09	2504168	2506067	Leaf
SL4.0ch07	63652917	63654357	Leaf
SL4.0ch03	561615	562478	Leaf
SL4.0ch01	490740	491565	Leaf
SL4.0ch11	32198247	32199329	Leaf
SL4.0ch08	52466106	52467230	Leaf
SL4.0ch11	675671	677040	Leaf
SL4.0ch05	64734001	64734857	Leaf
SL4.0ch04	52347449	52349660	Leaf
SL4.0ch08	1869804	1870839	Leaf
SL4.0ch02	41103817	41105410	Leaf
SL4.0ch03	51552274	51552942	Leaf
SL4.0ch01	38617	40273	Leaf
SL4.0ch02	38870778	38871509	Leaf
SL4.0ch05	61506116	61507519	Leaf
SL4.0ch09	700114	701100	Leaf
SL4.0ch03	56727238	56728919	Leaf
SL4.0ch04	37812489	37814125	Leaf
SL4.0ch09	1964092	1965065	Leaf
SL4.0ch06	36830366	36831586	Leaf
SL4.0ch07	1501849	1502937	Leaf
SL4.0ch10	61344149	61345356	Leaf
SL4.0ch12	66572811	66573980	Leaf
SL4.0ch05	4005600	4007478	Leaf
SL4.0ch04	64333954	64335174	Leaf
SL4.0ch06	39331045	39332091	Leaf
SL4.0ch02	45663866	45665260	Leaf
SL4.0ch11	1478473	1479404	Leaf
SL4.0ch06	5833834	5835884	Leaf
SL4.0ch06	39307621	39308656	Leaf
SL4.0ch07	9919319	9920452	Leaf
SL4.0ch10	57821890	57822721	Leaf
SL4.0ch01	88488024	88493840	Leaf
SL4.0ch12	63112252	63113775	Leaf
SL4.0ch11	52344694	52346479	Leaf
SL4.0ch12	66561761	66562814	Leaf
SL4.0ch06	37124131	37126915	Leaf
SL4.0ch10	1973109	1974070	Leaf
SL4.0ch01	73652181	73652921	Leaf
SL4.0ch04	3391638	3393057	Leaf
SL4.0ch06	44777065	44778077	Leaf
SL4.0ch09	1438903	1441831	Leaf
SL4.0ch01	82765078	82766499	Leaf
SL4.0ch11	53388520	53390197	Leaf
SL4.0ch10	238549	239313	Leaf
SL4.0ch01	72649749	72650667	Leaf
SL4.0ch11	10766689	10768589	Leaf
SL4.0ch01	76923053	76924917	Leaf
SL4.0ch05	41878709	41879584	Leaf
SL4.0ch12	62165847	62166947	Leaf
SL4.0ch04	61747267	61748818	Leaf
SL4.0ch04	11786106	11787132	Leaf
SL4.0ch09	65108693	65109641	Leaf
SL4.0ch04	62084059	62084821	Leaf
SL4.0ch06	41718414	41719606	Leaf
SL4.0ch08	54521079	54522410	Leaf
SL4.0ch03	54282867	54283295	Leaf
SL4.0ch02	44724444	44725209	Leaf
SL4.0ch07	3359679	3360999	Leaf
SL4.0ch03	48218091	48219108	Leaf
SL4.0ch04	902835	904393	Leaf
SL4.0ch01	1578920	1580299	Leaf
SL4.0ch07	66311940	66313229	Leaf
SL4.0ch07	61731515	61732423	Leaf
SL4.0ch04	61628313	61629614	Leaf
SL4.0ch12	60867170	60868289	Leaf
SL4.0ch01	84357650	84358828	Leaf
SL4.0ch11	8450268	8451340	Leaf
SL4.0ch05	63999713	64001642	Leaf
SL4.0ch09	33029819	33030977	Leaf
SL4.0ch11	47267134	47268375	Leaf
SL4.0ch08	62270302	62271179	Leaf
SL4.0ch04	54735209	54736988	Leaf
SL4.0ch05	59492176	59493617	Leaf
SL4.0ch05	59667169	59668263	Leaf
SL4.0ch07	3049544	3050629	Leaf
SL4.0ch05	8064989	8066756	Leaf
SL4.0ch09	1505352	1506459	Leaf
SL4.0ch09	64916109	64917564	Leaf
SL4.0ch11	1805810	1806767	Leaf
SL4.0ch03	56927684	56929323	Leaf
SL4.0ch11	53916058	53917057	Leaf
SL4.0ch11	35243143	35244666	Leaf
SL4.0ch01	195542	196378	Leaf
SL4.0ch11	32799127	32800152	Leaf
SL4.0ch01	77399926	77401660	Leaf
SL4.0ch07	63960495	63961498	Leaf
SL4.0ch07	871287	872532	Leaf
SL4.0ch11	9696976	9698347	Leaf
SL4.0ch12	2407308	2408500	Leaf
SL4.0ch03	58100483	58100936	Leaf
SL4.0ch09	65731332	65733022	Leaf
SL4.0ch11	4007986	4009555	Leaf
SL4.0ch02	36300845	36301805	Leaf
SL4.0ch06	42470888	42472705	Leaf
SL4.0ch04	58059527	58061583	Leaf
SL4.0ch10	63467326	63468684	Leaf
SL4.0ch11	13379268	13380273	Leaf
SL4.0ch08	3202197	3203235	Leaf
SL4.0ch02	33564600	33565467	Leaf
SL4.0ch08	2711687	2714281	Leaf
SL4.0ch03	59168858	59170317	Leaf
SL4.0ch06	4801019	4802410	Leaf
SL4.0ch02	48663385	48664311	Leaf
SL4.0ch10	57921968	57922767	Leaf
SL4.0ch12	62619326	62620367	Leaf
SL4.0ch11	54064173	54065432	Leaf
SL4.0ch04	5176915	5178112	Leaf
SL4.0ch11	4829089	4829773	Leaf
SL4.0ch05	61577058	61578021	Leaf
SL4.0ch06	1090129	1092015	Leaf
SL4.0ch09	4394082	4395088	Leaf
SL4.0ch12	2957465	2958338	Leaf
SL4.0ch01	330256	331497	Leaf
SL4.0ch12	43929279	43930384	Leaf
SL4.0ch05	37383747	37385128	Leaf
SL4.0ch11	3516975	3518072	Leaf
SL4.0ch05	5289585	5291349	Leaf
SL4.0ch06	36409442	36410149	Leaf
SL4.0ch08	58173062	58174354	Leaf
SL4.0ch08	57497412	57498405	Leaf
SL4.0ch01	80982338	80983451	Leaf
SL4.0ch10	64162422	64165188	Leaf
SL4.0ch06	40794476	40795648	Leaf
SL4.0ch03	56557388	56558948	Leaf
SL4.0ch04	41235126	41236385	Leaf
SL4.0ch03	47768331	47769022	Leaf
SL4.0ch12	605707	606941	Leaf
SL4.0ch04	21584779	21585771	Leaf
SL4.0ch08	56032526	56034869	Leaf
SL4.0ch08	54639767	54640528	Leaf
SL4.0ch05	6648260	6649073	Leaf
SL4.0ch05	6095237	6096287	Leaf
SL4.0ch08	63790078	63792746	Leaf
SL4.0ch09	4625114	4625959	Leaf
SL4.0ch03	4373256	4374215	Leaf
SL4.0ch02	49646496	49647471	Leaf
SL4.0ch01	77624518	77625743	Leaf
SL4.0ch03	56376391	56377371	Leaf
SL4.0ch07	3484432	3485343	Leaf
SL4.0ch09	62551239	62551684	Leaf
SL4.0ch05	4097918	4099114	Leaf
SL4.0ch09	65126736	65128086	Leaf
SL4.0ch05	3489997	3492290	Leaf
SL4.0ch03	5269896	5270922	Leaf
SL4.0ch05	8026531	8027234	Leaf
SL4.0ch11	54289044	54289897	Leaf
SL4.0ch05	6454597	6455620	Leaf
SL4.0ch09	64523389	64524490	Leaf
SL4.0ch10	5857397	5858083	Leaf
SL4.0ch09	66620228	66621835	Leaf
SL4.0ch04	1821984	1823458	Leaf
SL4.0ch09	60877902	60879105	Leaf
SL4.0ch09	58445144	58445963	Leaf
SL4.0ch09	5831443	5832282	Leaf
SL4.0ch02	52463147	52464269	Leaf
SL4.0ch02	34886258	34887019	Leaf
SL4.0ch12	64285785	64289907	Leaf
SL4.0ch07	114811	116310	Leaf
SL4.0ch11	51461328	51461843	Leaf
SL4.0ch07	172330	173533	Leaf
SL4.0ch05	2565998	2567473	Leaf
SL4.0ch08	57951272	57952215	Leaf
SL4.0ch11	13734059	13734887	Leaf
SL4.0ch11	5343862	5345046	Leaf
SL4.0ch10	48741394	48741884	Leaf
SL4.0ch11	48379377	48380869	Leaf
SL4.0ch04	385969	386744	Leaf
SL4.0ch11	1064180	1065198	Leaf
SL4.0ch02	41872468	41873978	Leaf
SL4.0ch04	20614270	20614852	Leaf
SL4.0ch07	59066327	59067890	Leaf
SL4.0ch05	31843877	31844879	Leaf
SL4.0ch04	8004797	8005527	Leaf
SL4.0ch09	5899823	5901329	Leaf
SL4.0ch10	7154697	7155450	Leaf
SL4.0ch10	2673631	2674250	Leaf
SL4.0ch05	63061832	63062951	Leaf
SL4.0ch04	2025674	2027188	Leaf
SL4.0ch03	56526996	56527879	Leaf
SL4.0ch12	57793828	57794644	Leaf
SL4.0ch01	82952513	82953192	Leaf
SL4.0ch01	78036807	78037781	Leaf
SL4.0ch09	63540381	63541452	Leaf
SL4.0ch08	59749406	59750893	Leaf
SL4.0ch10	62156662	62157997	Leaf
SL4.0ch04	11671507	11672991	Leaf
SL4.0ch06	43253741	43255027	Leaf
SL4.0ch04	59625004	59625701	Leaf
SL4.0ch08	1610918	1612539	Leaf
SL4.0ch05	6120410	6121598	Leaf
SL4.0ch07	58965699	58966366	Leaf
SL4.0ch02	48346751	48347690	Leaf
SL4.0ch08	1900531	1901598	Leaf
SL4.0ch06	40424624	40425648	Leaf
SL4.0ch10	32174829	32176141	Leaf
SL4.0ch07	63460983	63462001	Leaf
SL4.0ch12	744022	744587	Leaf
SL4.0ch07	65696439	65697693	Leaf
SL4.0ch03	7327534	7329714	Leaf
SL4.0ch12	2832261	2833426	Leaf
SL4.0ch08	56001331	56002363	Leaf
SL4.0ch08	57440001	57440721	Leaf
SL4.0ch03	56528257	56529390	Leaf
SL4.0ch10	5896007	5897225	Leaf
SL4.0ch05	2650758	2651497	Leaf
SL4.0ch09	4873950	4875022	Leaf
SL4.0ch05	2722896	2724185	Leaf
SL4.0ch07	58818239	58819807	Leaf
SL4.0ch01	87278742	87279307	Leaf
SL4.0ch08	51169622	51170261	Leaf
SL4.0ch04	51923873	51925227	Leaf
SL4.0ch07	2060177	2061510	Leaf
SL4.0ch11	2274055	2275037	Leaf
SL4.0ch11	51011633	51013748	Leaf
SL4.0ch03	48179406	48180021	Leaf
SL4.0ch08	63391457	63392741	Leaf
SL4.0ch08	51065319	51066047	Leaf
SL4.0ch06	29119252	29120655	Leaf
SL4.0ch09	1773010	1774117	Leaf
SL4.0ch05	19952163	19952739	Leaf
SL4.0ch08	60405489	60406868	Leaf
SL4.0ch05	56538331	56539490	Leaf
SL4.0ch01	84883950	84884495	Leaf
SL4.0ch01	86885176	86885715	Leaf
SL4.0ch12	1891304	1892976	Leaf
SL4.0ch11	51937694	51938591	Leaf
SL4.0ch03	52641000	52642238	Leaf
SL4.0ch06	2942936	2943943	Leaf
SL4.0ch02	43105697	43106631	Leaf
SL4.0ch02	47611741	47612602	Leaf
SL4.0ch11	4782640	4783616	Leaf
SL4.0ch03	58435131	58435870	Leaf
SL4.0ch09	64322933	64324374	Leaf
SL4.0ch03	50020124	50020874	Leaf
SL4.0ch09	66227764	66229290	Leaf
SL4.0ch09	1543277	1544067	Leaf
SL4.0ch05	61571302	61572101	Leaf
SL4.0ch07	546546	547228	Leaf
SL4.0ch05	61580175	61581008	Leaf
SL4.0ch08	13841093	13842028	Leaf
SL4.0ch08	62001469	62002542	Leaf
SL4.0ch05	63395430	63396565	Leaf
SL4.0ch05	5720768	5721539	Leaf
SL4.0ch03	59728846	59730265	Leaf
SL4.0ch10	672870	673888	Leaf
SL4.0ch04	8983757	8984923	Leaf
SL4.0ch11	53439685	53440683	Leaf
SL4.0ch07	67788030	67789232	Leaf
SL4.0ch11	49603990	49605456	Leaf
SL4.0ch09	4634788	4635740	Leaf
SL4.0ch05	53529903	53531028	Leaf
SL4.0ch01	53724622	53726118	Leaf
SL4.0ch03	46214109	46214820	Leaf
SL4.0ch12	46629754	46630605	Leaf
SL4.0ch08	60274859	60275802	Leaf
SL4.0ch02	36760482	36762008	Leaf
SL4.0ch12	6800512	6801280	Leaf
SL4.0ch09	64512031	64513377	Leaf
SL4.0ch02	39190146	39191090	Leaf
SL4.0ch01	2677607	2678405	Leaf
SL4.0ch11	49255056	49255769	Leaf
SL4.0ch01	73485556	73486091	Leaf
SL4.0ch02	39778095	39779684	Leaf
SL4.0ch03	61504136	61505599	Leaf
SL4.0ch05	287844	288964	Leaf
SL4.0ch05	60166753	60167694	Leaf
SL4.0ch02	23912941	23913803	Leaf
SL4.0ch06	44707227	44708574	Leaf
SL4.0ch05	63923443	63924277	Leaf
SL4.0ch04	836111	837176	Leaf
SL4.0ch03	54305296	54306327	Leaf
SL4.0ch11	25173754	25174530	Leaf
SL4.0ch01	84894744	84895340	Leaf
SL4.0ch07	59722621	59723243	Leaf
SL4.0ch06	2221627	2222586	Leaf
SL4.0ch12	3495749	3496257	Leaf
SL4.0ch03	62446076	62447255	Leaf
SL4.0ch02	42620589	42622051	Leaf
SL4.0ch12	3132489	3133401	Leaf
SL4.0ch09	56273284	56274022	Leaf
SL4.0ch07	2891996	2892743	Leaf
SL4.0ch01	56906443	56910215	Leaf
SL4.0ch11	1685525	1686339	Leaf
SL4.0ch04	4836414	4837460	Leaf
SL4.0ch02	25596972	25597780	Leaf
SL4.0ch05	3274214	3275388	Leaf
SL4.0ch01	2098803	2099665	Leaf
SL4.0ch08	62541668	62542577	Leaf
SL4.0ch04	7844609	7845444	Leaf
SL4.0ch01	1828636	1829525	Leaf
SL4.0ch05	62607276	62608282	Leaf
SL4.0ch02	42106117	42107200	Leaf
SL4.0ch01	37868857	37869447	Leaf
SL4.0ch01	86981165	86981748	Leaf
SL4.0ch10	50124614	50125638	Leaf
SL4.0ch04	54262526	54263365	Leaf
SL4.0ch01	2013235	2014186	Leaf
SL4.0ch06	22428090	22431112	Leaf
SL4.0ch04	62147584	62148714	Leaf
SL4.0ch12	63005498	63006188	Leaf
SL4.0ch12	65105912	65106781	Leaf
SL4.0ch11	4774950	4775683	Leaf
SL4.0ch04	3226885	3227414	Leaf
SL4.0ch07	1763827	1764564	Leaf
SL4.0ch10	62455665	62456915	Leaf
SL4.0ch06	211561	214760	Leaf
SL4.0ch09	689300	690259	Leaf
SL4.0ch01	73695249	73696045	Leaf
SL4.0ch10	61411565	61413618	Leaf
SL4.0ch06	29184932	29185527	Leaf
SL4.0ch05	61953343	61954132	Leaf
SL4.0ch10	3586449	3587106	Leaf
SL4.0ch04	62824820	62826171	Leaf
SL4.0ch04	2022925	2023571	Leaf
SL4.0ch07	66079730	66080505	Leaf
SL4.0ch04	1519847	1520821	Leaf
SL4.0ch10	63716113	63716971	Leaf
SL4.0ch04	5097073	5098229	Leaf
SL4.0ch03	53121852	53122500	Leaf
SL4.0ch04	57524587	57525340	Leaf
SL4.0ch08	59649169	59653287	Leaf
SL4.0ch11	50662505	50663172	Leaf
SL4.0ch06	2708408	2709165	Leaf
SL4.0ch09	1059611	1060092	Leaf
SL4.0ch02	47628994	47629603	Leaf
SL4.0ch11	29031927	29032530	Leaf
SL4.0ch03	4900663	4901551	Leaf
SL4.0ch05	7011670	7012813	Leaf
SL4.0ch03	60916942	60917598	Leaf
SL4.0ch05	3462689	3463577	Leaf
SL4.0ch09	63728446	63729169	Leaf
SL4.0ch05	11887526	11888116	Leaf
SL4.0ch03	17359384	17360162	Leaf
SL4.0ch08	63336026	63336656	Leaf
SL4.0ch03	6053970	6054934	Leaf
SL4.0ch11	2873597	2874352	Leaf
SL4.0ch07	63885434	63885782	Leaf
SL4.0ch06	33447299	33448140	Leaf
SL4.0ch03	7387973	7389166	Leaf
SL4.0ch11	53202276	53205409	Leaf
SL4.0ch03	54613	55226	Leaf
SL4.0ch10	54842355	54842911	Leaf
SL4.0ch05	55941367	55941989	Leaf
SL4.0ch10	60045781	60046209	Leaf
SL4.0ch03	3702292	3703759	Leaf
SL4.0ch01	6386449	6391407	MS
SL4.0ch07	67255763	67259577	MS
SL4.0ch10	3326293	3330785	MS
SL4.0ch05	430983	433534	MS
SL4.0ch05	2360239	2363120	MS
SL4.0ch01	73009973	73012250	MS
SL4.0ch09	2029010	2030862	MS
SL4.0ch03	18893380	18895698	MS
SL4.0ch09	63328766	63331526	MS
SL4.0ch03	12384527	12388245	MS
SL4.0ch08	3198941	3201101	MS
SL4.0ch03	58070664	58073555	MS
SL4.0ch01	76507854	76509548	MS
SL4.0ch02	45141581	45145355	MS
SL4.0ch02	39691449	39695290	MS
SL4.0ch04	57670369	57675199	MS
SL4.0ch11	53517163	53518878	MS
SL4.0ch01	69893336	69896574	MS
SL4.0ch07	700852	703579	MS
SL4.0ch06	22800924	22803773	MS
SL4.0ch08	43904738	43908106	MS
SL4.0ch03	48596041	48597817	MS
SL4.0ch11	8851557	8854679	MS
SL4.0ch03	59217420	59219764	MS
SL4.0ch08	61936918	61939324	MS
SL4.0ch08	53608815	53611436	MS
SL4.0ch01	68579672	68583564	MS
SL4.0ch04	7173547	7177308	MS
SL4.0ch02	34863357	34864966	MS
SL4.0ch03	64992522	64994840	MS
SL4.0ch02	39109365	39112282	MS
SL4.0ch07	66035404	66037692	MS
SL4.0ch05	11946339	11948071	MS
SL4.0ch07	56386107	56387885	MS
SL4.0ch06	21573822	21575864	MS
SL4.0ch07	3116498	3118058	MS
SL4.0ch01	71652092	71654065	MS
SL4.0ch02	44679853	44681904	MS
SL4.0ch01	74015838	74018294	MS
SL4.0ch01	70859314	70860680	MS
SL4.0ch04	54582343	54583753	MS
SL4.0ch08	61438472	61440823	MS
SL4.0ch08	59672267	59675397	MS
SL4.0ch03	10053062	10054480	MS
SL4.0ch04	2069178	2071885	MS
SL4.0ch11	1794359	1796134	MS
SL4.0ch01	82016349	82017795	MS
SL4.0ch05	31242829	31244292	MS
SL4.0ch01	5948151	5950067	MS
SL4.0ch08	54362050	54364463	MS
SL4.0ch05	64077273	64080002	MS
SL4.0ch11	8129840	8132286	MS
SL4.0ch02	49120998	49122857	MS
SL4.0ch07	65909743	65911457	MS
SL4.0ch01	71799371	71802178	MS
SL4.0ch01	74010850	74015246	MS
SL4.0ch07	67269448	67271532	MS
SL4.0ch04	57775183	57778917	MS
SL4.0ch05	2803418	2807001	MS
SL4.0ch09	2166114	2168376	MS
SL4.0ch09	63206812	63209040	MS
SL4.0ch12	4509613	4513167	MS
SL4.0ch02	51510527	51512180	MS
SL4.0ch02	45979136	45980892	MS
SL4.0ch07	53659765	53662124	MS
SL4.0ch03	55169573	55170904	MS
SL4.0ch06	46255671	46257097	MS
SL4.0ch03	60369208	60370653	MS
SL4.0ch01	80398199	80399871	MS
SL4.0ch04	63032394	63034303	MS
SL4.0ch01	3792659	3794332	MS
SL4.0ch03	46925080	46927941	MS
SL4.0ch07	1123971	1125826	MS
SL4.0ch01	81078943	81082646	MS
SL4.0ch06	43935986	43936840	MS
SL4.0ch05	18366651	18370150	MS
SL4.0ch10	1236929	1239341	MS
SL4.0ch03	58186165	58188437	MS
SL4.0ch09	60250918	60253154	MS
SL4.0ch04	57972517	57974627	MS
SL4.0ch07	49330284	49333825	MS
SL4.0ch10	57046566	57052008	MS
SL4.0ch07	61719707	61722131	MS
SL4.0ch02	29992998	29994711	MS
SL4.0ch12	63262189	63263382	MS
SL4.0ch03	59988839	59991061	MS
SL4.0ch08	58818819	58820348	MS
SL4.0ch06	45772732	45774919	MS
SL4.0ch07	1350525	1352229	MS
SL4.0ch06	36537319	36538496	MS
SL4.0ch07	66268705	66270631	MS
SL4.0ch03	54067646	54071111	MS
[truncated: 19,873 more rows]

## Sheet: Leaf_vs_SC
chr	start	end	Diff
SL4.0ch01	36926724	36931135	Leaf
SL4.0ch01	69640076	69644175	Leaf
SL4.0ch01	69987160	69991506	Leaf
SL4.0ch01	75202309	75207204	Leaf
SL4.0ch01	76897812	76901170	Leaf
SL4.0ch01	77391883	77394065	Leaf
SL4.0ch01	78941914	78945128	Leaf
SL4.0ch01	79947084	79951446	Leaf
SL4.0ch01	82522607	82525696	Leaf
SL4.0ch01	84348291	84354507	Leaf
SL4.0ch01	84592238	84595193	Leaf
SL4.0ch01	85638978	85642288	Leaf
SL4.0ch01	87222475	87225865	Leaf
SL4.0ch01	90015246	90018021	Leaf
SL4.0ch02	36140519	36145056	Leaf
SL4.0ch02	37240012	37244198	Leaf
SL4.0ch02	38517060	38521319	Leaf
SL4.0ch02	38526326	38532860	Leaf
SL4.0ch02	38539409	38542574	Leaf
SL4.0ch02	39445010	39450332	Leaf
SL4.0ch02	40132444	40135508	Leaf
SL4.0ch02	40496416	40500150	Leaf
SL4.0ch02	43364055	43369273	Leaf
SL4.0ch02	44402566	44406649	Leaf
SL4.0ch02	45067612	45071016	Leaf
SL4.0ch02	45073747	45077176	Leaf
SL4.0ch02	46269025	46271985	Leaf
SL4.0ch02	47119064	47124123	Leaf
SL4.0ch02	51550449	51553026	Leaf
SL4.0ch03	539682	543609	Leaf
SL4.0ch03	545262	549619	Leaf
SL4.0ch03	48875603	48879446	Leaf
SL4.0ch03	58869736	58873456	Leaf
SL4.0ch03	59272502	59277520	Leaf
SL4.0ch03	59680617	59684354	Leaf
SL4.0ch03	59913590	59916215	Leaf
SL4.0ch03	61376435	61381324	Leaf
SL4.0ch03	61746265	61750997	Leaf
SL4.0ch04	2721856	2724773	Leaf
SL4.0ch04	6065571	6071329	Leaf
SL4.0ch04	49952416	49956463	Leaf
SL4.0ch04	50327124	50331759	Leaf
SL4.0ch04	58139030	58144813	Leaf
SL4.0ch04	58466512	58468882	Leaf
SL4.0ch04	58968805	58972793	Leaf
SL4.0ch04	59786026	59789930	Leaf
SL4.0ch04	61665570	61669771	Leaf
SL4.0ch04	63251753	63257181	Leaf
SL4.0ch04	63951104	63954605	Leaf
SL4.0ch05	1782664	1786152	Leaf
SL4.0ch05	7128171	7132485	Leaf
SL4.0ch06	539764	542958	Leaf
SL4.0ch06	3252211	3260118	Leaf
SL4.0ch06	37562306	37565999	Leaf
SL4.0ch06	37695956	37698747	Leaf
SL4.0ch06	41336769	41341723	Leaf
SL4.0ch06	41876671	41879400	Leaf
SL4.0ch06	41899498	41902084	Leaf
SL4.0ch06	42754363	42761237	Leaf
SL4.0ch06	43506243	43510266	Leaf
SL4.0ch06	46859563	46861197	Leaf
SL4.0ch07	1468334	1470400	Leaf
SL4.0ch07	1847455	1851978	Leaf
SL4.0ch07	3776017	3781092	Leaf
SL4.0ch07	56564809	56567482	Leaf
SL4.0ch07	57802561	57805530	Leaf
SL4.0ch07	59581078	59584361	Leaf
SL4.0ch07	59868720	59871077	Leaf
SL4.0ch07	61989481	61992972	Leaf
SL4.0ch07	62893781	62896025	Leaf
SL4.0ch07	63103159	63110445	Leaf
SL4.0ch07	66955696	66963383	Leaf
SL4.0ch08	47583	50000	Leaf
SL4.0ch08	1077895	1083182	Leaf
SL4.0ch08	58542415	58550301	Leaf
SL4.0ch08	58980955	58983517	Leaf
SL4.0ch08	59219921	59223885	Leaf
SL4.0ch08	62383336	62387064	Leaf
SL4.0ch09	2246611	2252826	Leaf
SL4.0ch09	5786319	5791538	Leaf
SL4.0ch09	6153960	6158227	Leaf
SL4.0ch09	63674846	63682383	Leaf
SL4.0ch09	67005272	67013693	Leaf
SL4.0ch09	67600916	67603527	Leaf
SL4.0ch09	68374368	68380335	Leaf
SL4.0ch10	806093	810323	Leaf
SL4.0ch10	59040864	59044599	Leaf
SL4.0ch10	59854031	59858478	Leaf
SL4.0ch10	60424221	60427565	Leaf
SL4.0ch11	1917607	1921215	Leaf
SL4.0ch11	2732496	2739892	Leaf
SL4.0ch11	2745514	2757113	Leaf
SL4.0ch11	3384819	3388312	Leaf
SL4.0ch11	3480467	3486265	Leaf
SL4.0ch11	4335605	4338057	Leaf
SL4.0ch11	49445343	49448562	Leaf
SL4.0ch11	52368759	52374565	Leaf
SL4.0ch12	1353179	1358194	Leaf
SL4.0ch12	1403220	1406304	Leaf
SL4.0ch12	1418901	1422037	Leaf
SL4.0ch12	2786190	2790491	Leaf
SL4.0ch12	4305755	4307969	Leaf
SL4.0ch12	64297101	64304200	Leaf
SL4.0ch07	56634075	56638422	Leaf
SL4.0ch08	43892184	43894397	Leaf
SL4.0ch07	66968396	66972254	Leaf
SL4.0ch02	41764378	41770401	Leaf
SL4.0ch10	854720	857996	Leaf
SL4.0ch02	52471221	52474636	Leaf
SL4.0ch02	50411049	50415109	Leaf
SL4.0ch02	40950200	40958303	Leaf
SL4.0ch01	80061040	80063957	Leaf
SL4.0ch07	65267459	65270430	Leaf
SL4.0ch05	2549487	2553204	Leaf
SL4.0ch06	23482245	23484143	Leaf
SL4.0ch06	45539546	45542736	Leaf
SL4.0ch09	63756143	63761807	Leaf
SL4.0ch06	45416392	45420265	Leaf
SL4.0ch05	64027267	64031727	Leaf
SL4.0ch04	7051486	7053797	Leaf
SL4.0ch03	62564737	62567606	Leaf
SL4.0ch01	80746643	80750834	Leaf
SL4.0ch12	64285785	64289907	Leaf
SL4.0ch02	41106767	41110439	Leaf
SL4.0ch02	39731772	39735563	Leaf
SL4.0ch03	370241	374278	Leaf
SL4.0ch06	39001071	39003339	Leaf
SL4.0ch10	60379760	60381719	Leaf
SL4.0ch03	60258752	60261167	Leaf
SL4.0ch01	79710276	79711992	Leaf
SL4.0ch02	33568129	33574350	Leaf
SL4.0ch07	65867145	65871079	Leaf
SL4.0ch07	58967852	58969962	Leaf
SL4.0ch06	37119315	37121868	Leaf
SL4.0ch10	25666581	25669038	Leaf
SL4.0ch06	43144270	43147226	Leaf
SL4.0ch01	88161062	88164092	Leaf
SL4.0ch04	61904971	61908649	Leaf
SL4.0ch01	1398067	1400822	Leaf
SL4.0ch09	65495215	65498122	Leaf
SL4.0ch04	63465653	63468173	Leaf
SL4.0ch01	2825179	2830116	Leaf
SL4.0ch09	194783	198934	Leaf
SL4.0ch06	41470663	41472944	Leaf
SL4.0ch03	59920954	59923346	Leaf
SL4.0ch03	54649252	54651988	Leaf
SL4.0ch10	62597223	62599066	Leaf
SL4.0ch03	45790979	45792815	Leaf
SL4.0ch07	61595334	61598732	Leaf
SL4.0ch02	51106604	51110687	Leaf
SL4.0ch12	62040519	62043225	Leaf
SL4.0ch04	64051717	64055851	Leaf
SL4.0ch01	86668911	86671637	Leaf
SL4.0ch06	36683452	36685326	Leaf
SL4.0ch04	52704020	52706499	Leaf
SL4.0ch04	373164	378928	Leaf
SL4.0ch06	37406684	37409870	Leaf
SL4.0ch12	61771408	61773538	Leaf
SL4.0ch03	64998650	65001471	Leaf
SL4.0ch06	42936894	42940300	Leaf
SL4.0ch08	57927993	57930659	Leaf
SL4.0ch03	58591407	58595944	Leaf
SL4.0ch07	62408072	62411032	Leaf
SL4.0ch04	940306	942952	Leaf
SL4.0ch05	8381416	8384517	Leaf
SL4.0ch02	47376151	47377725	Leaf
SL4.0ch01	84837671	84840629	Leaf
SL4.0ch04	62989260	62991940	Leaf
SL4.0ch04	51193506	51198271	Leaf
SL4.0ch08	61613150	61615467	Leaf
SL4.0ch02	48815658	48818591	Leaf
SL4.0ch09	57272186	57274518	Leaf
SL4.0ch02	47372033	47373622	Leaf
SL4.0ch08	63477327	63480991	Leaf
SL4.0ch09	58056833	58060005	Leaf
SL4.0ch09	5162563	5164777	Leaf
SL4.0ch01	72107060	72111861	Leaf
SL4.0ch06	40068401	40072148	Leaf
SL4.0ch10	7054795	7058236	Leaf
SL4.0ch02	49854739	49859072	Leaf
SL4.0ch11	50736710	50738347	Leaf
SL4.0ch04	62121699	62124841	Leaf
SL4.0ch12	347112	349748	Leaf
SL4.0ch11	3180325	3182703	Leaf
SL4.0ch12	3135305	3138317	Leaf
SL4.0ch12	895400	898431	Leaf
SL4.0ch10	64271202	64273149	Leaf
SL4.0ch05	2328858	2331530	Leaf
SL4.0ch04	380239	385027	Leaf
SL4.0ch02	49756218	49759346	Leaf
SL4.0ch06	45359843	45363103	Leaf
SL4.0ch05	64052685	64055963	Leaf
SL4.0ch02	31955113	31957619	Leaf
SL4.0ch06	37124131	37126915	Leaf
SL4.0ch06	40329317	40332148	Leaf
SL4.0ch02	47033484	47036389	Leaf
SL4.0ch02	35512052	35514039	Leaf
SL4.0ch08	3067969	3070245	Leaf
SL4.0ch05	62542775	62544587	Leaf
SL4.0ch01	87970030	87972878	Leaf
SL4.0ch04	61482651	61485844	Leaf
SL4.0ch09	66155302	66158624	Leaf
SL4.0ch01	83401962	83405588	Leaf
SL4.0ch01	69323589	69326786	Leaf
SL4.0ch12	65400286	65402800	Leaf
SL4.0ch02	46727469	46732243	Leaf
SL4.0ch11	51563134	51566811	Leaf
SL4.0ch01	1609347	1614076	Leaf
SL4.0ch04	60545866	60549045	Leaf
SL4.0ch05	3981774	3984710	Leaf
SL4.0ch03	56834359	56837197	Leaf
SL4.0ch02	40922739	40925350	Leaf
SL4.0ch10	63778454	63783520	Leaf
SL4.0ch02	42722367	42724312	Leaf
SL4.0ch06	40052567	40054857	Leaf
SL4.0ch10	1208333	1210614	Leaf
SL4.0ch04	55071496	55075146	Leaf
SL4.0ch08	60625640	60628610	Leaf
SL4.0ch03	57217359	57220423	Leaf
SL4.0ch08	60640989	60644901	Leaf
SL4.0ch12	4895191	4897408	Leaf
SL4.0ch08	1646376	1651357	Leaf
SL4.0ch01	2236237	2239914	Leaf
SL4.0ch06	43777305	43779107	Leaf
SL4.0ch04	56148928	56152257	Leaf
SL4.0ch07	2248292	2252716	Leaf
SL4.0ch03	58352929	58355076	Leaf
SL4.0ch01	87510687	87514174	Leaf
SL4.0ch02	38665945	38667668	Leaf
SL4.0ch01	73875995	73879428	Leaf
SL4.0ch06	44684758	44687268	Leaf
SL4.0ch09	1352307	1356308	Leaf
SL4.0ch11	888271	892826	Leaf
SL4.0ch05	3489997	3492290	Leaf
SL4.0ch08	61786204	61790786	Leaf
SL4.0ch02	39365275	39368672	Leaf
SL4.0ch05	3668811	3672135	Leaf
SL4.0ch03	5302090	5304951	Leaf
SL4.0ch01	88454026	88457055	Leaf
SL4.0ch11	52638858	52643587	Leaf
SL4.0ch02	41798469	41800820	Leaf
SL4.0ch02	46534962	46539248	Leaf
SL4.0ch08	61407408	61409815	Leaf
SL4.0ch04	5010837	5013090	Leaf
SL4.0ch07	58856496	58858659	Leaf
SL4.0ch01	77567206	77571896	Leaf
SL4.0ch07	66989848	66991078	Leaf
SL4.0ch05	2779017	2781448	Leaf
SL4.0ch01	395717	398699	Leaf
SL4.0ch02	51743980	51747275	Leaf
SL4.0ch09	62591338	62593842	Leaf
SL4.0ch03	3416659	3418430	Leaf
SL4.0ch02	42075425	42079545	Leaf
SL4.0ch12	65025420	65027970	Leaf
SL4.0ch10	56225767	56227574	Leaf
SL4.0ch01	79144858	79147944	Leaf
SL4.0ch03	57852798	57856598	Leaf
SL4.0ch01	89612678	89618748	Leaf
SL4.0ch08	4716296	4719689	Leaf
SL4.0ch07	59059396	59063284	Leaf
SL4.0ch09	65545375	65547689	Leaf
SL4.0ch03	125411	128370	Leaf
SL4.0ch12	62117923	62120791	Leaf
SL4.0ch04	54363918	54368381	Leaf
SL4.0ch04	1577231	1580883	Leaf
SL4.0ch01	74941533	74944356	Leaf
SL4.0ch04	62759649	62763174	Leaf
SL4.0ch03	47851524	47855379	Leaf
SL4.0ch07	59463871	59466684	Leaf
SL4.0ch05	5721752	5723714	Leaf
SL4.0ch12	63832321	63835848	Leaf
SL4.0ch10	59259136	59261307	Leaf
SL4.0ch02	43628081	43630727	Leaf
SL4.0ch03	60103644	60104871	Leaf
SL4.0ch05	308421	313045	Leaf
SL4.0ch05	34556355	34559122	Leaf
SL4.0ch09	65688958	65693227	Leaf
SL4.0ch02	42368825	42370486	Leaf
SL4.0ch11	5524197	5528127	Leaf
SL4.0ch01	78506092	78509006	Leaf
SL4.0ch07	2097933	2101737	Leaf
SL4.0ch02	37352180	37356580	Leaf
SL4.0ch06	37556150	37560001	Leaf
SL4.0ch11	10229450	10232629	Leaf
SL4.0ch02	38535955	38537702	Leaf
SL4.0ch04	62252741	62254041	Leaf
SL4.0ch11	3859143	3860751	Leaf
SL4.0ch01	76171722	76174360	Leaf
SL4.0ch10	59843199	59847020	Leaf
SL4.0ch01	80840624	80841902	Leaf
SL4.0ch06	46600111	46602999	Leaf
SL4.0ch10	40536041	40539227	Leaf
SL4.0ch11	497090	499922	Leaf
SL4.0ch12	1966187	1969685	Leaf
SL4.0ch05	61729711	61733301	Leaf
SL4.0ch01	2935085	2937683	Leaf
SL4.0ch02	25652140	25654240	Leaf
SL4.0ch01	70530056	70532903	Leaf
SL4.0ch01	71861698	71864378	Leaf
SL4.0ch08	59486499	59489590	Leaf
SL4.0ch02	52026031	52029488	Leaf
SL4.0ch04	54725098	54728014	Leaf
SL4.0ch04	2427762	2432858	Leaf
SL4.0ch04	60047296	60050108	Leaf
SL4.0ch03	61201824	61205250	Leaf
SL4.0ch11	8238463	8241995	Leaf
SL4.0ch11	17441107	17443810	Leaf
SL4.0ch06	45195351	45197639	Leaf
SL4.0ch03	62918328	62923516	Leaf
SL4.0ch02	43831211	43834049	Leaf
SL4.0ch01	78668536	78671071	Leaf
SL4.0ch12	2315000	2318816	Leaf
SL4.0ch09	50880	55472	Leaf
SL4.0ch12	64618228	64621832	Leaf
SL4.0ch07	324795	326913	Leaf
SL4.0ch07	61677521	61681025	Leaf
SL4.0ch05	62202583	62205808	Leaf
SL4.0ch12	63514383	63518489	Leaf
SL4.0ch10	50190697	50192680	Leaf
SL4.0ch03	64357256	64359663	Leaf
SL4.0ch06	40432980	40435091	Leaf
SL4.0ch01	71799543	71802178	Leaf
SL4.0ch04	63770869	63773209	Leaf
SL4.0ch02	35997306	36000286	Leaf
SL4.0ch12	9164261	9167313	Leaf
SL4.0ch08	58298633	58301275	Leaf
SL4.0ch03	2681254	2684182	Leaf
SL4.0ch09	1713352	1716161	Leaf
SL4.0ch08	62364383	62365260	Leaf
SL4.0ch10	64773567	64775169	Leaf
SL4.0ch09	4731857	4733705	Leaf
SL4.0ch10	62558417	62559999	Leaf
SL4.0ch06	37381244	37384198	Leaf
SL4.0ch04	2211171	2214536	Leaf
SL4.0ch09	62543468	62547580	Leaf
SL4.0ch06	24851526	24854155	Leaf
SL4.0ch06	37206174	37209163	Leaf
SL4.0ch10	58312871	58315608	Leaf
SL4.0ch06	46115330	46117345	Leaf
SL4.0ch07	421413	424806	Leaf
SL4.0ch01	74047969	74050475	Leaf
SL4.0ch07	62495025	62497643	Leaf
SL4.0ch07	57112944	57114849	Leaf
SL4.0ch06	35322203	35325188	Leaf
SL4.0ch02	51876385	51880710	Leaf
SL4.0ch11	49431832	49436359	Leaf
SL4.0ch01	80438073	80439950	Leaf
SL4.0ch05	65023996	65026485	Leaf
SL4.0ch10	2117827	2120125	Leaf
SL4.0ch12	66380170	66382979	Leaf
SL4.0ch01	71724825	71726816	Leaf
SL4.0ch02	47913125	47917792	Leaf
SL4.0ch06	35865837	35867731	Leaf
SL4.0ch02	41033216	41035644	Leaf
SL4.0ch09	67280748	67283846	Leaf
SL4.0ch02	46736316	46740513	Leaf
SL4.0ch04	3247657	3250501	Leaf
SL4.0ch10	62624080	62626149	Leaf
SL4.0ch05	2637693	2641329	Leaf
SL4.0ch08	60135141	60136525	Leaf
SL4.0ch03	47393036	47395895	Leaf
SL4.0ch06	3294840	3297463	Leaf
SL4.0ch04	776673	779585	Leaf
SL4.0ch01	407613	412461	Leaf
SL4.0ch08	61365615	61367961	Leaf
SL4.0ch08	62415517	62419745	Leaf
SL4.0ch09	2372745	2374369	Leaf
SL4.0ch01	74936584	74940117	Leaf
SL4.0ch09	65553188	65557178	Leaf
SL4.0ch06	1470213	1472454	Leaf
SL4.0ch04	2632468	2635601	Leaf
SL4.0ch02	46909645	46913250	Leaf
SL4.0ch06	44022223	44024816	Leaf
SL4.0ch04	8006575	8011332	Leaf
SL4.0ch08	62355457	62359500	Leaf
SL4.0ch04	461489	464629	Leaf
SL4.0ch08	58224593	58227421	Leaf
SL4.0ch08	59625880	59629376	Leaf
SL4.0ch11	317431	319751	Leaf
SL4.0ch08	61124131	61126611	Leaf
SL4.0ch12	66238750	66240873	Leaf
SL4.0ch03	46654654	46656147	Leaf
SL4.0ch03	31212782	31217986	Leaf
SL4.0ch06	40535021	40537285	Leaf
SL4.0ch11	54021668	54023411	Leaf
SL4.0ch12	2409279	2411390	Leaf
SL4.0ch06	38287371	38289382	Leaf
SL4.0ch07	63229814	63232057	Leaf
SL4.0ch01	87540895	87543279	Leaf
SL4.0ch12	66501751	66504854	Leaf
SL4.0ch01	78253653	78255614	Leaf
SL4.0ch07	61693550	61695845	Leaf
SL4.0ch02	51812449	51814838	Leaf
SL4.0ch01	89873779	89878332	Leaf
SL4.0ch04	62451801	62454040	Leaf
SL4.0ch04	60373560	60376891	Leaf
SL4.0ch12	57581953	57584262	Leaf
SL4.0ch10	50128270	50130756	Leaf
SL4.0ch05	398174	400588	Leaf
SL4.0ch11	5699285	5702946	Leaf
SL4.0ch07	64277819	64280592	Leaf
SL4.0ch03	59957312	59959780	Leaf
SL4.0ch10	63563007	63566945	Leaf
SL4.0ch04	60290450	60293735	Leaf
SL4.0ch07	64195445	64197296	Leaf
SL4.0ch09	56288094	56289561	Leaf
SL4.0ch11	3565412	3568423	Leaf
SL4.0ch03	59317747	59321097	Leaf
SL4.0ch02	34070518	34073539	Leaf
SL4.0ch05	3203736	3207410	Leaf
SL4.0ch12	62729261	62732038	Leaf
SL4.0ch10	59480281	59482461	Leaf
SL4.0ch04	2986598	2988368	Leaf
SL4.0ch06	44247822	44249210	Leaf
SL4.0ch05	62000196	62003312	Leaf
SL4.0ch03	51364061	51368140	Leaf
SL4.0ch07	60692241	60694611	Leaf
SL4.0ch02	52133391	52136257	Leaf
SL4.0ch03	59934807	59938191	Leaf
SL4.0ch08	57009302	57011767	Leaf
SL4.0ch04	62901690	62903634	Leaf
SL4.0ch04	4965362	4967293	Leaf
SL4.0ch08	61434719	61437253	Leaf
SL4.0ch06	749887	752615	Leaf
SL4.0ch02	45041267	45043048	Leaf
SL4.0ch12	701366	703628	Leaf
SL4.0ch01	72464010	72465730	Leaf
SL4.0ch08	49731572	49734195	Leaf
SL4.0ch09	1448706	1451152	Leaf
SL4.0ch09	59590409	59593635	Leaf
SL4.0ch06	42841716	42845542	Leaf
SL4.0ch04	62265757	62267750	Leaf
SL4.0ch02	29253609	29256145	Leaf
SL4.0ch02	41978880	41980393	Leaf
SL4.0ch09	62271119	62273398	Leaf
SL4.0ch04	26607545	26608620	Leaf
SL4.0ch07	62018241	62023062	Leaf
SL4.0ch04	62189469	62192274	Leaf
SL4.0ch05	3548847	3551632	Leaf
SL4.0ch03	57884583	57887065	Leaf
SL4.0ch10	628473	630428	Leaf
SL4.0ch01	81353779	81355887	Leaf
SL4.0ch05	3228964	3232205	Leaf
SL4.0ch03	760581	763132	Leaf
SL4.0ch08	60004312	60006107	Leaf
SL4.0ch10	60182564	60185159	Leaf
SL4.0ch08	62997388	62999385	Leaf
SL4.0ch07	67631675	67634410	Leaf
SL4.0ch02	46564844	46567824	Leaf
SL4.0ch12	59806892	59811327	Leaf
SL4.0ch07	67231656	67235042	Leaf
SL4.0ch02	52350747	52354802	Leaf
SL4.0ch01	74959472	74962221	Leaf
SL4.0ch02	40879913	40882706	Leaf
SL4.0ch02	40125282	40129383	Leaf
SL4.0ch08	57757382	57759256	Leaf
SL4.0ch09	66477253	66480213	Leaf
SL4.0ch11	5202702	5204200	Leaf
SL4.0ch08	43674601	43679217	Leaf
SL4.0ch02	47886524	47890429	Leaf
SL4.0ch08	63468671	63471135	Leaf
SL4.0ch07	67281402	67284861	Leaf
SL4.0ch02	39717114	39718679	Leaf
SL4.0ch02	35538396	35540332	Leaf
SL4.0ch02	49626385	49629252	Leaf
SL4.0ch12	65579784	65582509	Leaf
SL4.0ch09	63582558	63584197	Leaf
SL4.0ch01	79591755	79593412	Leaf
SL4.0ch09	4407384	4409353	Leaf
SL4.0ch04	4136271	4139662	Leaf
SL4.0ch03	46666366	46667718	Leaf
SL4.0ch06	41517756	41520760	Leaf
SL4.0ch02	22946435	22947355	Leaf
SL4.0ch01	76715738	76716717	Leaf
SL4.0ch04	7011240	7015207	Leaf
SL4.0ch03	51200757	51204569	Leaf
SL4.0ch09	1302222	1305225	Leaf
SL4.0ch11	902433	905948	Leaf
SL4.0ch05	6039420	6041459	Leaf
SL4.0ch03	7583701	7585708	Leaf
SL4.0ch06	37256678	37261029	Leaf
SL4.0ch02	37601994	37603384	Leaf
SL4.0ch03	58001309	58003907	Leaf
SL4.0ch01	71834190	71835551	Leaf
SL4.0ch10	590212	593687	Leaf
SL4.0ch07	3440761	3443773	Leaf
SL4.0ch07	63518305	63521097	Leaf
SL4.0ch01	69330825	69334074	Leaf
SL4.0ch03	57395455	57397629	Leaf
SL4.0ch07	65213197	65215788	Leaf
SL4.0ch03	62159672	62162745	Leaf
SL4.0ch04	3147623	3150339	Leaf
SL4.0ch12	58091422	58095265	Leaf
SL4.0ch04	60458337	60461508	Leaf
SL4.0ch11	49110008	49111189	Leaf
SL4.0ch02	51648643	51652010	Leaf
SL4.0ch05	61736780	61740053	Leaf
SL4.0ch04	1629510	1630986	Leaf
SL4.0ch05	59487338	59491881	Leaf
SL4.0ch01	444635	447304	Leaf
SL4.0ch07	209176	210281	Leaf
SL4.0ch06	45981194	45983828	Leaf
SL4.0ch06	42704271	42707454	Leaf
SL4.0ch04	5078197	5081125	Leaf
SL4.0ch01	71994669	71996531	Leaf
SL4.0ch06	36213671	36217155	Leaf
SL4.0ch08	62301262	62304634	Leaf
SL4.0ch12	3850062	3852200	Leaf
SL4.0ch03	54821183	54823293	Leaf
SL4.0ch07	67591473	67594014	Leaf
SL4.0ch01	80819757	80822242	Leaf
SL4.0ch02	43849004	43851752	Leaf
SL4.0ch03	63320807	63322911	Leaf
SL4.0ch01	88976586	88979332	Leaf
SL4.0ch02	41127773	41130298	Leaf
SL4.0ch01	79994019	79997782	Leaf
SL4.0ch09	60295545	60299090	Leaf
SL4.0ch05	3925981	3928160	Leaf
SL4.0ch09	63348055	63350599	Leaf
SL4.0ch10	62475115	62477172	Leaf
SL4.0ch08	61515894	61517434	Leaf
SL4.0ch12	3845843	3849175	Leaf
SL4.0ch03	7396006	7397365	Leaf
SL4.0ch01	72038935	72042209	Leaf
SL4.0ch01	70740971	70742311	Leaf
SL4.0ch08	57787138	57789555	Leaf
SL4.0ch06	935281	938906	Leaf
SL4.0ch01	90201022	90205177	Leaf
SL4.0ch03	62280599	62282663	Leaf
SL4.0ch07	65055967	65059927	Leaf
SL4.0ch04	58229082	58233455	Leaf
SL4.0ch09	64086332	64088278	Leaf
SL4.0ch08	29900	33354	Leaf
SL4.0ch03	62556536	62557655	Leaf
SL4.0ch06	774755	777609	Leaf
SL4.0ch08	52509604	52511760	Leaf
SL4.0ch02	36061348	36064405	Leaf
SL4.0ch03	2748903	2750576	Leaf
SL4.0ch04	60232006	60235494	Leaf
SL4.0ch06	34873050	34875500	Leaf
SL4.0ch04	5697294	5700932	Leaf
SL4.0ch10	64499965	64502576	Leaf
SL4.0ch06	34499582	34501325	Leaf
SL4.0ch08	61058845	61061367	Leaf
SL4.0ch10	670770	672453	Leaf
SL4.0ch07	64586900	64588976	Leaf
SL4.0ch07	63907979	63911135	Leaf
SL4.0ch06	38134182	38136788	Leaf
SL4.0ch07	66234079	66236917	Leaf
SL4.0ch01	69712751	69715405	Leaf
SL4.0ch02	49667550	49671124	Leaf
SL4.0ch08	53440152	53442605	Leaf
SL4.0ch01	76553726	76556065	Leaf
SL4.0ch03	57181252	57187122	Leaf
SL4.0ch12	4498730	4501878	Leaf
SL4.0ch05	64673973	64676585	Leaf
SL4.0ch11	2246288	2251286	Leaf
SL4.0ch03	61990201	61992095	Leaf
SL4.0ch01	85577606	85581788	Leaf
SL4.0ch05	64833496	64835929	Leaf
SL4.0ch04	55098770	55101739	Leaf
SL4.0ch04	61274523	61277105	Leaf
SL4.0ch07	57420526	57422539	Leaf
SL4.0ch02	31712018	31714596	Leaf
SL4.0ch11	50477165	50479449	Leaf
SL4.0ch03	64774718	64777717	Leaf
SL4.0ch06	33663954	33666176	Leaf
SL4.0ch03	57057012	57059346	Leaf
SL4.0ch01	85433165	85436869	Leaf
SL4.0ch05	6114144	6119282	Leaf
SL4.0ch08	60017686	60023129	Leaf
SL4.0ch12	63637484	63639819	Leaf
SL4.0ch11	6141436	6143685	Leaf
SL4.0ch07	62733781	62735664	Leaf
SL4.0ch08	63963417	63967803	Leaf
SL4.0ch08	59897657	59899566	Leaf
SL4.0ch01	90270069	90272752	Leaf
SL4.0ch06	35438371	35440267	Leaf
SL4.0ch05	3689261	3691970	Leaf
SL4.0ch11	5334534	5337464	Leaf
SL4.0ch05	1732707	1736336	Leaf
SL4.0ch04	4037344	4038506	Leaf
SL4.0ch10	63074874	63077487	Leaf
SL4.0ch02	46636855	46638912	Leaf
SL4.0ch09	1419151	1422413	Leaf
SL4.0ch10	64511144	64516512	Leaf
SL4.0ch03	62738396	62740685	Leaf
SL4.0ch02	49162776	49166005	Leaf
SL4.0ch10	2571541	2573746	Leaf
SL4.0ch08	3023570	3025227	Leaf
SL4.0ch05	63703773	63705923	Leaf
SL4.0ch01	80851477	80853750	Leaf
SL4.0ch07	66891105	66892718	Leaf
SL4.0ch10	61118768	61122278	Leaf
SL4.0ch02	52492145	52494251	Leaf
SL4.0ch08	61390496	61392874	Leaf
SL4.0ch10	3346219	3347917	Leaf
SL4.0ch12	2973137	2975260	Leaf
SL4.0ch09	59509762	59512881	Leaf
SL4.0ch03	23864394	23867432	Leaf
SL4.0ch03	54261535	54262845	Leaf
SL4.0ch10	3830854	3833096	Leaf
SL4.0ch03	53567614	53569751	Leaf
SL4.0ch02	48636069	48639194	Leaf
SL4.0ch05	64755677	64759729	Leaf
SL4.0ch08	60993754	60995740	Leaf
SL4.0ch04	3651858	3653396	Leaf
SL4.0ch12	1345094	1348341	Leaf
SL4.0ch08	52615506	52617959	Leaf
SL4.0ch09	65139834	65144949	Leaf
SL4.0ch02	47502148	47503936	Leaf
SL4.0ch10	59829776	59831491	Leaf
SL4.0ch10	1714925	1719125	Leaf
SL4.0ch04	1437205	1442272	Leaf
SL4.0ch03	56763	58823	Leaf
SL4.0ch06	36758227	36760023	Leaf
SL4.0ch06	37652550	37653925	Leaf
SL4.0ch01	79088782	79091293	Leaf
SL4.0ch01	86531116	86534385	Leaf
SL4.0ch02	43606633	43609139	Leaf
SL4.0ch11	52000552	52002766	Leaf
SL4.0ch03	63563592	63565232	Leaf
SL4.0ch06	29110581	29112224	Leaf
SL4.0ch02	43236854	43238730	Leaf
SL4.0ch02	52482193	52484100	Leaf
SL4.0ch06	45334590	45338030	Leaf
SL4.0ch07	65791373	65794965	Leaf
SL4.0ch08	57840547	57842635	Leaf
SL4.0ch09	64927419	64928872	Leaf
SL4.0ch03	788326	792031	Leaf
SL4.0ch11	4245015	4248534	Leaf
SL4.0ch02	43747226	43749363	Leaf
SL4.0ch06	44437352	44439555	Leaf
SL4.0ch02	42811105	42816491	Leaf
SL4.0ch07	65525581	65528779	Leaf
SL4.0ch04	61113710	61114978	Leaf
SL4.0ch10	3360822	3362748	Leaf
SL4.0ch10	2513512	2517142	Leaf
SL4.0ch03	2169956	2171233	Leaf
SL4.0ch04	59935155	59938872	Leaf
SL4.0ch07	66249243	66251526	Leaf
SL4.0ch03	60343865	60345572	Leaf
SL4.0ch10	50199593	50201540	Leaf
SL4.0ch07	63164822	63169247	Leaf
SL4.0ch07	61777355	61779587	Leaf
SL4.0ch11	52076731	52079162	Leaf
SL4.0ch01	80757631	80760926	Leaf
SL4.0ch11	5299789	5302708	Leaf
SL4.0ch01	90219599	90221526	Leaf
SL4.0ch02	36333270	36335018	Leaf
SL4.0ch06	37214325	37217527	Leaf
SL4.0ch01	80802446	80806053	Leaf
SL4.0ch10	55779908	55781760	Leaf
SL4.0ch10	62645494	62650008	Leaf
SL4.0ch08	60719254	60721932	Leaf
SL4.0ch10	59815298	59817018	Leaf
SL4.0ch07	60276364	60278007	Leaf
SL4.0ch02	21107737	21109951	Leaf
SL4.0ch03	53788115	53790419	Leaf
SL4.0ch03	44876417	44881162	Leaf
SL4.0ch04	53250020	53251609	Leaf
SL4.0ch11	1458257	1459445	Leaf
SL4.0ch08	62003282	62004876	Leaf
SL4.0ch12	64937165	64940326	Leaf
SL4.0ch12	2167150	2169200	Leaf
SL4.0ch01	71608907	71612635	Leaf
SL4.0ch07	57357580	57361014	Leaf
SL4.0ch08	48868431	48872073	Leaf
SL4.0ch10	60702971	60706085	Leaf
SL4.0ch01	546512	552109	Leaf
SL4.0ch03	3234365	3237870	Leaf
SL4.0ch08	58997428	59000146	Leaf
SL4.0ch02	46663835	46666548	Leaf
SL4.0ch04	11724163	11726088	Leaf
SL4.0ch02	44627693	44630364	Leaf
SL4.0ch11	3111309	3112985	Leaf
SL4.0ch02	50956138	50958213	Leaf
SL4.0ch06	3342333	3344173	Leaf
SL4.0ch12	2372290	2373896	Leaf
SL4.0ch05	8126337	8127765	Leaf
SL4.0ch08	61591842	61593725	Leaf
SL4.0ch12	57829078	57831560	Leaf
SL4.0ch07	67544093	67546444	Leaf
SL4.0ch09	3812249	3814361	Leaf
SL4.0ch10	64391755	64394370	Leaf
SL4.0ch01	68124980	68127204	Leaf
SL4.0ch01	81464018	81466313	Leaf
SL4.0ch03	62927938	62931874	Leaf
SL4.0ch02	43219214	43221107	Leaf
SL4.0ch12	63820121	63822966	Leaf
SL4.0ch09	5312759	5315035	Leaf
SL4.0ch01	86677577	86682692	Leaf
SL4.0ch03	2133101	2138932	Leaf
SL4.0ch10	64233446	64235942	Leaf
SL4.0ch12	4643806	4644467	Leaf
SL4.0ch07	67067997	67070996	Leaf
SL4.0ch01	79130403	79133080	Leaf
SL4.0ch08	21867793	21869281	Leaf
SL4.0ch11	53484939	53487927	Leaf
SL4.0ch06	30020062	30022018	Leaf
SL4.0ch03	2603054	2605367	Leaf
SL4.0ch07	1926817	1930625	Leaf
SL4.0ch01	90047977	90049998	Leaf
SL4.0ch03	62251227	62252501	Leaf
SL4.0ch01	75834416	75836173	Leaf
SL4.0ch01	77875595	77878600	Leaf
SL4.0ch02	47392616	47394792	Leaf
SL4.0ch08	61751825	61754238	Leaf
SL4.0ch03	3225700	3228248	Leaf
SL4.0ch10	64050084	64051758	Leaf
SL4.0ch02	37190147	37193246	Leaf
SL4.0ch06	45579805	45581637	Leaf
SL4.0ch10	60654534	60657839	Leaf
SL4.0ch09	937059	937676	Leaf
SL4.0ch07	65947799	65950586	Leaf
SL4.0ch03	59734428	59736641	Leaf
SL4.0ch03	62507179	62510026	Leaf
SL4.0ch06	37128352	37129841	Leaf
SL4.0ch07	4347594	4349151	Leaf
SL4.0ch08	55408072	55409561	Leaf
SL4.0ch01	83645782	83649988	Leaf
SL4.0ch01	46906884	46908129	Leaf
SL4.0ch08	62411767	62414175	Leaf
SL4.0ch12	4885912	4889295	Leaf
SL4.0ch07	1506995	1508547	Leaf
SL4.0ch08	58286856	58289835	Leaf
SL4.0ch03	4927773	4928663	Leaf
SL4.0ch09	68409679	68411904	Leaf
SL4.0ch07	67260900	67263108	Leaf
SL4.0ch10	63026398	63029461	Leaf
SL4.0ch08	59358056	59359831	Leaf
SL4.0ch02	49770899	49773912	Leaf
SL4.0ch02	35676365	35679497	Leaf
SL4.0ch08	59243501	59245916	Leaf
SL4.0ch01	78194535	78196472	Leaf
SL4.0ch09	60300803	60303002	Leaf
SL4.0ch09	67999431	68001404	Leaf
SL4.0ch06	45108604	45110711	Leaf
SL4.0ch03	58769913	58771481	Leaf
SL4.0ch10	3694610	3698059	Leaf
SL4.0ch05	53473238	53475859	Leaf
SL4.0ch07	67201703	67204862	Leaf
SL4.0ch01	79420293	79423662	Leaf
SL4.0ch03	2343236	2346987	Leaf
SL4.0ch01	2016432	2018584	Leaf
SL4.0ch08	59208222	59210383	Leaf
SL4.0ch11	18222587	18224318	Leaf
SL4.0ch02	52341820	52342972	Leaf
SL4.0ch02	49172293	49179748	Leaf
SL4.0ch02	44719900	44721160	Leaf
SL4.0ch03	50044240	50045984	Leaf
SL4.0ch05	19408117	19410288	Leaf
SL4.0ch11	52130471	52132850	Leaf
SL4.0ch07	65912659	65914638	Leaf
SL4.0ch06	34281522	34283007	Leaf
SL4.0ch02	49432882	49436986	Leaf
SL4.0ch09	1454958	1458248	Leaf
SL4.0ch12	65846869	65849460	Leaf
SL4.0ch07	66489554	66491473	Leaf
SL4.0ch11	5497158	5498200	Leaf
SL4.0ch04	64235429	64238372	Leaf
SL4.0ch09	68214264	68217809	Leaf
SL4.0ch09	4904667	4906334	Leaf
SL4.0ch06	43540977	43542130	Leaf
SL4.0ch07	64216164	64219222	Leaf
SL4.0ch08	21859484	21860641	Leaf
SL4.0ch10	63237847	63239150	Leaf
SL4.0ch05	4345892	4347584	Leaf
SL4.0ch07	61746305	61748346	Leaf
SL4.0ch01	178179	182122	Leaf
SL4.0ch01	79370958	79375200	Leaf
SL4.0ch09	67673922	67675516	Leaf
SL4.0ch06	56250	59338	Leaf
SL4.0ch04	879580	881212	Leaf
SL4.0ch12	2828854	2833426	Leaf
SL4.0ch02	48359287	48360471	Leaf
SL4.0ch06	36000586	36002773	Leaf
SL4.0ch02	41317020	41319582	Leaf
SL4.0ch05	3224285	3227776	Leaf
SL4.0ch02	38758333	38760547	Leaf
SL4.0ch01	1519140	1520623	Leaf
SL4.0ch03	46486904	46489808	Leaf
SL4.0ch01	80464353	80465709	Leaf
SL4.0ch02	32912134	32914168	Leaf
SL4.0ch02	32415727	32417810	Leaf
SL4.0ch09	66127712	66129895	Leaf
SL4.0ch07	60829900	60832471	Leaf
SL4.0ch07	66564911	66567686	Leaf
SL4.0ch12	3305945	3308743	Leaf
SL4.0ch02	48423896	48426638	Leaf
SL4.0ch05	2908668	2910254	Leaf
SL4.0ch07	49193694	49195186	Leaf
SL4.0ch01	81550055	81553213	Leaf
SL4.0ch11	2024246	2029560	Leaf
SL4.0ch04	63489822	63494340	Leaf
SL4.0ch07	3584071	3588329	Leaf
SL4.0ch04	54416905	54418488	Leaf
SL4.0ch02	48098987	48100826	Leaf
SL4.0ch02	36744220	36746234	Leaf
SL4.0ch04	57985454	57988989	Leaf
SL4.0ch07	61324015	61326021	Leaf
SL4.0ch07	1718936	1721268	Leaf
SL4.0ch07	2219935	2224649	Leaf
SL4.0ch02	47477032	47478769	Leaf
SL4.0ch09	3480283	3482551	Leaf
SL4.0ch04	61837756	61841645	Leaf
SL4.0ch08	12518838	12521007	Leaf
SL4.0ch01	249445	251112	Leaf
SL4.0ch03	49250970	49253203	Leaf
SL4.0ch07	60766897	60768135	Leaf
SL4.0ch05	2221329	2222831	Leaf
SL4.0ch01	605724	608182	Leaf
SL4.0ch05	1441713	1444419	Leaf
SL4.0ch11	54112357	54118272	Leaf
SL4.0ch08	62893126	62894892	Leaf
SL4.0ch11	50284424	50286523	Leaf
SL4.0ch03	63868918	63871132	Leaf
SL4.0ch11	3682696	3684837	Leaf
SL4.0ch10	64275337	64277340	Leaf
SL4.0ch08	58559455	58560572	Leaf
SL4.0ch04	60071318	60074239	Leaf
SL4.0ch05	62600611	62602126	Leaf
SL4.0ch06	23166248	23167778	Leaf
SL4.0ch11	50037901	50039528	Leaf
SL4.0ch12	4990412	4992677	Leaf
SL4.0ch05	1363958	1366257	Leaf
SL4.0ch04	54718016	54720937	Leaf
SL4.0ch09	3844238	3847330	Leaf
SL4.0ch03	26080012	26083835	Leaf
SL4.0ch01	5682866	5684291	Leaf
SL4.0ch08	58855856	58857940	Leaf
SL4.0ch01	89759134	89764091	Leaf
SL4.0ch12	66073738	66074624	Leaf
SL4.0ch07	61566862	61571257	Leaf
SL4.0ch04	57808334	57811049	Leaf
SL4.0ch06	39870903	39873610	Leaf
SL4.0ch04	60920791	60923504	Leaf
SL4.0ch08	58880860	58883250	Leaf
SL4.0ch10	63592068	63593921	Leaf
SL4.0ch02	34805716	34807387	Leaf
SL4.0ch03	45257239	45262804	Leaf
SL4.0ch03	64880956	64884481	Leaf
SL4.0ch02	49836058	49839594	Leaf
SL4.0ch09	62468313	62470176	Leaf
SL4.0ch01	82673380	82675296	Leaf
SL4.0ch03	4508882	4510863	Leaf
SL4.0ch10	60785519	60787248	Leaf
SL4.0ch10	56212385	56215175	Leaf
SL4.0ch10	61411565	61413696	Leaf
SL4.0ch09	64795697	64799572	Leaf
SL4.0ch02	38131791	38134984	Leaf
SL4.0ch04	51881838	51883991	Leaf
SL4.0ch08	50923126	50924989	Leaf
SL4.0ch01	85344865	85347604	Leaf
SL4.0ch09	1527304	1528774	Leaf
SL4.0ch11	8729977	8731425	Leaf
SL4.0ch03	57993257	57995663	Leaf
SL4.0ch03	3753949	3755840	Leaf
SL4.0ch07	63998449	64000365	Leaf
SL4.0ch01	74924499	74927791	Leaf
SL4.0ch02	36297470	36299385	Leaf
SL4.0ch08	57492293	57494337	Leaf
SL4.0ch09	67606686	67609053	Leaf
SL4.0ch01	87142127	87144387	Leaf
SL4.0ch11	851799	854361	Leaf
SL4.0ch09	5145331	5146904	Leaf
SL4.0ch05	4699363	4703535	Leaf
SL4.0ch02	45507875	45513012	Leaf
SL4.0ch03	57073028	57074975	Leaf
SL4.0ch01	87317291	87319392	Leaf
SL4.0ch09	601148	603650	Leaf
SL4.0ch05	5572274	5574028	Leaf
SL4.0ch02	52498175	52500017	Leaf
SL4.0ch04	61206370	61209214	Leaf
SL4.0ch04	532662	534910	Leaf
SL4.0ch05	2672194	2674160	Leaf
SL4.0ch07	1323113	1327215	Leaf
SL4.0ch03	529571	531525	Leaf
SL4.0ch03	65077964	65079621	Leaf
SL4.0ch08	63790078	63792746	Leaf
SL4.0ch09	66030878	66032058	Leaf
SL4.0ch04	5315195	5317654	Leaf
SL4.0ch01	87436188	87438544	Leaf
SL4.0ch09	3440283	3441795	Leaf
SL4.0ch06	45152678	45155083	Leaf
SL4.0ch09	57017339	57021379	Leaf
SL4.0ch04	63303104	63306112	Leaf
SL4.0ch04	2006610	2008736	Leaf
SL4.0ch06	35746532	35748033	Leaf
SL4.0ch02	33058467	33060818	Leaf
SL4.0ch11	52344694	52354160	Leaf
SL4.0ch09	1748821	1750613	Leaf
SL4.0ch01	507504	510270	Leaf
SL4.0ch02	51815890	51819716	Leaf
SL4.0ch12	4747929	4749899	Leaf
SL4.0ch09	4448741	4451825	Leaf
SL4.0ch01	75273501	75275631	Leaf
SL4.0ch07	59763915	59766200	Leaf
SL4.0ch12	2412229	2414077	Leaf
SL4.0ch09	66439742	66440550	Leaf
SL4.0ch05	63817882	63819894	Leaf
SL4.0ch04	62027597	62029631	Leaf
SL4.0ch12	61435817	61437793	Leaf
SL4.0ch01	1775937	1778710	Leaf
SL4.0ch02	51137089	51140347	Leaf
SL4.0ch07	63830275	63832797	Leaf
SL4.0ch07	67057208	67058917	Leaf
SL4.0ch07	3121724	3122816	Leaf
SL4.0ch06	41197222	41199386	Leaf
SL4.0ch02	47445784	47450485	Leaf
SL4.0ch01	86552282	86554620	Leaf
SL4.0ch01	84900	88730	Leaf
SL4.0ch11	52694759	52696416	Leaf
SL4.0ch03	57112474	57115027	Leaf
SL4.0ch02	43197284	43199342	Leaf
SL4.0ch11	4321365	4324362	Leaf
SL4.0ch09	1320745	1322408	Leaf
SL4.0ch10	1563539	1565740	Leaf
SL4.0ch02	37219375	37225578	Leaf
SL4.0ch05	2367973	2370583	Leaf
SL4.0ch10	57935069	57936236	Leaf
SL4.0ch04	59037241	59039330	Leaf
SL4.0ch10	3581908	3583983	Leaf
SL4.0ch02	51483345	51484796	Leaf
SL4.0ch06	42271564	42274932	Leaf
SL4.0ch12	65566763	65570403	Leaf
SL4.0ch07	394225	396232	Leaf
SL4.0ch02	50995163	50998045	Leaf
SL4.0ch03	58392282	58398336	Leaf
SL4.0ch08	58619238	58620811	Leaf
SL4.0ch05	2575764	2577782	Leaf
SL4.0ch12	4182604	4184756	Leaf
SL4.0ch07	67830797	67836057	Leaf
SL4.0ch02	34518562	34522780	Leaf
SL4.0ch10	61917742	61919694	Leaf
SL4.0ch04	4826298	4827736	Leaf
SL4.0ch05	1944872	1946527	Leaf
SL4.0ch01	89491377	89496764	Leaf
SL4.0ch06	39515843	39518144	Leaf
SL4.0ch05	62328826	62331836	Leaf
SL4.0ch07	67398923	67401625	Leaf
SL4.0ch05	465639	466710	Leaf
SL4.0ch01	78171485	78176194	Leaf
SL4.0ch06	38590548	38594062	Leaf
SL4.0ch12	654427	658983	Leaf
SL4.0ch02	39383960	39387375	Leaf
SL4.0ch06	46132389	46134158	Leaf
SL4.0ch05	4201358	4202641	Leaf
SL4.0ch03	63331803	63333828	Leaf
SL4.0ch05	1236753	1238292	Leaf
SL4.0ch07	2950903	2954696	Leaf
SL4.0ch11	50830257	50834652	Leaf
SL4.0ch02	35318718	35320114	Leaf
SL4.0ch08	1154351	1156687	Leaf
SL4.0ch03	1562818	1565811	Leaf
SL4.0ch10	64623824	64625338	Leaf
SL4.0ch09	3533127	3535038	Leaf
SL4.0ch06	6296474	6299753	Leaf
SL4.0ch01	1806436	1807663	Leaf
SL4.0ch08	58352040	58352760	Leaf
SL4.0ch04	53859926	53862080	Leaf
SL4.0ch11	783676	790440	Leaf
SL4.0ch10	56472744	56474432	Leaf
SL4.0ch09	555607	557480	Leaf
SL4.0ch04	6953151	6956403	Leaf
SL4.0ch07	67681089	67683999	Leaf
SL4.0ch01	73870013	73873834	Leaf
SL4.0ch08	50678780	50681656	Leaf
SL4.0ch05	60915904	60917578	Leaf
SL4.0ch01	82295921	82297006	Leaf
SL4.0ch06	30004127	30005466	Leaf
SL4.0ch12	62682296	62684287	Leaf
SL4.0ch04	3989733	3993615	Leaf
SL4.0ch11	3299133	3300816	Leaf
SL4.0ch04	18179190	18180880	Leaf
SL4.0ch08	1701128	1702973	Leaf
SL4.0ch10	61671436	61676292	Leaf
SL4.0ch09	59274444	59275861	Leaf
SL4.0ch09	67095375	67098592	Leaf
SL4.0ch10	1586581	1587926	Leaf
SL4.0ch01	2923826	2925864	Leaf
SL4.0ch02	40915230	40917684	Leaf
SL4.0ch07	1590893	1594307	Leaf
SL4.0ch10	1220670	1224180	Leaf
SL4.0ch11	49796983	49799315	Leaf
SL4.0ch11	1775020	1778997	Leaf
SL4.0ch03	4184037	4186428	Leaf
SL4.0ch01	90142398	90144665	Leaf
SL4.0ch10	64230437	64231648	Leaf
SL4.0ch08	58208911	58210907	Leaf
SL4.0ch05	63824865	63826750	Leaf
SL4.0ch12	63365638	63367762	Leaf
SL4.0ch07	61521231	61522629	Leaf
SL4.0ch02	37254842	37258898	Leaf
SL4.0ch06	40928405	40930072	Leaf
SL4.0ch01	75002580	75004949	Leaf
SL4.0ch02	48445658	48449921	Leaf
SL4.0ch08	61088408	61091495	Leaf
SL4.0ch05	4035303	4037440	Leaf
SL4.0ch10	64152745	64154981	Leaf
SL4.0ch04	1113196	1116272	Leaf
SL4.0ch12	62637251	62641483	Leaf
SL4.0ch09	63343854	63345060	Leaf
SL4.0ch07	791418	793177	Leaf
SL4.0ch04	62419047	62421752	Leaf
SL4.0ch12	61726610	61728304	Leaf
SL4.0ch07	1952559	1954840	Leaf
SL4.0ch01	77741871	77745008	Leaf
SL4.0ch05	854466	856225	Leaf
SL4.0ch08	54552010	54554257	Leaf
SL4.0ch11	50239551	50241689	Leaf
SL4.0ch05	64745365	64748125	Leaf
SL4.0ch10	61304275	61306020	Leaf
SL4.0ch03	64367119	64369444	Leaf
SL4.0ch04	11709950	11712253	Leaf
SL4.0ch06	44693553	44695046	Leaf
SL4.0ch03	56052791	56054425	Leaf
SL4.0ch04	5258354	5260477	Leaf
SL4.0ch02	42690360	42691677	Leaf
SL4.0ch11	49783499	49786495	Leaf
SL4.0ch12	62491610	62494859	Leaf
SL4.0ch07	59117928	59119821	Leaf
SL4.0ch04	59062885	59064792	Leaf
SL4.0ch07	1808411	1812633	Leaf
SL4.0ch02	49500715	49504104	Leaf
SL4.0ch09	60194109	60194951	Leaf
SL4.0ch08	63599075	63601598	Leaf
SL4.0ch07	63291378	63292694	Leaf
SL4.0ch12	5895128	5898880	Leaf
SL4.0ch02	48602037	48604775	Leaf
SL4.0ch01	84487167	84489955	Leaf
SL4.0ch06	38998533	39000287	Leaf
SL4.0ch11	51777891	51781449	Leaf
SL4.0ch08	1505983	1509138	Leaf
SL4.0ch06	37469174	37471811	Leaf
SL4.0ch05	817747	819231	Leaf
SL4.0ch04	63958820	63960534	Leaf
SL4.0ch06	22089281	22090910	Leaf
SL4.0ch03	4361946	4364223	Leaf
SL4.0ch10	61358567	61360591	Leaf
SL4.0ch01	82686522	82687848	Leaf
SL4.0ch05	3406642	3408642	Leaf
SL4.0ch02	46424148	46427102	Leaf
SL4.0ch10	60467379	60470329	Leaf
SL4.0ch11	47944604	47946468	Leaf
SL4.0ch04	57534771	57536501	Leaf
SL4.0ch01	79356718	79357843	Leaf
SL4.0ch11	4091849	4094203	Leaf
SL4.0ch09	4427033	4429633	Leaf
SL4.0ch07	56271282	56273479	Leaf
SL4.0ch02	38686223	38688157	Leaf
SL4.0ch04	54856863	54859222	Leaf
SL4.0ch03	57085910	57088454	Leaf
SL4.0ch04	62009273	62011660	Leaf
SL4.0ch01	81804446	81806672	Leaf
SL4.0ch09	2111087	2113078	Leaf
SL4.0ch04	58380522	58382122	Leaf
SL4.0ch10	62238730	62241416	Leaf
SL4.0ch09	63953863	63956733	Leaf
SL4.0ch11	3251931	3253828	Leaf
SL4.0ch02	36098818	36100453	Leaf
SL4.0ch01	79956706	79958772	Leaf
SL4.0ch05	62948690	62950851	Leaf
SL4.0ch03	62924145	62925975	Leaf
SL4.0ch01	74077338	74078903	Leaf
SL4.0ch12	65063389	65065048	Leaf
SL4.0ch08	61570467	61572438	Leaf
SL4.0ch10	63096595	63099856	Leaf
SL4.0ch07	51951889	51952944	Leaf
SL4.0ch06	31090621	31091880	Leaf
SL4.0ch11	4859822	4861972	Leaf
SL4.0ch08	61097152	61098832	Leaf
SL4.0ch06	28699042	28701588	Leaf
SL4.0ch09	4023442	4025174	Leaf
SL4.0ch05	64381428	64383402	Leaf
SL4.0ch08	52604058	52605344	Leaf
SL4.0ch06	41597298	41599345	Leaf
SL4.0ch08	59410736	59412937	Leaf
SL4.0ch07	46984493	46986599	Leaf
SL4.0ch02	35811657	35814587	Leaf
SL4.0ch11	3429047	3431340	Leaf
SL4.0ch01	6370453	6371620	Leaf
SL4.0ch11	53744559	53748237	Leaf
SL4.0ch10	59677167	59678817	Leaf
SL4.0ch04	59279760	59281984	Leaf
SL4.0ch10	3339489	3340943	Leaf
SL4.0ch02	38235420	38238120	Leaf
SL4.0ch07	2453939	2455449	Leaf
SL4.0ch11	5057996	5059723	Leaf
SL4.0ch05	627533	629447	Leaf
SL4.0ch05	762971	765158	Leaf
SL4.0ch09	65895408	65897616	Leaf
SL4.0ch06	32018632	32020459	Leaf
SL4.0ch06	22111898	22116446	Leaf
SL4.0ch07	63841266	63842214	Leaf
SL4.0ch02	43932860	43934870	Leaf
SL4.0ch08	61770741	61773287	Leaf
SL4.0ch06	43986290	43987548	Leaf
SL4.0ch09	2493963	2495903	Leaf
SL4.0ch07	62713695	62717644	Leaf
SL4.0ch09	65643054	65645200	Leaf
SL4.0ch09	65584447	65586021	Leaf
SL4.0ch04	64306725	64308276	Leaf
SL4.0ch07	65740360	65743442	Leaf
SL4.0ch07	58422641	58424139	Leaf
SL4.0ch04	56757315	56759558	Leaf
SL4.0ch09	3109626	3111171	Leaf
SL4.0ch03	61610320	61612335	Leaf
SL4.0ch05	210708	212926	Leaf
SL4.0ch08	1472233	1473464	Leaf
SL4.0ch10	61848583	61851225	Leaf
SL4.0ch01	83640506	83643363	Leaf
SL4.0ch05	60572095	60576132	Leaf
SL4.0ch07	58495339	58498072	Leaf
SL4.0ch01	72715633	72717459	Leaf
SL4.0ch12	64627457	64629643	Leaf
SL4.0ch06	34588819	34591274	Leaf
SL4.0ch02	30443702	30447507	Leaf
SL4.0ch03	57023074	57027549	Leaf
SL4.0ch07	66241405	66244419	Leaf
SL4.0ch10	53621182	53623007	Leaf
SL4.0ch10	504640	507072	Leaf
SL4.0ch05	58434252	58436546	Leaf
SL4.0ch02	43655856	43658765	Leaf
SL4.0ch04	55289883	55291228	Leaf
SL4.0ch04	2017563	2019628	Leaf
SL4.0ch01	83368306	83371298	Leaf
SL4.0ch04	5758517	5760267	Leaf
SL4.0ch01	85901515	85902452	Leaf
SL4.0ch07	62913266	62918167	Leaf
SL4.0ch01	87173594	87175969	Leaf
SL4.0ch09	58589019	58591034	Leaf
SL4.0ch02	50638468	50640993	Leaf
SL4.0ch03	5788703	5791721	Leaf
SL4.0ch11	373340	376123	Leaf
SL4.0ch05	6528114	6533663	Leaf
SL4.0ch01	82248969	82251733	Leaf
SL4.0ch01	72962011	72965206	Leaf
SL4.0ch06	40786178	40787807	Leaf
SL4.0ch01	88378006	88380247	Leaf
SL4.0ch04	3432377	3433579	Leaf
SL4.0ch01	84759085	84760222	Leaf
SL4.0ch04	64299808	64302142	Leaf
SL4.0ch04	59750016	59752900	Leaf
SL4.0ch06	1521074	1522974	Leaf
SL4.0ch02	51365886	51368313	Leaf
SL4.0ch03	24725577	24726988	Leaf
SL4.0ch01	73349775	73352644	Leaf
SL4.0ch10	60134853	60138227	Leaf
SL4.0ch05	61208405	61210814	Leaf
SL4.0ch12	4589341	4592037	Leaf
SL4.0ch06	41563659	41564798	Leaf
SL4.0ch01	86076093	86078908	Leaf
SL4.0ch06	39023907	39026659	Leaf
SL4.0ch07	1829624	1831136	Leaf
SL4.0ch01	83395694	83398576	Leaf
SL4.0ch08	44864118	44865586	Leaf
SL4.0ch04	3206554	3208953	Leaf
SL4.0ch06	35304688	35305958	Leaf
SL4.0ch06	46314754	46316084	Leaf
SL4.0ch08	2854009	2856406	Leaf
SL4.0ch02	47510974	47516321	Leaf
SL4.0ch06	38487382	38489660	Leaf
SL4.0ch10	63957502	63958887	Leaf
SL4.0ch12	3205236	3207984	Leaf
SL4.0ch07	2922810	2925761	Leaf
SL4.0ch01	62594605	62597120	Leaf
SL4.0ch06	43379278	43382004	Leaf
SL4.0ch05	8697268	8698842	Leaf
SL4.0ch01	77769772	77771728	Leaf
SL4.0ch12	2581675	2583666	Leaf
SL4.0ch02	47365010	47366446	Leaf
SL4.0ch05	2285674	2287669	Leaf
SL4.0ch02	43743849	43745971	Leaf
SL4.0ch08	54966192	54967428	Leaf
SL4.0ch01	90109263	90111854	Leaf
SL4.0ch05	1803443	1807183	Leaf
SL4.0ch11	2728157	2730606	Leaf
SL4.0ch07	1301240	1303410	Leaf
SL4.0ch03	56274607	56276568	Leaf
SL4.0ch03	56762099	56764998	Leaf
SL4.0ch02	37824162	37825711	Leaf
SL4.0ch03	58578011	58579448	Leaf
SL4.0ch11	46253475	46254888	Leaf
SL4.0ch05	8236343	8238814	Leaf
SL4.0ch07	65506316	65507258	Leaf
SL4.0ch04	59689025	59690926	Leaf
SL4.0ch05	2531154	2534321	Leaf
SL4.0ch09	825820	827385	Leaf
SL4.0ch02	47690003	47691839	Leaf
SL4.0ch07	58899125	58903906	Leaf
SL4.0ch04	55859076	55861087	Leaf
SL4.0ch05	59725536	59728867	Leaf
SL4.0ch02	37197334	37200438	Leaf
SL4.0ch12	66298278	66299832	Leaf
SL4.0ch12	62707221	62709101	Leaf
SL4.0ch03	64349207	64353778	Leaf
SL4.0ch07	63097736	63100894	Leaf
SL4.0ch11	51271067	51272529	Leaf
SL4.0ch08	5533473	5536845	Leaf
SL4.0ch05	65212711	65214186	Leaf
SL4.0ch06	1916420	1917411	Leaf
SL4.0ch01	77467750	77471671	Leaf
SL4.0ch03	915384	917438	Leaf
SL4.0ch06	46661862	46664052	Leaf
SL4.0ch05	2092056	2094175	Leaf
SL4.0ch04	63589484	63591760	Leaf
SL4.0ch01	85349351	85352345	Leaf
SL4.0ch01	86770436	86772315	Leaf
SL4.0ch03	1167396	1168891	Leaf
SL4.0ch09	2484120	2488296	Leaf
SL4.0ch07	7773482	7777902	Leaf
SL4.0ch02	34261224	34266329	Leaf
SL4.0ch05	61967942	61970137	Leaf
SL4.0ch03	15141380	15143274	Leaf
SL4.0ch07	51585769	51587986	Leaf
SL4.0ch03	3370628	3373242	Leaf
SL4.0ch02	49988450	49990227	Leaf
SL4.0ch03	60282898	60283918	Leaf
SL4.0ch03	61423399	61426909	Leaf
SL4.0ch09	64781130	64783760	Leaf
SL4.0ch05	1686784	1688413	Leaf
SL4.0ch08	63044532	63045871	Leaf
SL4.0ch06	43386279	43387654	Leaf
SL4.0ch03	4076790	4078650	Leaf
SL4.0ch08	61395830	61398067	Leaf
SL4.0ch07	65158757	65160723	Leaf
SL4.0ch10	59282155	59284538	Leaf
SL4.0ch05	63725252	63729761	Leaf
SL4.0ch12	63757021	63759447	Leaf
SL4.0ch11	1886010	1889897	Leaf
SL4.0ch02	49036668	49039887	Leaf
SL4.0ch12	65035836	65037901	Leaf
SL4.0ch03	59030080	59031766	Leaf
SL4.0ch07	66358925	66360179	Leaf
SL4.0ch02	51764717	51766762	Leaf
SL4.0ch02	14574358	14575240	Leaf
SL4.0ch07	66992468	66995255	Leaf
SL4.0ch09	66944692	66947256	Leaf
SL4.0ch01	75088870	75090206	Leaf
SL4.0ch04	64181304	64183521	Leaf
SL4.0ch11	3824733	3826255	Leaf
SL4.0ch12	179314	181648	Leaf
SL4.0ch01	72366147	72368293	Leaf
SL4.0ch03	63415780	63417399	Leaf
SL4.0ch10	59492772	59495250	Leaf
SL4.0ch07	1286536	1288036	Leaf
SL4.0ch06	42821096	42825817	Leaf
SL4.0ch02	33254051	33255708	Leaf
SL4.0ch07	664052	666625	Leaf
SL4.0ch02	38931698	38933901	Leaf
SL4.0ch09	64120023	64123079	Leaf
SL4.0ch04	3043448	3045659	Leaf
SL4.0ch03	53953480	53954833	Leaf
SL4.0ch08	63540635	63542763	Leaf
SL4.0ch11	3987300	3988312	Leaf
SL4.0ch12	62958952	62962495	Leaf
SL4.0ch05	3274798	3275398	Leaf
SL4.0ch07	67049234	67051512	Leaf
SL4.0ch02	28031676	28034298	Leaf
SL4.0ch07	63799864	63801510	Leaf
SL4.0ch10	60950896	60953196	Leaf
SL4.0ch05	3219489	3222037	Leaf
SL4.0ch07	4463862	4466037	Leaf
SL4.0ch03	2043248	2045320	Leaf
SL4.0ch11	7380270	7381837	Leaf
SL4.0ch04	2877149	2878699	Leaf
SL4.0ch12	47825008	47826147	Leaf
SL4.0ch07	66412520	66413848	Leaf
SL4.0ch04	63350903	63352389	Leaf
SL4.0ch07	58264033	58265632	Leaf
SL4.0ch03	58752675	58756246	Leaf
SL4.0ch12	66001662	66003795	Leaf
SL4.0ch07	65562483	65563278	Leaf
SL4.0ch04	63972110	63974183	Leaf
SL4.0ch05	62768329	62769569	Leaf
SL4.0ch04	2497584	2499103	Leaf
SL4.0ch02	51458154	51459904	Leaf
SL4.0ch01	84726080	84729070	Leaf
SL4.0ch03	18851914	18853431	Leaf
SL4.0ch02	37129417	37130614	Leaf
SL4.0ch01	77869582	77871970	Leaf
SL4.0ch05	63439927	63442348	Leaf
SL4.0ch07	63715106	63717481	Leaf
SL4.0ch06	41434235	41435323	Leaf
SL4.0ch07	64837838	64839396	Leaf
SL4.0ch01	71095285	71099077	Leaf
SL4.0ch08	58696878	58700203	Leaf
SL4.0ch03	59583362	59584171	Leaf
SL4.0ch10	64782993	64785050	Leaf
SL4.0ch04	1738346	1739495	Leaf
SL4.0ch01	89577966	89579678	Leaf
SL4.0ch08	58004842	58006079	Leaf
SL4.0ch07	58098434	58100644	Leaf
SL4.0ch09	2202033	2204082	Leaf
SL4.0ch09	319980	321886	Leaf
SL4.0ch02	39338387	39345553	Leaf
SL4.0ch10	2498345	2500281	Leaf
SL4.0ch01	74350455	74354667	Leaf
SL4.0ch11	48433041	48434839	Leaf
SL4.0ch03	62802000	62804239	Leaf
SL4.0ch08	1961145	1962782	Leaf
SL4.0ch03	27993204	27995034	Leaf
SL4.0ch05	64471956	64473274	Leaf
SL4.0ch09	4847178	4849582	Leaf
SL4.0ch02	32279923	32282990	Leaf
SL4.0ch02	36543652	36545310	Leaf
SL4.0ch08	1005573	1007378	Leaf
SL4.0ch07	64678016	64679660	Leaf
SL4.0ch03	62498142	62500310	Leaf
SL4.0ch08	62572172	62574680	Leaf
SL4.0ch06	45905853	45907022	Leaf
SL4.0ch04	52711252	52713121	Leaf
SL4.0ch02	37357486	37359995	Leaf
SL4.0ch11	5006558	5009385	Leaf
SL4.0ch09	5132677	5134661	Leaf
SL4.0ch03	58799960	58801826	Leaf
SL4.0ch06	1234735	1236812	Leaf
SL4.0ch11	48496587	48498000	Leaf
SL4.0ch04	57547914	57551527	Leaf
SL4.0ch06	39265940	39267708	Leaf
SL4.0ch03	47437086	47439082	Leaf
SL4.0ch06	30684811	30685978	Leaf
SL4.0ch01	78763858	78767283	Leaf
SL4.0ch04	58859550	58860941	Leaf
SL4.0ch05	19961460	19962902	Leaf
SL4.0ch11	5712597	5714259	Leaf
SL4.0ch09	59493791	59495959	Leaf
SL4.0ch01	77847439	77851262	Leaf
SL4.0ch07	58400053	58403131	Leaf
SL4.0ch09	1107536	1108846	Leaf
SL4.0ch08	63208217	63210008	Leaf
SL4.0ch04	4020620	4022741	Leaf
SL4.0ch09	56229845	56231523	Leaf
SL4.0ch06	36765282	36767694	Leaf
SL4.0ch05	64586794	64588257	Leaf
SL4.0ch06	443678	444859	Leaf
SL4.0ch10	1684160	1685735	Leaf
SL4.0ch04	60437045	60439418	Leaf
SL4.0ch05	2086579	2088442	Leaf
SL4.0ch01	4891796	4893277	Leaf
SL4.0ch06	34646407	34647902	Leaf
SL4.0ch03	59298406	59300568	Leaf
SL4.0ch07	66727773	66728903	Leaf
SL4.0ch02	42819956	42822240	Leaf
SL4.0ch01	89891455	89894056	Leaf
SL4.0ch04	55677033	55678919	Leaf
SL4.0ch01	83773286	83775478	Leaf
SL4.0ch05	1602199	1603471	Leaf
SL4.0ch12	63796239	63800152	Leaf
SL4.0ch08	3081778	3083865	Leaf
SL4.0ch02	41803331	41806210	Leaf
SL4.0ch07	58560425	58562184	Leaf
SL4.0ch09	59908384	59911772	Leaf
SL4.0ch11	3434855	3436617	Leaf
SL4.0ch10	60589269	60589929	Leaf
SL4.0ch04	55030596	55032785	Leaf
SL4.0ch02	33077092	33079731	Leaf
SL4.0ch01	79140108	79143626	Leaf
SL4.0ch08	1002811	1004574	Leaf
SL4.0ch03	57548092	57549875	Leaf
SL4.0ch03	64001671	64002783	Leaf
SL4.0ch03	57195473	57197218	Leaf
SL4.0ch09	63112403	63114233	Leaf
SL4.0ch11	5385674	5388780	Leaf
SL4.0ch01	1922373	1923700	Leaf
SL4.0ch09	46587568	46588748	Leaf
SL4.0ch03	59164454	59166686	Leaf
SL4.0ch05	6333813	6335323	Leaf
SL4.0ch01	78434313	78436567	Leaf
SL4.0ch07	3858329	3859919	Leaf
SL4.0ch04	64217468	64219074	Leaf
SL4.0ch01	71077895	71080810	Leaf
SL4.0ch10	61721646	61723214	Leaf
SL4.0ch08	59799017	59801047	Leaf
SL4.0ch02	40397030	40399515	Leaf
SL4.0ch06	2524284	2526611	Leaf
SL4.0ch04	910129	912676	Leaf
SL4.0ch09	68099661	68101189	Leaf
SL4.0ch05	65138724	65141111	Leaf
SL4.0ch03	45546172	45548579	Leaf
SL4.0ch01	1444274	1446473	Leaf
SL4.0ch09	62294272	62295914	Leaf
SL4.0ch05	63301492	63303260	Leaf
SL4.0ch01	918212	919553	Leaf
SL4.0ch03	27995282	27996968	Leaf
SL4.0ch02	43518873	43520266	Leaf
SL4.0ch03	4978028	4979200	Leaf
SL4.0ch05	2695158	2696730	Leaf
SL4.0ch08	54752551	54754165	Leaf
SL4.0ch04	58109982	58111662	Leaf
SL4.0ch08	2293895	2295992	Leaf
SL4.0ch04	1591203	1594982	Leaf
SL4.0ch11	985271	986687	Leaf
SL4.0ch02	29752146	29754085	Leaf
SL4.0ch02	43541291	43542890	Leaf
SL4.0ch02	43377627	43378977	Leaf
SL4.0ch07	61951254	61952378	Leaf
SL4.0ch10	957190	960629	Leaf
SL4.0ch04	58031599	58034991	Leaf
SL4.0ch06	38381726	38383475	Leaf
SL4.0ch07	66846331	66847188	Leaf
SL4.0ch07	47139181	47140129	Leaf
SL4.0ch09	66117730	66120815	Leaf
SL4.0ch01	84953650	84955444	Leaf
SL4.0ch03	19089152	19090641	Leaf
SL4.0ch01	77131587	77134563	Leaf
SL4.0ch11	969309	972541	Leaf
SL4.0ch09	17805786	17807615	Leaf
SL4.0ch03	64397395	64400325	Leaf
SL4.0ch10	62042206	62043689	Leaf
SL4.0ch12	4936344	4937626	Leaf
SL4.0ch12	63741537	63744455	Leaf
SL4.0ch03	62120276	62121894	Leaf
SL4.0ch07	62243293	62246633	Leaf
SL4.0ch08	61673186	61674442	Leaf
SL4.0ch04	63825106	63827351	Leaf
SL4.0ch01	71252855	71255748	Leaf
SL4.0ch11	41612363	41614755	Leaf
SL4.0ch10	63052603	63054846	Leaf
SL4.0ch06	45125060	45126699	Leaf
SL4.0ch04	57676222	57677610	Leaf
SL4.0ch01	74903250	74905503	Leaf
SL4.0ch07	3211421	3212912	Leaf
SL4.0ch06	769336	773650	Leaf
SL4.0ch01	81705055	81706791	Leaf
SL4.0ch02	38317840	38319774	Leaf
SL4.0ch11	7369438	7372198	Leaf
SL4.0ch07	62559856	62561735	Leaf
SL4.0ch12	65899141	65900386	Leaf
SL4.0ch12	62654200	62655685	Leaf
SL4.0ch10	393191	394900	Leaf
SL4.0ch01	90399341	90402426	Leaf
SL4.0ch07	56473713	56475066	Leaf
SL4.0ch05	63174273	63176948	Leaf
SL4.0ch09	2918066	2919632	Leaf
SL4.0ch01	71028438	71030193	Leaf
SL4.0ch07	2328326	2331092	Leaf
SL4.0ch08	52935724	52938838	Leaf
SL4.0ch04	1924680	1927348	Leaf
SL4.0ch10	64121529	64122653	Leaf
SL4.0ch09	634121	637910	Leaf
SL4.0ch02	39599051	39600308	Leaf
SL4.0ch06	36562612	36566144	Leaf
SL4.0ch03	55843093	55845319	Leaf
SL4.0ch10	63091668	63094488	Leaf
SL4.0ch04	1106737	1108091	Leaf
SL4.0ch06	39946875	39948579	Leaf
SL4.0ch06	45240680	45242537	Leaf
SL4.0ch11	1255223	1257587	Leaf
SL4.0ch03	61179568	61181878	Leaf
SL4.0ch03	47501390	47504040	Leaf
SL4.0ch01	88115597	88117903	Leaf
SL4.0ch03	52731150	52733282	Leaf
SL4.0ch12	65470738	65472443	Leaf
SL4.0ch10	59091184	59092782	Leaf
SL4.0ch11	1395811	1397100	Leaf
SL4.0ch02	51205730	51207729	Leaf
SL4.0ch02	35767199	35770110	Leaf
SL4.0ch05	64776500	64779220	Leaf
SL4.0ch10	988097	992259	Leaf
SL4.0ch04	61949103	61952896	Leaf
SL4.0ch11	2689180	2691402	Leaf
SL4.0ch09	5509500	5511185	Leaf
SL4.0ch02	52054611	52056634	Leaf
SL4.0ch02	51784529	51785883	Leaf
SL4.0ch07	476941	478573	Leaf
SL4.0ch10	1185036	1186431	Leaf
SL4.0ch09	24421718	24423912	Leaf
SL4.0ch04	4196440	4197887	Leaf
SL4.0ch01	634127	635618	Leaf
SL4.0ch01	78877873	78879995	Leaf
SL4.0ch01	37223238	37224325	Leaf
SL4.0ch10	56169911	56171542	Leaf
SL4.0ch06	37876756	37878436	Leaf
SL4.0ch03	60031631	60033576	Leaf
SL4.0ch09	24697962	24700029	Leaf
SL4.0ch01	74919063	74921126	Leaf
SL4.0ch11	50718075	50719664	Leaf
SL4.0ch12	754285	756762	Leaf
SL4.0ch03	56231258	56233950	Leaf
SL4.0ch01	83749001	83751098	Leaf
SL4.0ch10	873780	876982	Leaf
SL4.0ch07	1174017	1176224	Leaf
SL4.0ch03	58496584	58498995	Leaf
SL4.0ch03	61742736	61744397	Leaf
SL4.0ch01	5873818	5875332	Leaf
SL4.0ch08	61585613	61587894	Leaf
SL4.0ch02	46082375	46083584	Leaf
SL4.0ch11	3225109	3226303	Leaf
SL4.0ch10	61551017	61552575	Leaf
SL4.0ch09	527092	528260	Leaf
SL4.0ch02	41239046	41241512	Leaf
SL4.0ch07	364007	366159	Leaf
SL4.0ch04	50690751	50691953	Leaf
SL4.0ch04	58639022	58640505	Leaf
SL4.0ch06	44788344	44790324	Leaf
SL4.0ch11	46261886	46263178	Leaf
SL4.0ch12	1555524	1559530	Leaf
SL4.0ch05	19980429	19981749	Leaf
SL4.0ch03	37095288	37097309	Leaf
SL4.0ch09	68389643	68390886	Leaf
SL4.0ch01	89991145	89992409	Leaf
SL4.0ch03	48910524	48912728	Leaf
SL4.0ch12	4617531	4618846	Leaf
SL4.0ch09	4996195	4998501	Leaf
SL4.0ch09	3096169	3097582	Leaf
SL4.0ch04	1710479	1711819	Leaf
SL4.0ch02	52387490	52389480	Leaf
SL4.0ch03	61347197	61350634	Leaf
SL4.0ch03	61672057	61674680	Leaf
SL4.0ch06	30700066	30701451	Leaf
SL4.0ch03	1663087	1664502	Leaf
SL4.0ch02	33262889	33263904	Leaf
SL4.0ch08	56028776	56031265	Leaf
SL4.0ch07	2791781	2793884	Leaf
SL4.0ch12	60083340	60084794	Leaf
SL4.0ch02	30600429	30601888	Leaf
SL4.0ch02	48499875	48502662	Leaf
SL4.0ch07	67061925	67065132	Leaf
SL4.0ch12	865181	866871	Leaf
SL4.0ch04	55381289	55383150	Leaf
SL4.0ch08	63369025	63371830	Leaf
SL4.0ch10	59456915	59460398	Leaf
SL4.0ch12	63363233	63364640	Leaf
SL4.0ch12	63865300	63866926	Leaf
SL4.0ch12	29816974	29818656	Leaf
SL4.0ch08	2642504	2643874	Leaf
SL4.0ch06	36483738	36484881	Leaf
SL4.0ch02	44567450	44568522	Leaf
SL4.0ch10	879505	881148	Leaf
SL4.0ch07	66919661	66921878	Leaf
SL4.0ch05	4192928	4194622	Leaf
SL4.0ch08	63347039	63349128	Leaf
SL4.0ch02	40782753	40784771	Leaf
SL4.0ch02	49376433	49379804	Leaf
SL4.0ch05	753482	755681	Leaf
SL4.0ch06	38304891	38306274	Leaf
SL4.0ch05	63831805	63833057	Leaf
SL4.0ch05	20330655	20333271	Leaf
SL4.0ch02	35387949	35389326	Leaf
SL4.0ch02	36810785	36813128	Leaf
SL4.0ch02	43680510	43681776	Leaf
SL4.0ch06	42805639	42811235	Leaf
SL4.0ch01	86321372	86322860	Leaf
SL4.0ch11	2683328	2684741	Leaf
SL4.0ch06	41772456	41779357	Leaf
SL4.0ch12	44934524	44939744	Leaf
SL4.0ch11	50681504	50682700	Leaf
SL4.0ch07	1208498	1209860	Leaf
SL4.0ch12	59277599	59278896	Leaf
SL4.0ch02	42976833	42979699	Leaf
SL4.0ch04	7230601	7232348	Leaf
SL4.0ch02	51663313	51667328	Leaf
SL4.0ch09	62156668	62157618	Leaf
SL4.0ch10	62990851	62993370	Leaf
SL4.0ch07	59970404	59973371	Leaf
SL4.0ch02	42210377	42212378	Leaf
SL4.0ch04	55232267	55233946	Leaf
SL4.0ch07	632245	637745	Leaf
SL4.0ch01	88051194	88052558	Leaf
SL4.0ch01	87712985	87715705	Leaf
SL4.0ch04	6545665	6548033	Leaf
SL4.0ch02	49031402	49032610	Leaf
SL4.0ch02	48779014	48780914	Leaf
SL4.0ch04	62237920	62240630	Leaf
SL4.0ch03	9901118	9903228	Leaf
SL4.0ch05	31140676	31142081	Leaf
SL4.0ch10	56465421	56468233	Leaf
SL4.0ch03	60580717	60583323	Leaf
SL4.0ch01	79816756	79818849	Leaf
SL4.0ch07	61959566	61961847	Leaf
SL4.0ch12	58802578	58803995	Leaf
SL4.0ch05	61332018	61333911	Leaf
SL4.0ch06	34604901	34606764	Leaf
SL4.0ch06	45262655	45263757	Leaf
SL4.0ch09	64849784	64855296	Leaf
SL4.0ch11	54190953	54192820	Leaf
SL4.0ch06	40967615	40969252	Leaf
SL4.0ch01	3151091	3153397	Leaf
SL4.0ch12	66474003	66477067	Leaf
SL4.0ch06	38755388	38757765	Leaf
SL4.0ch05	1658938	1662302	Leaf
SL4.0ch07	61552103	61554677	Leaf
SL4.0ch04	60666175	60669162	Leaf
SL4.0ch04	3229278	3230840	Leaf
SL4.0ch12	64917486	64920343	Leaf
SL4.0ch05	64895845	64898975	Leaf
SL4.0ch08	55675267	55677086	Leaf
SL4.0ch03	10767801	10769500	Leaf
SL4.0ch01	85397493	85402693	Leaf
SL4.0ch02	18772907	18775311	Leaf
SL4.0ch06	42062321	42064840	Leaf
SL4.0ch02	48655846	48660427	Leaf
SL4.0ch12	10717507	10718835	Leaf
SL4.0ch04	62545694	62547495	Leaf
SL4.0ch05	64921084	64921803	Leaf
SL4.0ch07	66825862	66827360	Leaf
SL4.0ch01	77724627	77726648	Leaf
SL4.0ch01	75619172	75621661	Leaf
SL4.0ch01	77590427	77592607	Leaf
SL4.0ch03	58076453	58078100	Leaf
SL4.0ch01	77119641	77121043	Leaf
SL4.0ch04	50180836	50182060	Leaf
SL4.0ch08	53093795	53095133	Leaf
SL4.0ch08	63961057	63962795	Leaf
SL4.0ch02	49511736	49513014	Leaf
SL4.0ch06	2106883	2108250	Leaf
SL4.0ch07	67491575	67493166	Leaf
SL4.0ch01	690941	692329	Leaf
SL4.0ch05	598536	600344	Leaf
SL4.0ch10	2369866	2371072	Leaf
SL4.0ch05	9812359	9814233	Leaf
SL4.0ch06	23742871	23744590	Leaf
SL4.0ch12	58991148	58993331	Leaf
SL4.0ch11	30202734	30204340	Leaf
SL4.0ch12	66465422	66468308	Leaf
SL4.0ch07	53141267	53142753	Leaf
SL4.0ch07	65558164	65559111	Leaf
SL4.0ch07	2206899	2208643	Leaf
SL4.0ch12	167853	169366	Leaf
SL4.0ch03	61332701	61335238	Leaf
SL4.0ch07	60622528	60624319	Leaf
SL4.0ch12	60128401	60129786	Leaf
SL4.0ch06	39309547	39313030	Leaf
SL4.0ch08	1795648	1798365	Leaf
SL4.0ch09	2706080	2707876	Leaf
SL4.0ch12	3435192	3437432	Leaf
SL4.0ch12	5113019	5115057	Leaf
SL4.0ch03	4046775	4047956	Leaf
SL4.0ch10	63513686	63515080	Leaf
SL4.0ch09	1378488	1380783	Leaf
SL4.0ch09	64214643	64218004	Leaf
SL4.0ch02	45618097	45619461	Leaf
SL4.0ch12	3824128	3825517	Leaf
SL4.0ch03	2352596	2354370	Leaf
SL4.0ch02	52476410	52478080	Leaf
SL4.0ch12	2740765	2742204	Leaf
SL4.0ch03	79322	81661	Leaf
SL4.0ch10	63346853	63348283	Leaf
SL4.0ch01	71589724	71591346	Leaf
SL4.0ch03	47360752	47362508	Leaf
SL4.0ch07	644234	645712	Leaf
SL4.0ch09	66632007	66633585	Leaf
SL4.0ch02	47769474	47771204	Leaf
SL4.0ch07	65581092	65582791	Leaf
SL4.0ch01	1317323	1319385	Leaf
SL4.0ch04	2733086	2734418	Leaf
SL4.0ch01	89537273	89540313	Leaf
SL4.0ch03	53806436	53808622	Leaf
SL4.0ch09	16919298	16921273	Leaf
SL4.0ch08	57366240	57367701	Leaf
SL4.0ch11	52029342	52030867	Leaf
SL4.0ch01	62572593	62574564	Leaf
SL4.0ch08	59086817	59088598	Leaf
SL4.0ch06	885336	886912	Leaf
SL4.0ch03	46311163	46312377	Leaf
SL4.0ch01	82170738	82171885	Leaf
SL4.0ch10	59144349	59145676	Leaf
SL4.0ch06	41993245	41994528	Leaf
SL4.0ch05	61778481	61780297	Leaf
SL4.0ch08	53844097	53845470	Leaf
SL4.0ch07	295714	297189	Leaf
SL4.0ch03	62231245	62234035	Leaf
SL4.0ch01	38653590	38655168	Leaf
SL4.0ch03	57560920	57562785	Leaf
SL4.0ch10	2881299	2885433	Leaf
SL4.0ch10	59902453	59904124	Leaf
SL4.0ch06	44325672	44327576	Leaf
SL4.0ch11	50472547	50474500	Leaf
SL4.0ch01	77918749	77920070	Leaf
SL4.0ch05	63850513	63853211	Leaf
SL4.0ch11	49833420	49835437	Leaf
SL4.0ch05	64973274	64974812	Leaf
SL4.0ch06	3504032	3507023	Leaf
SL4.0ch09	31054782	31056351	Leaf
SL4.0ch05	15547660	15549966	Leaf
SL4.0ch07	58288708	58290263	Leaf
SL4.0ch12	31750702	31751952	Leaf
SL4.0ch07	65348488	65350210	Leaf
SL4.0ch07	62117188	62119313	Leaf
SL4.0ch05	61008800	61011948	Leaf
SL4.0ch05	8460079	8461365	Leaf
SL4.0ch10	318956	321020	Leaf
SL4.0ch12	11375678	11379045	Leaf
SL4.0ch05	8134503	8135830	Leaf
SL4.0ch12	58759030	58760380	Leaf
SL4.0ch01	75024700	75025967	Leaf
SL4.0ch07	47401839	47403536	Leaf
SL4.0ch05	2849906	2852928	Leaf
SL4.0ch07	64054027	64055966	Leaf
SL4.0ch01	336592	338989	Leaf
SL4.0ch11	49382283	49383895	Leaf
SL4.0ch01	1131525	1133473	Leaf
SL4.0ch01	74387684	74388883	Leaf
SL4.0ch04	2198530	2200030	Leaf
SL4.0ch11	48039549	48041300	Leaf
SL4.0ch04	62680058	62681996	Leaf
SL4.0ch05	5420643	5422101	Leaf
SL4.0ch03	47065850	47067664	Leaf
SL4.0ch02	25673982	25677257	Leaf
SL4.0ch04	64294949	64298237	Leaf
SL4.0ch06	12447633	12448523	Leaf
SL4.0ch01	79054474	79055950	Leaf
SL4.0ch06	2209199	2210502	Leaf
SL4.0ch04	60531905	60533846	Leaf
SL4.0ch04	58667135	58669631	Leaf
SL4.0ch01	71718378	71719857	Leaf
SL4.0ch04	60597656	60600167	Leaf
SL4.0ch02	49476343	49477565	Leaf
SL4.0ch06	41944441	41946786	Leaf
SL4.0ch12	3246433	3247330	Leaf
SL4.0ch06	45303347	45305542	Leaf
SL4.0ch02	49709338	49711079	Leaf
SL4.0ch12	2780717	2782391	Leaf
SL4.0ch12	5094042	5095881	Leaf
SL4.0ch06	200968	204357	Leaf
SL4.0ch06	45900087	45900932	Leaf
SL4.0ch12	3161029	3162961	Leaf
SL4.0ch09	56783916	56785383	Leaf
SL4.0ch09	1397880	1400575	Leaf
SL4.0ch02	36566418	36568473	Leaf
SL4.0ch05	2896065	2897398	Leaf
SL4.0ch04	63099390	63101663	Leaf
SL4.0ch03	3103924	3105207	Leaf
SL4.0ch02	35828575	35831406	Leaf
SL4.0ch10	63285412	63286714	Leaf
SL4.0ch01	603780	605190	Leaf
SL4.0ch01	74933272	74936131	Leaf
SL4.0ch04	55821785	55823571	Leaf
SL4.0ch01	89338397	89339873	Leaf
SL4.0ch12	65811695	65812906	Leaf
SL4.0ch11	381284	382365	Leaf
SL4.0ch01	68655533	68656834	Leaf
SL4.0ch04	5704102	5706124	Leaf
SL4.0ch05	62803159	62805086	Leaf
SL4.0ch03	2424421	2426082	Leaf
SL4.0ch02	51767266	51770447	Leaf
SL4.0ch09	64335925	64337726	Leaf
SL4.0ch02	48737904	48740554	Leaf
SL4.0ch12	3191753	3195370	Leaf
SL4.0ch07	593842	596170	Leaf
SL4.0ch05	5541938	5543695	Leaf
SL4.0ch03	2769079	2769844	Leaf
SL4.0ch08	58089221	58095348	Leaf
SL4.0ch04	63898403	63901044	Leaf
SL4.0ch10	60762874	60763779	Leaf
SL4.0ch01	839467	840823	Leaf
SL4.0ch03	63301187	63303279	Leaf
SL4.0ch10	62909813	62911227	Leaf
SL4.0ch04	57131421	57133031	Leaf
SL4.0ch07	64924386	64926351	Leaf
SL4.0ch07	2430382	2432047	Leaf
SL4.0ch08	61577084	61579131	Leaf
SL4.0ch09	50687893	50689712	Leaf
SL4.0ch05	62297033	62299135	Leaf
SL4.0ch06	3299132	3302641	Leaf
SL4.0ch03	45713613	45714902	Leaf
SL4.0ch09	61712551	61714798	Leaf
SL4.0ch05	19397233	19398184	Leaf
SL4.0ch03	59170728	59172459	Leaf
SL4.0ch09	2069444	2070948	Leaf
SL4.0ch11	51359840	51361516	Leaf
SL4.0ch03	62133219	62135625	Leaf
SL4.0ch03	158742	164907	Leaf
SL4.0ch01	71507142	71510285	Leaf
SL4.0ch01	77696522	77698988	Leaf
SL4.0ch05	64710345	64712099	Leaf
SL4.0ch02	20825223	20826392	Leaf
SL4.0ch08	62136543	62138892	Leaf
SL4.0ch10	54802579	54804298	Leaf
SL4.0ch12	769371	771678	Leaf
SL4.0ch08	1340870	1342465	Leaf
SL4.0ch07	59841508	59843115	Leaf
SL4.0ch08	61263303	61264209	Leaf
SL4.0ch11	276547	280105	Leaf
SL4.0ch04	1352765	1353697	Leaf
SL4.0ch12	66354495	66356028	Leaf
SL4.0ch02	29160187	29161685	Leaf
SL4.0ch03	55731173	55736274	Leaf
SL4.0ch08	60859266	60860912	Leaf
SL4.0ch01	83622485	83625229	Leaf
SL4.0ch06	43691283	43692799	Leaf
SL4.0ch04	61009240	61011712	Leaf
SL4.0ch06	40421706	40425648	Leaf
SL4.0ch01	90440608	90443092	Leaf
SL4.0ch02	53023999	53027129	Leaf
SL4.0ch01	82818438	82819996	Leaf
SL4.0ch10	57777110	57779397	Leaf
SL4.0ch10	47203341	47205168	Leaf
SL4.0ch02	46721418	46722578	Leaf
SL4.0ch01	86734640	86735770	Leaf
SL4.0ch01	78930070	78931430	Leaf
SL4.0ch08	1711838	1715410	Leaf
SL4.0ch12	63027572	63030102	Leaf
SL4.0ch05	735442	737263	Leaf
SL4.0ch07	56434040	56436043	Leaf
SL4.0ch09	66459480	66461942	Leaf
SL4.0ch11	864635	867082	Leaf
SL4.0ch03	58538736	58540784	Leaf
SL4.0ch08	61257282	61259634	Leaf
SL4.0ch09	67036190	67037898	Leaf
SL4.0ch10	25484790	25486785	Leaf
SL4.0ch02	49230726	49232647	Leaf
SL4.0ch10	60926696	60928462	Leaf
SL4.0ch02	29283485	29286628	Leaf
SL4.0ch08	248181	250463	Leaf
SL4.0ch12	65841301	65842679	Leaf
SL4.0ch07	197277	199522	Leaf
SL4.0ch12	61288613	61289875	Leaf
SL4.0ch09	1672539	1675080	Leaf
SL4.0ch07	63700020	63701453	Leaf
SL4.0ch03	59563654	59565377	Leaf
SL4.0ch11	1797324	1801804	Leaf
SL4.0ch03	61088359	61091144	Leaf
SL4.0ch05	1908046	1911981	Leaf
SL4.0ch10	3054692	3055981	Leaf
SL4.0ch09	67750449	67752248	Leaf
SL4.0ch02	51312029	51313696	Leaf
SL4.0ch01	11688617	11690160	Leaf
SL4.0ch05	3398551	3399744	Leaf
SL4.0ch10	1887240	1889134	Leaf
SL4.0ch02	35833545	35835384	Leaf
SL4.0ch05	59118468	59119685	Leaf
SL4.0ch01	71012121	71013362	Leaf
SL4.0ch03	60924663	60926018	Leaf
SL4.0ch05	64990137	64991714	Leaf
SL4.0ch09	66320122	66323327	Leaf
SL4.0ch03	61214142	61216476	Leaf
SL4.0ch03	46399950	46401517	Leaf
SL4.0ch03	58222395	58223705	Leaf
SL4.0ch10	48918270	48919175	Leaf
SL4.0ch02	47679167	47681908	Leaf
SL4.0ch01	3623388	3624876	Leaf
SL4.0ch11	3147392	3149427	Leaf
SL4.0ch02	40582180	40583801	Leaf
SL4.0ch01	87375207	87376840	Leaf
SL4.0ch05	20244903	20248071	Leaf
SL4.0ch08	62857781	62859976	Leaf
SL4.0ch01	88177212	88178561	Leaf
SL4.0ch09	2614445	2615855	Leaf
SL4.0ch03	56724050	56726387	Leaf
SL4.0ch04	11698166	11699753	Leaf
SL4.0ch07	60728926	60731266	Leaf
SL4.0ch07	66729443	66731061	Leaf
SL4.0ch07	66543128	66545132	Leaf
SL4.0ch09	67328614	67329894	Leaf
SL4.0ch05	638324	639570	Leaf
SL4.0ch08	62429563	62433440	Leaf
SL4.0ch01	3028051	3029621	Leaf
SL4.0ch11	19236831	19237847	Leaf
SL4.0ch12	4577520	4579742	Leaf
SL4.0ch09	63174750	63176924	Leaf
SL4.0ch11	49755929	49757217	Leaf
SL4.0ch12	63577631	63580159	Leaf
SL4.0ch01	84520011	84522093	Leaf
SL4.0ch04	2777642	2779361	Leaf
SL4.0ch07	65237531	65239812	Leaf
SL4.0ch04	62503586	62505363	Leaf
SL4.0ch06	45628465	45629333	Leaf
SL4.0ch11	1331361	1332839	Leaf
SL4.0ch07	65847083	65848153	Leaf
SL4.0ch02	41814228	41815734	Leaf
SL4.0ch10	58610316	58612665	Leaf
SL4.0ch04	94069	95409	Leaf
SL4.0ch01	88695519	88698053	Leaf
SL4.0ch02	50463904	50465250	Leaf
SL4.0ch05	6051842	6056227	Leaf
SL4.0ch09	18521014	18523730	Leaf
SL4.0ch07	67240776	67243010	Leaf
SL4.0ch07	65959291	65961304	Leaf
SL4.0ch08	717545	719083	Leaf
SL4.0ch01	80591332	80592203	Leaf
SL4.0ch12	698935	701067	Leaf
SL4.0ch05	2704125	2705068	Leaf
SL4.0ch07	65314381	65317581	Leaf
SL4.0ch03	62270679	62274014	Leaf
SL4.0ch11	50047171	50048285	Leaf
SL4.0ch03	59788892	59791530	Leaf
SL4.0ch07	166938	168181	Leaf
SL4.0ch07	36096376	36097686	Leaf
SL4.0ch10	27877586	27879197	Leaf
SL4.0ch03	61532080	61533908	Leaf
SL4.0ch05	4381528	4382514	Leaf
SL4.0ch09	4005697	4009200	Leaf
SL4.0ch06	45246892	45248425	Leaf
SL4.0ch01	76052323	76053690	Leaf
SL4.0ch07	64742741	64744166	Leaf
SL4.0ch02	44703808	44706748	Leaf
SL4.0ch08	61267649	61268863	Leaf
SL4.0ch10	58953233	58954779	Leaf
SL4.0ch12	50315612	50317138	Leaf
SL4.0ch04	61849693	61851273	Leaf
SL4.0ch07	12710100	12712939	Leaf
SL4.0ch05	5890677	5892256	Leaf
SL4.0ch09	67952548	67954563	Leaf
SL4.0ch02	50800372	50802503	Leaf
SL4.0ch02	76036	77188	Leaf
SL4.0ch07	65631012	65632892	Leaf
SL4.0ch05	8300111	8305032	Leaf
SL4.0ch03	63542830	63544345	Leaf
SL4.0ch03	57122991	57127182	Leaf
SL4.0ch11	4284879	4286259	Leaf
SL4.0ch09	64144112	64145714	Leaf
SL4.0ch10	61958488	61959945	Leaf
SL4.0ch11	8135320	8136736	Leaf
SL4.0ch12	61680254	61682917	Leaf
SL4.0ch12	66624416	66625852	Leaf
SL4.0ch06	41545979	41547050	Leaf
SL4.0ch09	3801299	3804070	Leaf
SL4.0ch12	2913033	2915007	Leaf
SL4.0ch06	32203299	32205558	Leaf
SL4.0ch05	448643	451063	Leaf
SL4.0ch04	267080	269476	Leaf
SL4.0ch09	60003712	60005005	Leaf
SL4.0ch05	13668828	13670622	Leaf
SL4.0ch01	75508274	75509733	Leaf
SL4.0ch12	3881012	3882443	Leaf
SL4.0ch10	60833683	60836241	Leaf
SL4.0ch07	62655992	62657565	Leaf
SL4.0ch01	79700398	79701819	Leaf
SL4.0ch01	82289987	82292989	Leaf
SL4.0ch08	51001348	51003415	Leaf
SL4.0ch09	59780277	59781272	Leaf
SL4.0ch08	2861340	2863956	Leaf
SL4.0ch04	1660513	1662517	Leaf
SL4.0ch08	330197	331633	Leaf
SL4.0ch06	42244140	42245872	Leaf
SL4.0ch09	66223968	66225861	Leaf
SL4.0ch06	1732107	1733330	Leaf
SL4.0ch06	40194440	40196462	Leaf
SL4.0ch06	43617293	43619726	Leaf
SL4.0ch02	44340390	44342577	Leaf
SL4.0ch02	36088115	36090206	Leaf
SL4.0ch07	440457	442060	Leaf
SL4.0ch05	756495	758051	Leaf
SL4.0ch03	48104282	48106004	Leaf
SL4.0ch11	48214788	48217268	Leaf
SL4.0ch08	1595369	1596824	Leaf
SL4.0ch12	2764498	2766234	Leaf
SL4.0ch08	63084053	63085759	Leaf
SL4.0ch09	67551234	67552906	Leaf
SL4.0ch10	64157859	64160016	Leaf
SL4.0ch02	48700926	48702829	Leaf
SL4.0ch02	37815763	37818464	Leaf
SL4.0ch01	83331886	83335103	Leaf
SL4.0ch03	4947848	4950736	Leaf
SL4.0ch08	48851750	48853003	Leaf
SL4.0ch10	39287878	39289234	Leaf
SL4.0ch02	36393329	36394368	Leaf
SL4.0ch02	37319566	37320761	Leaf
SL4.0ch05	64473811	64474891	Leaf
SL4.0ch05	22140552	22143111	Leaf
SL4.0ch05	2395468	2396930	Leaf
SL4.0ch07	8227293	8228490	Leaf
SL4.0ch06	32445367	32446630	Leaf
SL4.0ch09	62946764	62948504	Leaf
SL4.0ch03	62685495	62688101	Leaf
SL4.0ch11	51443653	51444812	Leaf
SL4.0ch04	58305576	58307520	Leaf
SL4.0ch05	62958211	62960142	Leaf
SL4.0ch01	4629153	4631023	Leaf
SL4.0ch04	58242381	58243823	Leaf
SL4.0ch03	4289846	4291306	Leaf
SL4.0ch07	66120593	66121714	Leaf
SL4.0ch07	67477900	67479402	Leaf
SL4.0ch06	45583899	45585675	Leaf
SL4.0ch09	66484622	66486025	Leaf
SL4.0ch05	65161883	65163992	Leaf
SL4.0ch12	58909781	58911379	Leaf
SL4.0ch02	39228640	39229996	Leaf
SL4.0ch03	2845399	2847436	Leaf
SL4.0ch04	61396899	61398709	Leaf
SL4.0ch06	36374753	36375975	Leaf
SL4.0ch03	57925963	57927279	Leaf
SL4.0ch06	45607432	45611658	Leaf
SL4.0ch06	44034209	44036010	Leaf
SL4.0ch09	62950358	62954995	Leaf
SL4.0ch01	74728369	74730157	Leaf
SL4.0ch08	53696223	53697579	Leaf
SL4.0ch04	3031470	3033132	Leaf
SL4.0ch05	60025622	60026994	Leaf
SL4.0ch02	47570826	47572148	Leaf
SL4.0ch09	4914378	4915808	Leaf
SL4.0ch07	67667840	67669961	Leaf
SL4.0ch06	7451860	7454703	Leaf
SL4.0ch12	66190729	66192060	Leaf
SL4.0ch02	42622265	42623684	Leaf
SL4.0ch02	37080916	37083851	Leaf
SL4.0ch03	58523008	58530710	Leaf
SL4.0ch02	49646499	49649687	Leaf
SL4.0ch04	57153914	57155044	Leaf
SL4.0ch09	5735751	5737948	Leaf
SL4.0ch03	55944075	55945580	Leaf
SL4.0ch12	66445477	66448169	Leaf
SL4.0ch05	60979226	60980802	Leaf
SL4.0ch02	39825090	39827869	Leaf
SL4.0ch06	42112968	42115568	Leaf
SL4.0ch12	1973973	1975387	Leaf
[truncated: 25,973 more rows]

## Sheet: Leaf_vs_VN
chr	start	end	Diff
SL4.0ch11	2745676	2757113	Leaf
SL4.0ch11	2732496	2739892	Leaf
SL4.0ch01	90015246	90018021	Leaf
SL4.0ch03	48875603	48879446	Leaf
SL4.0ch04	6065571	6071329	Leaf
SL4.0ch02	46269025	46271985	Leaf
SL4.0ch11	52368759	52374565	Leaf
SL4.0ch02	38517060	38521319	Leaf
SL4.0ch09	68375363	68380335	Leaf
SL4.0ch08	62383336	62387064	Leaf
SL4.0ch03	545300	549619	Leaf
SL4.0ch01	84592238	84595193	Leaf
SL4.0ch01	82522775	82525696	Leaf
SL4.0ch02	37240012	37244198	Leaf
SL4.0ch12	4305755	4307969	Leaf
SL4.0ch07	56564809	56567482	Leaf
SL4.0ch06	43506243	43510266	Leaf
SL4.0ch07	57802561	57805530	Leaf
SL4.0ch12	66416867	66421444	Leaf
SL4.0ch06	45539618	45542736	Leaf
SL4.0ch06	3252211	3259964	Leaf
SL4.0ch11	3480467	3486265	Leaf
SL4.0ch10	59040864	59044561	Leaf
SL4.0ch01	76897812	76901170	Leaf
SL4.0ch01	85638978	85642288	Leaf
SL4.0ch05	1782664	1786152	Leaf
SL4.0ch01	77391883	77394065	Leaf
SL4.0ch08	58980955	58983517	Leaf
SL4.0ch10	854720	857996	Leaf
SL4.0ch02	38539409	38542574	Leaf
SL4.0ch01	80061040	80063905	Leaf
SL4.0ch07	61989481	61992972	Leaf
SL4.0ch04	49952416	49956463	Leaf
SL4.0ch09	67600916	67603527	Leaf
SL4.0ch04	2721856	2724773	Leaf
SL4.0ch08	1077895	1083182	Leaf
SL4.0ch02	40132444	40135508	Leaf
SL4.0ch04	58466512	58468882	Leaf
SL4.0ch06	37695956	37698747	Leaf
SL4.0ch02	51106708	51110687	Leaf
SL4.0ch05	8381441	8384400	Leaf
SL4.0ch11	3384819	3388312	Leaf
SL4.0ch02	40496416	40500150	Leaf
SL4.0ch01	36926724	36931135	Leaf
SL4.0ch01	69987160	69991483	Leaf
SL4.0ch07	63103159	63110370	Leaf
SL4.0ch11	4335605	4338057	Leaf
SL4.0ch03	59272502	59277520	Leaf
SL4.0ch12	895400	898431	Leaf
SL4.0ch07	56634646	56638422	Leaf
SL4.0ch03	64349207	64353778	Leaf
SL4.0ch07	65267609	65270430	Leaf
SL4.0ch08	63477764	63480969	Leaf
SL4.0ch01	78941914	78945128	Leaf
SL4.0ch06	45416392	45420019	Leaf
SL4.0ch03	58869736	58873456	Leaf
SL4.0ch02	48815658	48818591	Leaf
SL4.0ch02	45067612	45071016	Leaf
SL4.0ch02	36140519	36145056	Leaf
SL4.0ch03	539682	543609	Leaf
SL4.0ch04	63251753	63257181	Leaf
SL4.0ch10	806093	810323	Leaf
SL4.0ch04	61905098	61908649	Leaf
SL4.0ch01	76171722	76174349	Leaf
SL4.0ch11	1917607	1921215	Leaf
SL4.0ch08	59219921	59223885	Leaf
SL4.0ch06	41336769	41341723	Leaf
SL4.0ch10	7054795	7058215	Leaf
SL4.0ch02	51550449	51553026	Leaf
SL4.0ch10	628473	630428	Leaf
SL4.0ch06	42841784	42845542	Leaf
SL4.0ch02	48446164	48447356	Leaf
SL4.0ch12	654427	657460	Leaf
SL4.0ch02	47033484	47036389	Leaf
SL4.0ch07	58967852	58969936	Leaf
SL4.0ch09	5786319	5791538	Leaf
SL4.0ch07	59868720	59871077	Leaf
SL4.0ch02	47913125	47916492	Leaf
SL4.0ch07	1468334	1470400	Leaf
SL4.0ch02	47372033	47373622	Leaf
SL4.0ch09	6155616	6158227	Leaf
SL4.0ch09	56288094	56289561	Leaf
SL4.0ch08	58286856	58289835	Leaf
SL4.0ch06	37562306	37565999	Leaf
SL4.0ch07	59581078	59584361	Leaf
SL4.0ch04	7051486	7053797	Leaf
SL4.0ch05	3489997	3492290	Leaf
SL4.0ch04	50327124	50331665	Leaf
SL4.0ch01	1609347	1614076	Leaf
SL4.0ch02	35512052	35514039	Leaf
SL4.0ch06	35865837	35867731	Leaf
SL4.0ch06	23482245	23484143	Leaf
SL4.0ch08	59625880	59629376	Leaf
SL4.0ch01	79947084	79951446	Leaf
SL4.0ch02	45073747	45077014	Leaf
SL4.0ch12	62682296	62684287	Leaf
SL4.0ch03	60258752	60261167	Leaf
SL4.0ch03	62564737	62567606	Leaf
SL4.0ch08	60004312	60006107	Leaf
SL4.0ch06	43144270	43147226	Leaf
SL4.0ch10	3346219	3347917	Leaf
SL4.0ch10	25666581	25669038	Leaf
SL4.0ch03	58352929	58355076	Leaf
SL4.0ch06	46859563	46861197	Leaf
SL4.0ch04	940306	942952	Leaf
SL4.0ch12	347112	349748	Leaf
SL4.0ch03	45790979	45792815	Leaf
SL4.0ch07	1847455	1851978	Leaf
SL4.0ch07	62487860	62491102	Leaf
SL4.0ch02	39445010	39450286	Leaf
SL4.0ch04	2632468	2635601	Leaf
SL4.0ch03	61376435	61381312	Leaf
SL4.0ch08	61786204	61790786	Leaf
SL4.0ch07	2248384	2252716	Leaf
SL4.0ch04	2427762	2432833	Leaf
SL4.0ch04	61482651	61485844	Leaf
SL4.0ch04	58968805	58972793	Leaf
SL4.0ch09	59590409	59593635	Leaf
SL4.0ch11	49445343	49448351	Leaf
SL4.0ch10	59854031	59858478	Leaf
SL4.0ch01	69640076	69644175	Leaf
SL4.0ch04	60545866	60549025	Leaf
SL4.0ch03	59680617	59684354	Leaf
SL4.0ch10	50190697	50192680	Leaf
SL4.0ch04	52704020	52706499	Leaf
SL4.0ch10	60379760	60381719	Leaf
SL4.0ch01	1398067	1400822	Leaf
SL4.0ch02	47119097	47124123	Leaf
SL4.0ch03	57217555	57220423	Leaf
SL4.0ch08	43892253	43894397	Leaf
SL4.0ch01	395717	398699	Leaf
SL4.0ch02	47376151	47377725	Leaf
SL4.0ch03	59920954	59923346	Leaf
SL4.0ch02	50411049	50414940	Leaf
SL4.0ch08	62997408	62999385	Leaf
SL4.0ch06	41876671	41879280	Leaf
SL4.0ch01	79710276	79711992	Leaf
SL4.0ch07	65867145	65871079	Leaf
SL4.0ch10	60424453	60427565	Leaf
SL4.0ch11	50736710	50738347	Leaf
SL4.0ch12	64297101	64304200	Leaf
SL4.0ch05	65023996	65026485	Leaf
SL4.0ch06	42936894	42940300	Leaf
SL4.0ch05	3925981	3928160	Leaf
SL4.0ch04	2211171	2214536	Leaf
SL4.0ch05	3228964	3232205	Leaf
SL4.0ch03	64880956	64884336	Leaf
SL4.0ch06	41899498	41902084	Leaf
SL4.0ch01	84837671	84840629	Leaf
SL4.0ch09	65545375	65547689	Leaf
SL4.0ch12	64285785	64289907	Leaf
SL4.0ch01	74936584	74939141	Leaf
SL4.0ch10	56225767	56227574	Leaf
SL4.0ch05	59487537	59491881	Leaf
SL4.0ch04	55098770	55101739	Leaf
SL4.0ch05	64027267	64031727	Leaf
SL4.0ch01	71724825	71726816	Leaf
SL4.0ch12	3845955	3849175	Leaf
SL4.0ch02	37352180	37356580	Leaf
SL4.0ch12	61771408	61773538	Leaf
SL4.0ch02	43849004	43851752	Leaf
SL4.0ch01	88161161	88164092	Leaf
SL4.0ch01	87222475	87225865	Leaf
SL4.0ch08	3067969	3070245	Leaf
SL4.0ch01	2825179	2830116	Leaf
SL4.0ch04	63465653	63468173	Leaf
SL4.0ch08	47583	50000	Leaf
SL4.0ch03	57852870	57856317	Leaf
SL4.0ch03	47393036	47395895	Leaf
SL4.0ch03	54821183	54823293	Leaf
SL4.0ch04	54363948	54368381	Leaf
SL4.0ch04	380239	385027	Leaf
SL4.0ch11	5524224	5528127	Leaf
SL4.0ch11	5699285	5702857	Leaf
SL4.0ch05	64052733	64055963	Leaf
SL4.0ch06	44684758	44687268	Leaf
SL4.0ch03	2681254	2684182	Leaf
SL4.0ch01	72107066	72111861	Leaf
SL4.0ch02	51812449	51814838	Leaf
SL4.0ch04	63951104	63954605	Leaf
SL4.0ch02	31955113	31957619	Leaf
SL4.0ch02	42722367	42724312	Leaf
SL4.0ch12	65025420	65027970	Leaf
SL4.0ch10	50128270	50130731	Leaf
SL4.0ch07	61595334	61598732	Leaf
SL4.0ch09	57272186	57274518	Leaf
SL4.0ch08	43675560	43679098	Leaf
SL4.0ch06	46115404	46117229	Leaf
SL4.0ch01	79403441	79406411	Leaf
SL4.0ch09	194783	198934	Leaf
SL4.0ch11	17441229	17443810	Leaf
SL4.0ch01	89891455	89894056	Leaf
SL4.0ch03	62270679	62274014	Leaf
SL4.0ch11	5057996	5059723	Leaf
SL4.0ch01	87540895	87543066	Leaf
SL4.0ch02	49756218	49759060	Leaf
SL4.0ch05	63703773	63705921	Leaf
SL4.0ch02	45041267	45043048	Leaf
SL4.0ch10	64513168	64516512	Leaf
SL4.0ch09	63582558	63584197	Leaf
SL4.0ch01	80438073	80439950	Leaf
SL4.0ch11	5202702	5204200	Leaf
SL4.0ch06	45195351	45197639	Leaf
SL4.0ch02	38665945	38667668	Leaf
SL4.0ch10	60702971	60706085	Leaf
SL4.0ch04	26607545	26608620	Leaf
SL4.0ch05	5721752	5723714	Leaf
SL4.0ch03	64998650	65001471	Leaf
SL4.0ch01	71608907	71612507	Leaf
SL4.0ch05	2328858	2331530	Leaf
SL4.0ch06	37406684	37409748	Leaf
SL4.0ch02	40922739	40925350	Leaf
SL4.0ch01	80746643	80750834	Leaf
SL4.0ch10	2881299	2885433	Leaf
SL4.0ch12	63832321	63835848	Leaf
SL4.0ch08	61613150	61615467	Leaf
SL4.0ch02	41764447	41770401	Leaf
SL4.0ch01	90201586	90205177	Leaf
SL4.0ch02	38526326	38532860	Leaf
SL4.0ch07	324795	326896	Leaf
SL4.0ch01	79144858	79147886	Leaf
SL4.0ch09	57017339	57021379	Leaf
SL4.0ch06	42360255	42363832	Leaf
SL4.0ch03	57884583	57887065	Leaf
SL4.0ch11	8238463	8241995	Leaf
SL4.0ch01	74047969	74050475	Leaf
SL4.0ch03	370241	374278	Leaf
SL4.0ch09	68214264	68217809	Leaf
SL4.0ch06	37124131	37126915	Leaf
SL4.0ch12	1966187	1969685	Leaf
SL4.0ch05	34556355	34559122	Leaf
SL4.0ch11	3299171	3300816	Leaf
SL4.0ch12	4895191	4897408	Leaf
SL4.0ch02	44402566	44406630	Leaf
SL4.0ch08	53440152	53442604	Leaf
SL4.0ch06	39001071	39003339	Leaf
SL4.0ch12	57581953	57584262	Leaf
SL4.0ch04	62121699	62124841	Leaf
SL4.0ch08	61407408	61409815	Leaf
SL4.0ch12	66238750	66240873	Leaf
SL4.0ch02	35676373	35679497	Leaf
SL4.0ch06	38287371	38289382	Leaf
SL4.0ch12	5895128	5898845	Leaf
SL4.0ch01	71861698	71864378	Leaf
SL4.0ch09	5162563	5164777	Leaf
SL4.0ch09	3480283	3482551	Leaf
SL4.0ch02	22946435	22947355	Leaf
SL4.0ch02	52471376	52474636	Leaf
SL4.0ch11	902433	905902	Leaf
SL4.0ch07	61521231	61522629	Leaf
SL4.0ch02	44627693	44630318	Leaf
SL4.0ch11	3180325	3182703	Leaf
SL4.0ch08	1154448	1156687	Leaf
SL4.0ch12	62040519	62043225	Leaf
SL4.0ch09	62543478	62547580	Leaf
SL4.0ch02	51876510	51880710	Leaf
SL4.0ch09	1713352	1716161	Leaf
SL4.0ch09	62591338	62593842	Leaf
SL4.0ch08	61160192	61164131	Leaf
SL4.0ch12	4747929	4749862	Leaf
SL4.0ch11	3859143	3860751	Leaf
SL4.0ch03	62280708	62282663	Leaf
SL4.0ch10	63778454	63783520	Leaf
SL4.0ch06	43154634	43157997	Leaf
SL4.0ch09	66155302	66158624	Leaf
SL4.0ch03	57487774	57490453	Leaf
SL4.0ch02	51743980	51747275	Leaf
SL4.0ch01	73875995	73879298	Leaf
SL4.0ch05	5394486	5398586	Leaf
SL4.0ch03	64357256	64359663	Leaf
SL4.0ch03	61201824	61205250	Leaf
SL4.0ch01	46906884	46908106	Leaf
SL4.0ch06	56318	59338	Leaf
SL4.0ch03	56834359	56837197	Leaf
SL4.0ch12	3135305	3138317	Leaf
SL4.0ch09	65688958	65693227	Leaf
SL4.0ch04	59689025	59690926	Leaf
SL4.0ch02	37219480	37225578	Leaf
SL4.0ch11	3565412	3568290	Leaf
SL4.0ch09	65495215	65498092	Leaf
SL4.0ch04	51193568	51198271	Leaf
SL4.0ch04	55071496	55075146	Leaf
SL4.0ch04	373164	378928	Leaf
SL4.0ch08	4716296	4719689	Leaf
SL4.0ch02	29253609	29256145	Leaf
SL4.0ch03	5302090	5304951	Leaf
SL4.0ch05	3224285	3227776	Leaf
SL4.0ch02	43236854	43238730	Leaf
SL4.0ch08	57757382	57759256	Leaf
SL4.0ch09	67280748	67283846	Leaf
SL4.0ch04	2986598	2988368	Leaf
SL4.0ch06	43777305	43779107	Leaf
SL4.0ch10	59815447	59816731	Leaf
SL4.0ch03	59957312	59959780	Leaf
SL4.0ch01	87510687	87514174	Leaf
SL4.0ch04	11699973	11702389	Leaf
SL4.0ch12	65579784	65582509	Leaf
SL4.0ch01	249445	251064	Leaf
SL4.0ch08	60017686	60022998	Leaf
SL4.0ch02	40950225	40958303	Leaf
SL4.0ch01	89942001	89943582	Leaf
SL4.0ch03	125411	128370	Leaf
SL4.0ch02	49667733	49669810	Leaf
SL4.0ch05	19961489	19962902	Leaf
SL4.0ch06	40329317	40332148	Leaf
SL4.0ch02	43606695	43609139	Leaf
SL4.0ch01	70530056	70532903	Leaf
SL4.0ch12	64937165	64940326	Leaf
SL4.0ch04	1629510	1630986	Leaf
SL4.0ch12	66380170	66382979	Leaf
SL4.0ch04	59279760	59281979	Leaf
SL4.0ch04	63770869	63773209	Leaf
SL4.0ch06	34589009	34591249	Leaf
SL4.0ch12	2409279	2411390	Leaf
SL4.0ch04	2763779	2765890	Leaf
SL4.0ch04	1577231	1580883	Leaf
SL4.0ch08	62364457	62365074	Leaf
SL4.0ch08	29900	33328	Leaf
SL4.0ch11	2246288	2251222	Leaf
SL4.0ch07	67201703	67204862	Leaf
SL4.0ch09	67005372	67013693	Leaf
SL4.0ch11	888271	892826	Leaf
SL4.0ch02	43831211	43834049	Leaf
SL4.0ch01	5682911	5684291	Leaf
SL4.0ch11	497090	499922	Leaf
SL4.0ch01	74919063	74921126	Leaf
SL4.0ch07	61777355	61779587	Leaf
SL4.0ch03	62685495	62688101	Leaf
SL4.0ch03	62159672	62162618	Leaf
SL4.0ch04	2017563	2019628	Leaf
SL4.0ch09	3109626	3111171	Leaf
SL4.0ch06	46600175	46602999	Leaf
SL4.0ch03	7396006	7397365	Leaf
SL4.0ch06	42271564	42274932	Leaf
SL4.0ch12	62729261	62732038	Leaf
SL4.0ch07	57112944	57114849	Leaf
SL4.0ch10	50369944	50374665	Leaf
SL4.0ch03	47851524	47855379	Leaf
SL4.0ch12	4182604	4184756	Leaf
SL4.0ch06	44325672	44327576	Leaf
SL4.0ch09	60300803	60302885	Leaf
SL4.0ch07	63229814	63232057	Leaf
SL4.0ch11	10229450	10232629	Leaf
SL4.0ch08	50923126	50924989	Leaf
SL4.0ch01	79130403	79133080	Leaf
SL4.0ch07	59463871	59466684	Leaf
SL4.0ch02	41978880	41980393	Leaf
SL4.0ch03	46486946	46489313	Leaf
SL4.0ch06	42821096	42825792	Leaf
SL4.0ch09	2372745	2374369	Leaf
SL4.0ch04	53859926	53862080	Leaf
SL4.0ch07	62408161	62411032	Leaf
SL4.0ch03	56724050	56726360	Leaf
SL4.0ch04	58380522	58382122	Leaf
SL4.0ch06	41470663	41472944	Leaf
SL4.0ch06	3342414	3344173	Leaf
SL4.0ch12	2315000	2318816	Leaf
SL4.0ch06	45359843	45363103	Leaf
SL4.0ch07	1174017	1176224	Leaf
SL4.0ch01	74077338	74078691	Leaf
SL4.0ch06	35322203	35325188	Leaf
SL4.0ch11	51563177	51566811	Leaf
SL4.0ch12	65400286	65402800	Leaf
SL4.0ch10	50199593	50201540	Leaf
SL4.0ch08	59897657	59899523	Leaf
SL4.0ch04	61274523	61277032	Leaf
[truncated: 20,150 more rows]

## Sheet: MS_vs_GC
chr	start	end	Diff
[truncated: 25,243 more rows]

## Sheet: MS_vs_SC
chr	start	end	Diff
[truncated: 28,419 more rows]
