# Supplementary material for: Whole-genome landscape of histone H3K4me3 modification during sperm cell lineage development in tomato
Source: BMC Plant Biol. 2024 Jun 27;24:610. doi: 10.1186/s12870-024-05318-8 (PMC11210149; doi:10.1186/s12870-024-05318-8)
Supplement: Supplementary file 5 — Supplementary Material 5 [file 12870_2024_5318_MOESM5_ESM.xlsx]

## Sheet: Sheet1
Table S5. DMP-marked-genes with H3K4me3.
Cell types	Number of differential peaks marked genes
VC_MS	9371
GC_MS	7688
SC_GC	166
GC_VC	5106
Leaf_MS	3586
Leaf_GC	9672
Leaf_SC	10871
Leaf_VC	10499

## Sheet: VC-MS
geneId	diff_peak
Solyc01g080070	MS_specific
Solyc01g080640	MS_specific
Solyc01g068100	MS_specific
Solyc10g086180	MS_specific
Solyc01g111400	MS_specific
Solyc02g085340	MS_specific
Solyc09g092380	MS_specific
Solyc02g077630	MS_specific
Solyc01g102580	MS_specific
Solyc02g092790	MS_specific
Solyc08g076930	MS_specific
Solyc01g090950	MS_specific
Solyc06g036170	MS_specific
Solyc02g086730	MS_specific
Solyc07g053360	MS_specific
Solyc02g088270	MS_specific
Solyc10g079820	MS_specific
Solyc09g074930	MS_specific
Solyc01g107340	MS_specific
Solyc09g065380	MS_specific
Solyc02g091840	MS_specific
Solyc01g103780	MS_specific
Solyc12g011450	MS_specific
Solyc02g077090	MS_specific
Solyc01g088100	MS_specific
Solyc01g010900	MS_specific
Solyc08g082610	MS_specific
Solyc03g097170	MS_specific
Solyc07g062730	MS_specific
Solyc02g086740	MS_specific
Solyc11g071800	MS_specific
Solyc08g079550	MS_specific
Solyc08g066600	MS_specific
Solyc06g074530	MS_specific
Solyc04g081260	MS_specific
Solyc11g065320	MS_specific
Solyc03g097740	MS_specific
Solyc05g009680	MS_specific
Solyc06g071210	MS_specific
Solyc01g010310	MS_specific
Solyc03g119530	MS_specific
Solyc04g051510	MS_specific
Solyc10g079120	MS_specific
Solyc08g074660	MS_specific
Solyc03g117950	MS_specific
Solyc05g011920	MS_specific
Solyc01g107350	MS_specific
Solyc04g024960	MS_specific
Solyc01g090270	MS_specific
Solyc01g094750	MS_specific
Solyc06g150137	MS_specific
Solyc09g075280	MS_specific
Solyc02g083820	MS_specific
Solyc03g096840	MS_specific
Solyc06g076480	MS_specific
Solyc01g091530	MS_specific
Solyc02g090070	MS_specific
Solyc02g088530	MS_specific
Solyc03g113870	MS_specific
Solyc07g049390	MS_specific
Solyc08g005050	MS_specific
Solyc11g011260	MS_specific
Solyc06g071790	MS_specific
Solyc11g066900	MS_specific
Solyc10g084640	MS_specific
Solyc04g054910	MS_specific
Solyc10g006890	MS_specific
Solyc05g013220	MS_specific
Solyc11g012290	MS_specific
Solyc07g053140	MS_specific
Solyc04g076380	MS_specific
Solyc01g005330	MS_specific
Solyc10g079755	MS_specific
Solyc12g098310	MS_specific
Solyc05g007870	MS_specific
Solyc09g007910	MS_specific
Solyc11g010190	MS_specific
Solyc04g077610	MS_specific
Solyc04g074520	MS_specific
Solyc11g068550	MS_specific
Solyc07g065370	MS_specific
Solyc12g007110	MS_specific
Solyc07g055100	MS_specific
Solyc01g086920	MS_specific
Solyc10g083230	MS_specific
Solyc06g005940	MS_specific
Solyc06g053910	MS_specific
Solyc06g084420	MS_specific
Solyc03g120500	MS_specific
Solyc02g070940	MS_specific
Solyc06g060790	MS_specific
Solyc09g089640	MS_specific
Solyc06g072040	MS_specific
Solyc06g073720	MS_specific
Solyc02g083760	MS_specific
Solyc11g005150	MS_specific
Solyc03g097030	MS_specific
Solyc11g011020	MS_specific
Solyc02g071160	MS_specific
Solyc07g009330	MS_specific
Solyc01g095590	MS_specific
Solyc09g092390	MS_specific
Solyc11g065070	MS_specific
Solyc03g120510	MS_specific
Solyc04g079980	MS_specific
Solyc02g082510	MS_specific
Solyc01g095430	MS_specific
Solyc10g055655	MS_specific
Solyc02g090030	MS_specific
Solyc12g055780	MS_specific
Solyc06g048630	MS_specific
Solyc03g112370	MS_specific
Solyc04g063380	MS_specific
Solyc10g006920	MS_specific
Solyc11g065830	MS_specific
Solyc10g005960	MS_specific
Solyc04g054480	MS_specific
Solyc03g121890	MS_specific
Solyc11g006060	MS_specific
Solyc03g096670	MS_specific
Solyc10g050920	MS_specific
Solyc01g111200	MS_specific
Solyc08g048430	MS_specific
Solyc04g072900	MS_specific
Solyc02g082420	MS_specific
Solyc08g076780	MS_specific
Solyc08g081960	MS_specific
Solyc11g010270	MS_specific
Solyc05g005560	MS_specific
Solyc04g009540	MS_specific
Solyc08g077530	MS_specific
Solyc11g013490	MS_specific
Solyc04g016330	MS_specific
Solyc03g113190	MS_specific
Solyc03g119110	MS_specific
Solyc05g052550	MS_specific
Solyc11g010470	MS_specific
Solyc06g076590	MS_specific
Solyc04g082155	MS_specific
Solyc03g119690	MS_specific
Solyc05g005710	MS_specific
Solyc01g094020	MS_specific
Solyc02g069490	MS_specific
Solyc09g042740	MS_specific
Solyc02g063450	MS_specific
Solyc03g006300	MS_specific
Solyc02g093410	MS_specific
Solyc06g076610	MS_specific
Solyc08g077880	MS_specific
Solyc01g096810	MS_specific
Solyc06g072700	MS_specific
Solyc02g078320	MS_specific
Solyc04g074220	MS_specific
Solyc06g060230	MS_specific
Solyc01g080080	MS_specific
Solyc11g006880	MS_specific
Solyc03g114940	MS_specific
Solyc09g075720	MS_specific
Solyc01g096370	MS_specific
Solyc08g080780	MS_specific
Solyc05g055440	MS_specific
Solyc08g005610	MS_specific
Solyc01g028860	MS_specific
Solyc05g006770	MS_specific
Solyc01g067400	MS_specific
Solyc10g009390	MS_specific
Solyc04g056270	MS_specific
Solyc02g081170	MS_specific
Solyc10g008400	MS_specific
Solyc01g105035	MS_specific
Solyc12g095830	MS_specific
Solyc07g055200	MS_specific
Solyc08g083310	MS_specific
Solyc08g079700	MS_specific
Solyc03g078640	MS_specific
Solyc01g090670	MS_specific
Solyc03g007560	MS_specific
Solyc09g009680	MS_specific
Solyc03g112150	MS_specific
Solyc03g005230	MS_specific
Solyc06g059760	MS_specific
Solyc03g121460	MS_specific
Solyc01g006820	MS_specific
Solyc01g111300	MS_specific
Solyc05g056000	MS_specific
Solyc09g007320	MS_specific
Solyc09g008940	MS_specific
Solyc08g067670	MS_specific
Solyc05g015610	MS_specific
Solyc04g014260	MS_specific
Solyc02g092470	MS_specific
Solyc01g106690	MS_specific
Solyc04g077140	MS_specific
Solyc03g119130	MS_specific
Solyc05g007050	MS_specific
Solyc03g033515	MS_specific
Solyc07g043480	MS_specific
Solyc03g098340	MS_specific
Solyc10g080550	MS_specific
Solyc04g015750	MS_specific
Solyc06g016827	MS_specific
Solyc06g065190	MS_specific
Solyc09g091990	MS_specific
Solyc07g005400	MS_specific
Solyc05g056300	MS_specific
Solyc10g009410	MS_specific
Solyc04g079900	MS_specific
Solyc07g044860	MS_specific
Solyc11g012060	MS_specific
Solyc08g060810	MS_specific
Solyc01g102470	MS_specific
Solyc09g064520	MS_specific
Solyc10g074540	MS_specific
Solyc03g121880	MS_specific
Solyc03g123830	MS_specific
Solyc12g014040	MS_specific
Solyc08g060925	MS_specific
Solyc02g080530	MS_specific
Solyc08g014080	MS_specific
Solyc04g081550	MS_specific
Solyc11g011850	MS_specific
Solyc05g006650	MS_specific
Solyc04g078750	MS_specific
Solyc03g118840	MS_specific
Solyc09g010840	MS_specific
Solyc10g079070	MS_specific
Solyc08g077190	MS_specific
Solyc02g078670	MS_specific
Solyc04g082690	MS_specific
Solyc03g111010	MS_specific
Solyc08g006950	MS_specific
Solyc07g043620	MS_specific
Solyc02g083110	MS_specific
Solyc05g008200	MS_specific
Solyc06g066210	MS_specific
Solyc01g107200	MS_specific
Solyc01g080020	MS_specific
Solyc03g096220	MS_specific
Solyc08g081190	MS_specific
Solyc03g117680	MS_specific
Solyc01g068080	MS_specific
Solyc12g038670	MS_specific
Solyc08g013830	MS_specific
Solyc05g007140	MS_specific
Solyc03g032060	MS_specific
Solyc01g010640	MS_specific
Solyc07g045440	MS_specific
Solyc05g056140	MS_specific
Solyc08g078020	MS_specific
Solyc09g005550	MS_specific
Solyc06g008220	MS_specific
Solyc08g061130	MS_specific
Solyc04g081080	MS_specific
Solyc12g056220	MS_specific
Solyc06g082910	MS_specific
Solyc05g007680	MS_specific
Solyc01g104950	MS_specific
Solyc06g075180	MS_specific
Solyc03g111670	MS_specific
Solyc06g063070	MS_specific
Solyc01g107800	MS_specific
Solyc05g050700	MS_specific
Solyc03g115420	MS_specific
Solyc02g078330	MS_specific
Solyc01g067730	MS_specific
Solyc01g095370	MS_specific
Solyc11g020670	MS_specific
Solyc04g074410	MS_specific
Solyc10g078310	MS_specific
Solyc06g060740	MS_specific
Solyc05g005920	MS_specific
Solyc06g009370	MS_specific
Solyc05g006550	MS_specific
Solyc01g109660	MS_specific
Solyc08g074390	MS_specific
Solyc06g007510	MS_specific
Solyc10g079560	MS_specific
Solyc02g092360	MS_specific
Solyc03g118040	MS_specific
Solyc04g078390	MS_specific
Solyc09g065820	MS_specific
Solyc01g104050	MS_specific
Solyc08g007180	MS_specific
Solyc06g068870	MS_specific
Solyc01g090440	MS_specific
Solyc01g100300	MS_specific
Solyc06g072160	MS_specific
Solyc11g008910	MS_specific
Solyc09g082980	MS_specific
Solyc02g083610	MS_specific
Solyc03g097190	MS_specific
Solyc04g064790	MS_specific
Solyc08g076030	MS_specific
Solyc09g011840	MS_specific
Solyc02g089740	MS_specific
Solyc06g076360	MS_specific
Solyc02g081160	MS_specific
Solyc06g061020	MS_specific
Solyc07g062950	MS_specific
Solyc01g080480	MS_specific
Solyc12g099900	MS_specific
Solyc02g083270	MS_specific
Solyc03g096780	MS_specific
Solyc07g049610	MS_specific
Solyc10g150142	MS_specific
Solyc11g012440	MS_specific
Solyc01g087160	MS_specific
Solyc07g052200	MS_specific
Solyc11g066890	MS_specific
Solyc12g098920	MS_specific
Solyc11g066500	MS_specific
Solyc06g063370	MS_specific
Solyc12g056510	MS_specific
Solyc01g080200	MS_specific
Solyc03g116350	MS_specific
Solyc05g006070	MS_specific
Solyc02g081410	MS_specific
Solyc03g044100	MS_specific
Solyc11g067080	MS_specific
Solyc01g110190	MS_specific
Solyc03g118210	MS_specific
Solyc02g068350	MS_specific
Solyc01g105050	MS_specific
Solyc07g065760	MS_specific
Solyc09g074270	MS_specific
Solyc02g086800	MS_specific
Solyc03g026020	MS_specific
Solyc06g074440	MS_specific
Solyc01g100530	MS_specific
Solyc10g055630	MS_specific
Solyc07g055290	MS_specific
Solyc10g081720	MS_specific
Solyc09g090960	MS_specific
Solyc07g063180	MS_specific
Solyc07g065080	MS_specific
Solyc12g013810	MS_specific
Solyc01g080890	MS_specific
Solyc01g104670	MS_specific
Solyc11g069330	MS_specific
Solyc03g031840	MS_specific
Solyc01g103970	MS_specific
Solyc07g063850	MS_specific
Solyc04g008850	MS_specific
Solyc05g015310	MS_specific
Solyc02g088800	MS_specific
Solyc12g099370	MS_specific
Solyc06g072470	MS_specific
Solyc07g041210	MS_specific
Solyc03g123490	MS_specific
Solyc06g076970	MS_specific
Solyc04g076960	MS_specific
Solyc04g082010	MS_specific
Solyc06g053620	MS_specific
Solyc07g062680	MS_specific
Solyc06g073450	MS_specific
Solyc01g005550	MS_specific
Solyc12g100330	MS_specific
Solyc01g065500	MS_specific
Solyc03g005870	MS_specific
Solyc03g083970	MS_specific
Solyc07g053320	MS_specific
Solyc05g012380	MS_specific
Solyc11g008390	MS_specific
Solyc06g009630	MS_specific
Solyc08g080500	MS_specific
Solyc04g011550	MS_specific
Solyc03g025950	MS_specific
Solyc06g076770	MS_specific
Solyc02g090100	MS_specific
Solyc05g014470	MS_specific
Solyc06g065040	MS_specific
Solyc04g077510	MS_specific
Solyc01g111560	MS_specific
Solyc12g014080	MS_specific
Solyc09g065200	MS_specific
Solyc04g075000	MS_specific
Solyc02g087200	MS_specific
Solyc03g117500	MS_specific
Solyc01g066640	MS_specific
Solyc03g025270	MS_specific
Solyc06g005850	MS_specific
Solyc02g085580	MS_specific
Solyc02g079740	MS_specific
Solyc03g006970	MS_specific
Solyc12g057140	MS_specific
Solyc05g018060	MS_specific
Solyc03g097920	MS_specific
Solyc02g079200	MS_specific
Solyc01g008230	MS_specific
Solyc07g064670	MS_specific
Solyc07g063110	MS_specific
Solyc05g009310	MS_specific
Solyc02g069290	MS_specific
Solyc04g071650	MS_specific
Solyc02g085730	MS_specific
Solyc02g091960	MS_specific
Solyc01g091520	MS_specific
Solyc05g054400	MS_specific
Solyc07g045300	MS_specific
Solyc07g064790	MS_specific
Solyc03g113540	MS_specific
Solyc11g030600	MS_specific
Solyc07g065260	MS_specific
Solyc03g083060	MS_specific
Solyc07g054680	MS_specific
Solyc09g098520	MS_specific
Solyc06g051360	MS_specific
Solyc07g063630	MS_specific
Solyc03g114140	MS_specific
Solyc02g092160	MS_specific
Solyc12g019000	MS_specific
Solyc01g100380	MS_specific
Solyc08g079910	MS_specific
Solyc11g010840	MS_specific
Solyc03g113550	MS_specific
Solyc07g065810	MS_specific
Solyc11g071310	MS_specific
Solyc07g051930	MS_specific
Solyc03g097380	MS_specific
Solyc05g008860	MS_specific
Solyc01g096050	MS_specific
Solyc04g080230	MS_specific
Solyc08g077120	MS_specific
Solyc08g081730	MS_specific
Solyc02g083190	MS_specific
Solyc06g074050	MS_specific
Solyc09g009970	MS_specific
Solyc05g012140	MS_specific
Solyc03g113530	MS_specific
Solyc09g089850	MS_specific
Solyc08g078190	MS_specific
Solyc03g083620	MS_specific
Solyc02g091240	MS_specific
Solyc10g079130	MS_specific
Solyc06g036330	MS_specific
Solyc08g075680	MS_specific
Solyc05g012790	MS_specific
Solyc02g088760	MS_specific
Solyc01g111660	MS_specific
Solyc04g008050	MS_specific
Solyc07g039340	MS_specific
Solyc08g008170	MS_specific
Solyc02g090160	MS_specific
Solyc04g010290	MS_specific
Solyc03g005770	MS_specific
Solyc03g025360	MS_specific
Solyc01g008960	MS_specific
Solyc03g118780	MS_specific
Solyc12g088020	MS_specific
Solyc10g085710	MS_specific
Solyc02g082140	MS_specific
Solyc03g119040	MS_specific
Solyc09g082170	MS_specific
Solyc08g074760	MS_specific
Solyc01g095300	MS_specific
Solyc01g111930	MS_specific
Solyc09g047930	MS_specific
Solyc09g008460	MS_specific
Solyc01g080130	MS_specific
Solyc11g065120	MS_specific
Solyc08g042100	MS_specific
Solyc08g081170	MS_specific
Solyc01g068210	MS_specific
Solyc02g088070	MS_specific
Solyc03g005470	MS_specific
Solyc01g090840	MS_specific
Solyc03g043770	MS_specific
Solyc03g083280	MS_specific
Solyc12g013750	MS_specific
Solyc02g088490	MS_specific
Solyc01g097500	MS_specific
Solyc12g095980	MS_specific
Solyc08g067410	MS_specific
Solyc01g106290	MS_specific
Solyc05g024010	MS_specific
Solyc10g081590	MS_specific
Solyc04g054915	MS_specific
Solyc02g080170	MS_specific
Solyc04g014680	MS_specific
Solyc03g122240	MS_specific
Solyc01g090600	MS_specific
Solyc08g068100	MS_specific
Solyc01g096470	MS_specific
Solyc02g089630	MS_specific
Solyc01g086815	MS_specific
Solyc11g018590	MS_specific
Solyc02g071020	MS_specific
Solyc02g089680	MS_specific
Solyc01g097810	MS_specific
Solyc03g097370	MS_specific
Solyc02g032410	MS_specific
Solyc06g074000	MS_specific
Solyc05g014640	MS_specific
Solyc09g015840	MS_specific
Solyc12g055830	MS_specific
Solyc10g076890	MS_specific
Solyc09g065550	MS_specific
Solyc06g036550	MS_specific
Solyc06g034230	MS_specific
Solyc02g089640	MS_specific
Solyc11g066280	MS_specific
Solyc07g065830	MS_specific
Solyc09g061930	MS_specific
Solyc01g081100	MS_specific
Solyc08g065150	MS_specific
Solyc03g007810	MS_specific
Solyc07g055160	MS_specific
Solyc01g006020	MS_specific
Solyc01g086650	MS_specific
Solyc02g092980	MS_specific
Solyc09g010400	MS_specific
Solyc10g078950	MS_specific
Solyc02g087760	MS_specific
Solyc02g083810	MS_specific
Solyc07g063190	MS_specific
Solyc11g018510	MS_specific
Solyc04g078810	MS_specific
Solyc05g053240	MS_specific
Solyc11g022450	MS_specific
Solyc05g056470	MS_specific
Solyc01g096240	MS_specific
Solyc04g074730	MS_specific
Solyc03g005750	MS_specific
Solyc07g007620	MS_specific
Solyc05g009100	MS_specific
Solyc10g055250	MS_specific
Solyc03g118510	MS_specific
Solyc01g007070	MS_specific
Solyc03g082890	MS_specific
Solyc09g011360	MS_specific
Solyc09g075400	MS_specific
Solyc05g024290	MS_specific
Solyc06g066000	MS_specific
Solyc01g067680	MS_specific
Solyc02g067200	MS_specific
Solyc03g113300	MS_specific
Solyc09g074560	MS_specific
Solyc07g045420	MS_specific
Solyc06g035970	MS_specific
Solyc11g066850	MS_specific
Solyc11g012760	MS_specific
Solyc03g111150	MS_specific
Solyc07g005520	MS_specific
Solyc07g007550	MS_specific
Solyc11g017230	MS_specific
Solyc02g070950	MS_specific
Solyc04g076270	MS_specific
Solyc04g072220	MS_specific
Solyc12g010900	MS_specific
Solyc04g076850	MS_specific
Solyc01g099770	MS_specific
Solyc10g007300	MS_specific
Solyc01g008140	MS_specific
Solyc06g073180	MS_specific
Solyc04g074290	MS_specific
Solyc12g007070	MS_specific
Solyc08g067200	MS_specific
Solyc07g005470	MS_specific
Solyc10g006330	MS_specific
Solyc10g045550	MS_specific
Solyc08g005010	MS_specific
Solyc09g091830	MS_specific
Solyc03g078815	MS_specific
Solyc03g116480	MS_specific
Solyc08g066070	MS_specific
Solyc03g119140	MS_specific
Solyc12g015690	MS_specific
Solyc03g115665	MS_specific
Solyc08g079090	MS_specific
Solyc09g009650	MS_specific
Solyc05g053140	MS_specific
Solyc04g054270	MS_specific
Solyc03g113710	MS_specific
Solyc03g079940	MS_specific
Solyc03g118070	MS_specific
Solyc06g082010	MS_specific
Solyc06g005230	MS_specific
Solyc10g081510	MS_specific
Solyc10g005610	MS_specific
Solyc06g051130	MS_specific
Solyc06g009420	MS_specific
Solyc01g005900	MS_specific
Solyc03g059490	MS_specific
Solyc04g056640	MS_specific
Solyc05g017990	MS_specific
Solyc02g084590	MS_specific
Solyc06g059750	MS_specific
Solyc07g063460	MS_specific
Solyc04g009420	MS_specific
Solyc02g038805	MS_specific
Solyc01g087210	MS_specific
Solyc11g010390	MS_specific
Solyc06g074790	MS_specific
Solyc01g103530	MS_specific
Solyc06g070900	MS_specific
Solyc01g109460	MS_specific
Solyc09g064270	MS_specific
Solyc01g081500	MS_specific
Solyc04g081950	MS_specific
Solyc04g081070	MS_specific
Solyc02g081150	MS_specific
Solyc04g079960	MS_specific
Solyc02g086590	MS_specific
Solyc12g010020	MS_specific
Solyc07g005180	MS_specific
Solyc07g005540	MS_specific
Solyc02g092920	MS_specific
Solyc12g099650	MS_specific
Solyc09g007260	MS_specific
Solyc07g008360	MS_specific
Solyc06g065340	MS_specific
Solyc08g081940	MS_specific
Solyc05g005790	MS_specific
Solyc01g111730	MS_specific
Solyc05g005950	MS_specific
Solyc07g006540	MS_specific
Solyc01g097890	MS_specific
Solyc07g055910	MS_specific
Solyc04g082260	MS_specific
Solyc04g053080	MS_specific
Solyc06g073760	MS_specific
Solyc10g080360	MS_specific
Solyc04g014720	MS_specific
Solyc03g112820	MS_specific
Solyc01g111330	MS_specific
Solyc07g062630	MS_specific
Solyc09g011030	MS_specific
Solyc12g098440	MS_specific
Solyc03g119980	MS_specific
Solyc07g032710	MS_specific
Solyc08g080180	MS_specific
Solyc01g080910	MS_specific
Solyc01g098760	MS_specific
Solyc02g074600	MS_specific
Solyc02g078370	MS_specific
Solyc06g005160	MS_specific
Solyc02g078030	MS_specific
Solyc10g018305	MS_specific
Solyc06g075800	MS_specific
Solyc04g072640	MS_specific
Solyc04g011580	MS_specific
Solyc06g072300	MS_specific
Solyc02g093140	MS_specific
Solyc01g088310	MS_specific
Solyc02g068340	MS_specific
Solyc02g083590	MS_specific
Solyc12g010030	MS_specific
Solyc09g011770	MS_specific
Solyc08g062650	MS_specific
Solyc02g068420	MS_specific
Solyc02g068150	MS_specific
Solyc01g008160	MS_specific
Solyc02g030170	MS_specific
Solyc09g007920	MS_specific
Solyc09g090100	MS_specific
Solyc06g053920	MS_specific
Solyc09g005290	MS_specific
Solyc09g092450	MS_specific
Solyc04g009320	MS_specific
Solyc04g064760	MS_specific
Solyc01g086830	MS_specific
Solyc03g071620	MS_specific
Solyc11g069470	MS_specific
Solyc11g066670	MS_specific
Solyc02g088390	MS_specific
Solyc05g150123	MS_specific
Solyc01g109400	MS_specific
Solyc02g092040	MS_specific
Solyc07g007110	MS_specific
Solyc01g006870	MS_specific
Solyc11g007390	MS_specific
Solyc01g006200	MS_specific
Solyc11g071920	MS_specific
Solyc10g086390	MS_specific
Solyc05g056250	MS_specific
Solyc02g067310	MS_specific
Solyc01g097910	MS_specific
Solyc09g005840	MS_specific
Solyc02g091930	MS_specific
Solyc07g054500	MS_specific
Solyc03g005130	MS_specific
Solyc10g078240	MS_specific
Solyc06g075620	MS_specific
Solyc07g065020	MS_specific
Solyc01g095400	MS_specific
Solyc12g013630	MS_specific
Solyc01g099120	MS_specific
Solyc08g068200	MS_specific
Solyc07g041970	MS_specific
Solyc09g007380	MS_specific
Solyc03g114030	MS_specific
Solyc10g050230	MS_specific
Solyc01g108330	MS_specific
Solyc08g080830	MS_specific
Solyc01g096670	MS_specific
Solyc07g007350	MS_specific
Solyc03g114320	MS_specific
Solyc04g072630	MS_specific
Solyc01g081510	MS_specific
Solyc03g033330	MS_specific
Solyc04g026100	MS_specific
Solyc02g014310	MS_specific
Solyc09g065000	MS_specific
Solyc11g010810	MS_specific
Solyc05g009470	MS_specific
Solyc09g014520	MS_specific
Solyc07g054750	MS_specific
Solyc03g111590	MS_specific
Solyc07g065540	MS_specific
Solyc01g074000	MS_specific
Solyc04g079340	MS_specific
Solyc02g086220	MS_specific
Solyc03g115890	MS_specific
Solyc02g080630	MS_specific
Solyc12g008970	MS_specific
Solyc11g064800	MS_specific
Solyc05g013570	MS_specific
Solyc07g007820	MS_specific
Solyc11g012160	MS_specific
Solyc09g010630	MS_specific
Solyc07g007700	MS_specific
Solyc06g061050	MS_specific
Solyc01g096040	MS_specific
Solyc02g069260	MS_specific
Solyc05g054530	MS_specific
Solyc08g005440	MS_specific
Solyc08g076150	MS_specific
Solyc07g042995	MS_specific
Solyc09g007680	MS_specific
Solyc05g005590	MS_specific
Solyc08g062670	MS_specific
Solyc06g064940	MS_specific
Solyc05g017760	MS_specific
Solyc05g013670	MS_specific
Solyc05g050970	MS_specific
Solyc01g097460	MS_specific
Solyc12g055840	MS_specific
Solyc10g083630	MS_specific
Solyc09g061280	MS_specific
Solyc09g009210	MS_specific
Solyc10g082050	MS_specific
Solyc07g042990	MS_specific
Solyc07g007120	MS_specific
Solyc01g094570	MS_specific
Solyc03g005700	MS_specific
Solyc09g059510	MS_specific
Solyc04g071010	MS_specific
Solyc05g053890	MS_specific
Solyc02g065765	MS_specific
Solyc08g081570	MS_specific
Solyc11g044510	MS_specific
Solyc06g075830	MS_specific
Solyc02g071940	MS_specific
Solyc11g072720	MS_specific
Solyc09g008670	MS_specific
Solyc05g053060	MS_specific
Solyc07g064610	MS_specific
Solyc08g076350	MS_specific
Solyc06g075340	MS_specific
Solyc01g111360	MS_specific
Solyc10g080470	MS_specific
Solyc09g007090	MS_specific
Solyc06g009520	MS_specific
Solyc08g081060	MS_specific
Solyc07g040690	MS_specific
Solyc03g110910	MS_specific
Solyc05g054700	MS_specific
Solyc03g118890	MS_specific
Solyc07g056270	MS_specific
Solyc03g114850	MS_specific
Solyc01g059860	MS_specific
Solyc11g010760	MS_specific
Solyc01g096000	MS_specific
Solyc02g087460	MS_specific
Solyc01g110270	MS_specific
Solyc10g081010	MS_specific
Solyc03g026100	MS_specific
Solyc11g008260	MS_specific
Solyc04g072230	MS_specific
Solyc09g082510	MS_specific
Solyc02g089250	MS_specific
Solyc04g007640	MS_specific
Solyc02g091680	MS_specific
Solyc04g005340	MS_specific
Solyc03g078400	MS_specific
Solyc06g069120	MS_specific
Solyc11g072080	MS_specific
Solyc07g047770	MS_specific
Solyc12g099740	MS_specific
Solyc12g094550	MS_specific
Solyc07g064500	MS_specific
Solyc04g080580	MS_specific
Solyc01g006400	MS_specific
Solyc05g056270	MS_specific
Solyc01g090740	MS_specific
Solyc08g075750	MS_specific
Solyc05g012070	MS_specific
Solyc02g079190	MS_specific
Solyc07g063230	MS_specific
Solyc10g086010	MS_specific
Solyc04g054200	MS_specific
Solyc01g109650	MS_specific
Solyc06g073320	MS_specific
Solyc05g023770	MS_specific
Solyc04g049930	MS_specific
Solyc09g042770	MS_specific
Solyc07g043420	MS_specific
Solyc02g076840	MS_specific
Solyc02g084020	MS_specific
Solyc01g150156	MS_specific
Solyc10g005110	MS_specific
Solyc06g074400	MS_specific
Solyc01g010000	MS_specific
Solyc03g007690	MS_specific
Solyc02g079950	MS_specific
Solyc12g008510	MS_specific
Solyc07g049630	MS_specific
Solyc03g082960	MS_specific
Solyc09g063010	MS_specific
Solyc06g065990	MS_specific
Solyc04g049160	MS_specific
Solyc06g050760	MS_specific
Solyc04g057980	MS_specific
Solyc09g009510	MS_specific
Solyc05g051240	MS_specific
Solyc07g008250	MS_specific
Solyc09g091010	MS_specific
Solyc07g062620	MS_specific
Solyc06g076850	MS_specific
Solyc06g075510	MS_specific
Solyc07g065710	MS_specific
Solyc03g112070	MS_specific
Solyc05g025600	MS_specific
Solyc04g083150	MS_specific
Solyc01g109590	MS_specific
Solyc03g094177	MS_specific
Solyc07g042170	MS_specific
Solyc06g071180	MS_specific
Solyc03g113630	MS_specific
Solyc07g066260	MS_specific
Solyc02g082120	MS_specific
Solyc04g082580	MS_specific
Solyc06g061027	MS_specific
Solyc07g063130	MS_specific
Solyc08g076310	MS_specific
Solyc07g052980	MS_specific
Solyc11g005330	MS_specific
Solyc12g008640	MS_specific
Solyc04g040190	MS_specific
Solyc07g061900	MS_specific
Solyc09g074520	MS_specific
Solyc12g088750	MS_specific
Solyc01g080420	MS_specific
Solyc03g031680	MS_specific
Solyc08g066110	MS_specific
Solyc01g105780	MS_specific
Solyc11g066820	MS_specific
Solyc06g083750	MS_specific
Solyc01g107650	MS_specific
Solyc01g010130	MS_specific
Solyc03g005760	MS_specific
Solyc02g080500	MS_specific
Solyc07g005830	MS_specific
Solyc03g119740	MS_specific
Solyc04g082790	MS_specific
Solyc03g007050	MS_specific
Solyc01g087080	MS_specific
Solyc11g011190	MS_specific
Solyc06g074820	MS_specific
Solyc10g047260	MS_specific
Solyc01g065530	MS_specific
Solyc12g015680	MS_specific
Solyc11g010500	MS_specific
Solyc01g067510	MS_specific
Solyc01g107910	MS_specific
Solyc09g008240	MS_specific
Solyc12g009970	MS_specific
Solyc03g119340	MS_specific
Solyc06g061240	MS_specific
Solyc12g008760	MS_specific
Solyc09g092530	MS_specific
Solyc07g008370	MS_specific
Solyc03g007180	MS_specific
Solyc04g054190	MS_specific
Solyc06g071330	MS_specific
Solyc03g097280	MS_specific
Solyc04g055180	MS_specific
Solyc12g008350	MS_specific
Solyc08g065140	MS_specific
Solyc02g092220	MS_specific
Solyc07g007360	MS_specific
Solyc03g114340	MS_specific
Solyc02g088620	MS_specific
Solyc05g005080	MS_specific
Solyc02g071320	MS_specific
Solyc01g067340	MS_specific
Solyc04g081170	MS_specific
Solyc04g010110	MS_specific
Solyc05g007240	MS_specific
Solyc03g120670	MS_specific
Solyc06g049050	MS_specific
Solyc01g108580	MS_specific
Solyc07g066100	MS_specific
Solyc03g123590	MS_specific
Solyc04g015190	MS_specific
Solyc02g083660	MS_specific
Solyc06g051200	MS_specific
Solyc09g075420	MS_specific
Solyc10g081190	MS_specific
Solyc03g031940	MS_specific
Solyc07g007230	MS_specific
Solyc01g080510	MS_specific
Solyc10g054910	MS_specific
Solyc12g096500	MS_specific
Solyc08g081180	MS_specific
Solyc09g091800	MS_specific
Solyc05g010670	MS_specific
Solyc02g078890	MS_specific
Solyc05g014275	MS_specific
Solyc04g080290	MS_specific
Solyc03g115730	MS_specific
Solyc02g077840	MS_specific
Solyc02g089980	MS_specific
Solyc05g013720	MS_specific
Solyc01g101040	MS_specific
Solyc06g053660	MS_specific
Solyc06g049040	MS_specific
Solyc07g047850	MS_specific
Solyc04g007880	MS_specific
Solyc08g079740	MS_specific
Solyc04g008420	MS_specific
Solyc02g031710	MS_specific
Solyc06g075790	MS_specific
Solyc10g086560	MS_specific
Solyc11g072290	MS_specific
Solyc07g063570	MS_specific
Solyc08g075950	MS_specific
Solyc09g005750	MS_specific
Solyc02g088470	MS_specific
Solyc01g109880	MS_specific
Solyc03g123630	MS_specific
Solyc05g010685	MS_specific
Solyc03g113270	MS_specific
Solyc01g099530	MS_specific
Solyc02g070970	MS_specific
Solyc09g007550	MS_specific
Solyc07g055120	MS_specific
Solyc11g072740	MS_specific
Solyc02g069230	MS_specific
Solyc02g068050	MS_specific
Solyc09g007510	MS_specific
Solyc03g121620	MS_specific
Solyc03g112300	MS_specific
Solyc10g083440	MS_specific
Solyc05g054540	MS_specific
Solyc05g016340	MS_specific
Solyc10g055400	MS_specific
Solyc04g077840	MS_specific
Solyc08g076520	MS_specific
Solyc02g036460	MS_specific
Solyc06g082940	MS_specific
Solyc02g083180	MS_specific
Solyc09g011690	MS_specific
Solyc10g007690	MS_specific
Solyc02g032800	MS_specific
Solyc01g009990	MS_specific
Solyc01g090190	MS_specific
Solyc07g062190	MS_specific
Solyc10g083650	MS_specific
Solyc01g006940	MS_specific
Solyc04g071040	MS_specific
Solyc01g106320	MS_specific
Solyc02g083540	MS_specific
Solyc07g053610	MS_specific
Solyc10g009580	MS_specific
Solyc01g094460	MS_specific
Solyc03g093610	MS_specific
Solyc01g016560	MS_specific
Solyc11g069930	MS_specific
Solyc06g050340	MS_specific
Solyc05g010610	MS_specific
Solyc01g010440	MS_specific
Solyc11g072230	MS_specific
Solyc03g111250	MS_specific
Solyc06g069770	MS_specific
Solyc10g008540	MS_specific
Solyc04g008110	MS_specific
Solyc11g012870	MS_specific
Solyc08g006530	MS_specific
Solyc06g072110	MS_specific
Solyc05g008530	MS_specific
Solyc02g089330	MS_specific
Solyc07g064710	MS_specific
Solyc02g081310	MS_specific
Solyc09g098110	MS_specific
Solyc09g009530	MS_specific
Solyc05g054760	MS_specific
Solyc03g115870	MS_specific
Solyc01g094940	MS_specific
Solyc02g086860	MS_specific
Solyc02g072150	MS_specific
Solyc07g006830	MS_specific
Solyc06g082590	MS_specific
Solyc09g090410	MS_specific
Solyc11g042620	MS_specific
Solyc10g005640	MS_specific
Solyc06g007640	MS_specific
Solyc07g043130	MS_specific
Solyc01g104070	MS_specific
Solyc05g007160	MS_specific
Solyc02g078170	MS_specific
Solyc01g105410	MS_specific
Solyc03g116320	MS_specific
Solyc06g074040	MS_specific
Solyc06g075610	MS_specific
Solyc06g053170	MS_specific
Solyc01g088610	MS_specific
Solyc02g093620	MS_specific
Solyc02g090990	MS_specific
Solyc01g088430	MS_specific
Solyc01g010780	MS_specific
Solyc09g091150	MS_specific
Solyc04g015470	MS_specific
Solyc07g055210	MS_specific
Solyc04g078190	MS_specific
Solyc12g006920	MS_specific
Solyc11g010460	MS_specific
Solyc03g112780	MS_specific
Solyc04g064670	MS_specific
Solyc07g066350	MS_specific
Solyc07g047890	MS_specific
Solyc03g007460	MS_specific
Solyc05g050920	MS_specific
Solyc11g005720	MS_specific
Solyc07g006360	MS_specific
Solyc11g066360	MS_specific
Solyc02g086260	MS_specific
Solyc12g087790	MS_specific
Solyc07g007220	MS_specific
Solyc06g060870	MS_specific
Solyc01g073970	MS_specific
Solyc04g078610	MS_specific
Solyc01g096350	MS_specific
Solyc04g079400	MS_specific
Solyc12g096000	MS_specific
Solyc01g007930	MS_specific
Solyc06g083460	MS_specific
Solyc09g009400	MS_specific
Solyc04g074300	MS_specific
Solyc01g087190	MS_specific
Solyc08g079790	MS_specific
Solyc05g054390	MS_specific
Solyc04g071930	MS_specific
Solyc03g025970	MS_specific
Solyc06g060490	MS_specific
Solyc01g111610	MS_specific
Solyc02g079430	MS_specific
Solyc03g083996	MS_specific
Solyc03g080050	MS_specific
Solyc01g080540	MS_specific
Solyc04g015600	MS_specific
Solyc10g008020	MS_specific
Solyc03g005260	MS_specific
Solyc06g053450	MS_specific
Solyc03g117600	MS_specific
Solyc07g017510	MS_specific
Solyc09g065730	MS_specific
Solyc05g009820	MS_specific
Solyc05g008230	MS_specific
Solyc04g016200	MS_specific
Solyc04g008220	MS_specific
Solyc04g073990	MS_specific
Solyc12g007230	MS_specific
Solyc12g013900	MS_specific
Solyc03g120310	MS_specific
Solyc10g085030	MS_specific
Solyc06g073630	MS_specific
Solyc11g006190	MS_specific
Solyc06g061023	MS_specific
Solyc10g079420	MS_specific
Solyc03g083650	MS_specific
Solyc08g082570	MS_specific
Solyc01g098730	MS_specific
Solyc03g026040	MS_specific
Solyc01g101060	MS_specific
Solyc05g056120	MS_specific
Solyc01g067020	MS_specific
Solyc12g089040	MS_specific
Solyc03g112880	MS_specific
Solyc04g079800	MS_specific
Solyc05g052980	MS_specific
Solyc06g048950	MS_specific
Solyc11g006820	MS_specific
Solyc01g096600	MS_specific
Solyc03g098280	MS_specific
Solyc07g005440	MS_specific
Solyc01g109700	MS_specific
Solyc05g054450	MS_specific
Solyc10g018310	MS_specific
Solyc10g086500	MS_specific
Solyc02g081690	MS_specific
Solyc03g026320	MS_specific
Solyc05g013510	MS_specific
Solyc01g095670	MS_specific
Solyc07g064940	MS_specific
Solyc09g007650	MS_specific
Solyc02g093690	MS_specific
Solyc09g007870	MS_specific
Solyc05g012270	MS_specific
Solyc10g008280	MS_specific
Solyc03g111170	MS_specific
Solyc11g005380	MS_specific
Solyc03g005180	MS_specific
Solyc04g072020	MS_specific
Solyc02g093630	MS_specific
Solyc12g099000	MS_specific
Solyc07g063330	MS_specific
Solyc04g005350	MS_specific
Solyc07g064330	MS_specific
Solyc08g082690	MS_specific
Solyc11g010330	MS_specific
Solyc03g112200	MS_specific
Solyc06g050620	MS_specific
Solyc10g005520	MS_specific
Solyc06g073170	MS_specific
Solyc12g014100	MS_specific
Solyc04g079770	MS_specific
Solyc04g054800	MS_specific
Solyc03g122250	MS_specific
Solyc04g007015	MS_specific
Solyc10g084700	MS_specific
Solyc01g110100	MS_specific
Solyc06g053630	MS_specific
Solyc04g071870	MS_specific
Solyc08g007530	MS_specific
Solyc10g018300	MS_specific
Solyc06g065920	MS_specific
Solyc10g082030	MS_specific
Solyc04g074690	MS_specific
Solyc02g087290	MS_specific
Solyc01g108500	MS_specific
Solyc02g084440	MS_specific
Solyc06g082070	MS_specific
Solyc06g068330	MS_specific
Solyc06g073660	MS_specific
Solyc12g010430	MS_specific
Solyc06g063300	MS_specific
Solyc07g007330	MS_specific
Solyc07g064950	MS_specific
Solyc06g034077	MS_specific
Solyc08g078660	MS_specific
Solyc11g008450	MS_specific
Solyc05g005760	MS_specific
Solyc03g097780	MS_specific
Solyc01g010150	MS_specific
Solyc10g007030	MS_specific
Solyc01g079430	MS_specific
Solyc08g082400	MS_specific
Solyc12g038360	MS_specific
Solyc01g111350	MS_specific
Solyc06g076040	MS_specific
Solyc03g119970	MS_specific
Solyc11g071840	MS_specific
Solyc02g062160	MS_specific
Solyc01g091190	MS_specific
Solyc08g007240	MS_specific
Solyc11g010100	MS_specific
Solyc04g082630	MS_specific
Solyc04g077850	MS_specific
Solyc03g026290	MS_specific
Solyc07g053220	MS_specific
Solyc06g064810	MS_specific
Solyc04g005690	MS_specific
Solyc09g007750	MS_specific
Solyc06g068980	MS_specific
Solyc11g066680	MS_specific
Solyc09g007640	MS_specific
Solyc02g072140	MS_specific
Solyc09g008830	MS_specific
Solyc09g059470	MS_specific
Solyc11g068960	MS_specific
Solyc01g005250	MS_specific
Solyc01g005300	MS_specific
Solyc01g010215	MS_specific
Solyc10g044470	MS_specific
Solyc01g111830	MS_specific
Solyc06g082353	MS_specific
Solyc05g056570	MS_specific
Solyc02g092430	MS_specific
Solyc01g098750	MS_specific
Solyc06g048820	MS_specific
Solyc02g032510	MS_specific
Solyc01g109520	MS_specific
Solyc12g096550	MS_specific
Solyc02g065410	MS_specific
Solyc11g071320	MS_specific
Solyc05g014510	MS_specific
Solyc01g105700	MS_specific
Solyc05g050830	MS_specific
Solyc11g069400	MS_specific
Solyc01g028810	MS_specific
Solyc12g096470	MS_specific
Solyc07g005010	MS_specific
Solyc02g081200	MS_specific
Solyc08g077610	MS_specific
Solyc05g012640	MS_specific
Solyc11g027880	MS_specific
Solyc09g010690	MS_specific
Solyc08g079660	MS_specific
Solyc02g089200	MS_specific
Solyc07g066560	MS_specific
Solyc07g007950	MS_specific
Solyc07g053290	MS_specific
Solyc08g076950	MS_specific
Solyc02g037530	MS_specific
Solyc12g098600	MS_specific
Solyc10g054840	MS_specific
Solyc06g069580	MS_specific
Solyc05g014150	MS_specific
Solyc03g118810	MS_specific
Solyc09g083150	MS_specific
Solyc10g084250	MS_specific
Solyc10g084740	MS_specific
Solyc02g071260	MS_specific
Solyc02g087610	MS_specific
Solyc01g098640	MS_specific
Solyc11g068440	MS_specific
Solyc12g013840	MS_specific
Solyc04g074750	MS_specific
Solyc03g121550	MS_specific
Solyc05g054190	MS_specific
Solyc06g074370	MS_specific
Solyc02g085010	MS_specific
Solyc10g085790	MS_specific
Solyc03g096860	MS_specific
Solyc01g097310	MS_specific
Solyc04g009260	MS_specific
Solyc02g078260	MS_specific
Solyc05g050560	MS_specific
Solyc07g043160	MS_specific
Solyc01g106570	MS_specific
Solyc01g009420	MS_specific
Solyc01g098220	MS_specific
Solyc01g099600	MS_specific
Solyc02g071330	MS_specific
Solyc03g118240	MS_specific
Solyc05g049950	MS_specific
Solyc12g008770	MS_specific
Solyc06g068140	MS_specific
Solyc03g118080	MS_specific
Solyc04g054330	MS_specific
Solyc06g082140	MS_specific
Solyc08g082000	MS_specific
Solyc01g099090	MS_specific
Solyc03g117550	MS_specific
Solyc09g074350	MS_specific
Solyc01g105160	MS_specific
Solyc09g005970	MS_specific
Solyc03g111050	MS_specific
Solyc03g116710	MS_specific
Solyc05g051290	MS_specific
Solyc03g113380	MS_specific
Solyc02g079230	MS_specific
Solyc11g007580	MS_specific
Solyc01g091790	MS_specific
Solyc03g118370	MS_specific
Solyc02g078230	MS_specific
Solyc05g054580	MS_specific
Solyc03g007010	MS_specific
Solyc04g077570	MS_specific
Solyc10g081340	MS_specific
Solyc03g097020	MS_specific
Solyc04g008340	MS_specific
Solyc02g080410	MS_specific
Solyc04g008710	MS_specific
Solyc04g008570	MS_specific
Solyc10g078660	MS_specific
Solyc08g080240	MS_specific
Solyc10g079200	MS_specific
Solyc11g007070	MS_specific
Solyc01g100360	MS_specific
Solyc08g067970	MS_specific
Solyc03g123920	MS_specific
Solyc01g009070	MS_specific
Solyc03g120910	MS_specific
Solyc07g051920	MS_specific
Solyc07g054430	MS_specific
Solyc04g079970	MS_specific
Solyc08g008160	MS_specific
Solyc09g009290	MS_specific
Solyc12g057160	MS_specific
Solyc12g009875	MS_specific
Solyc01g079340	MS_specific
Solyc03g118130	MS_specific
Solyc11g040040	MS_specific
Solyc11g072000	MS_specific
Solyc03g093360	MS_specific
Solyc02g038817	MS_specific
Solyc11g017410	MS_specific
Solyc06g073300	MS_specific
Solyc09g005810	MS_specific
Solyc12g008580	MS_specific
Solyc04g016380	MS_specific
Solyc06g005360	MS_specific
Solyc01g087890	MS_specific
Solyc01g005380	MS_specific
Solyc07g066390	MS_specific
Solyc12g088650	MS_specific
Solyc03g095250	MS_specific
Solyc06g054080	MS_specific
Solyc07g048040	MS_specific
Solyc08g081310	MS_specific
Solyc04g064550	MS_specific
Solyc01g005570	MS_specific
Solyc11g072830	MS_specific
Solyc03g093150	MS_specific
Solyc08g077560	MS_specific
Solyc06g082060	MS_specific
Solyc03g033510	MS_specific
Solyc07g006570	MS_specific
Solyc01g080600	MS_specific
Solyc06g075010	MS_specific
Solyc12g099250	MS_specific
Solyc04g078540	MS_specific
Solyc03g095290	MS_specific
Solyc03g007850	MS_specific
Solyc01g005580	MS_specific
Solyc07g006510	MS_specific
Solyc06g083770	MS_specific
Solyc04g045525	MS_specific
Solyc08g042025	MS_specific
Solyc08g081140	MS_specific
Solyc09g074730	MS_specific
Solyc01g105130	MS_specific
Solyc09g075430	MS_specific
Solyc11g011960	MS_specific
Solyc12g099100	MS_specific
Solyc08g075100	MS_specific
Solyc04g074160	MS_specific
Solyc09g009380	MS_specific
Solyc07g065530	MS_specific
Solyc09g063130	MS_specific
Solyc02g087400	MS_specific
Solyc01g005530	MS_specific
Solyc02g088300	MS_specific
Solyc06g065100	MS_specific
Solyc06g063290	MS_specific
Solyc09g059170	MS_specific
Solyc06g068910	MS_specific
Solyc03g082560	MS_specific
Solyc07g055900	MS_specific
Solyc05g054960	MS_specific
Solyc03g120630	MS_specific
Solyc05g054990	MS_specific
Solyc05g006630	MS_specific
Solyc01g005620	MS_specific
Solyc12g005630	MS_specific
Solyc08g061100	MS_specific
Solyc07g007310	MS_specific
Solyc02g077710	MS_specific
Solyc05g005980	MS_specific
Solyc08g077030	MS_specific
Solyc07g008800	MS_specific
Solyc05g006430	MS_specific
Solyc07g042770	MS_specific
Solyc02g084600	MS_specific
Solyc01g099900	MS_specific
Solyc01g081640	MS_specific
Solyc03g033520	MS_specific
Solyc10g006870	MS_specific
Solyc02g089900	MS_specific
Solyc06g084460	MS_specific
Solyc10g008760	MS_specific
Solyc07g039347	MS_specific
Solyc10g078910	MS_specific
Solyc03g120720	MS_specific
Solyc08g081300	MS_specific
Solyc05g009800	MS_specific
Solyc06g006000	MS_specific
Solyc06g069250	MS_specific
Solyc11g066040	MS_specific
Solyc08g076160	MS_specific
Solyc11g012510	MS_specific
Solyc06g069010	MS_specific
Solyc03g114020	MS_specific
Solyc11g069460	MS_specific
Solyc01g091370	MS_specific
Solyc02g079250	MS_specific
Solyc03g019880	MS_specific
Solyc01g100780	MS_specific
Solyc09g090330	MS_specific
Solyc07g008540	MS_specific
Solyc03g093330	MS_specific
Solyc07g006320	MS_specific
Solyc04g049450	MS_specific
Solyc03g119150	MS_specific
Solyc10g078160	MS_specific
Solyc01g107730	MS_specific
Solyc10g074990	MS_specific
Solyc03g062790	MS_specific
Solyc03g082440	MS_specific
Solyc02g069770	MS_specific
Solyc05g006965	MS_specific
Solyc07g045050	MS_specific
Solyc09g090090	MS_specific
Solyc10g009400	MS_specific
Solyc11g069990	MS_specific
Solyc11g008810	MS_specific
Solyc03g121110	MS_specific
Solyc02g086830	MS_specific
Solyc05g009330	MS_specific
Solyc01g009970	MS_specific
Solyc02g088190	MS_specific
Solyc04g078520	MS_specific
Solyc09g083000	MS_specific
Solyc04g081400	MS_specific
Solyc05g015510	MS_specific
Solyc12g096390	MS_specific
Solyc02g071060	MS_specific
Solyc10g050890	MS_specific
Solyc06g071530	MS_specific
Solyc06g072780	MS_specific
Solyc11g007660	MS_specific
Solyc10g080390	MS_specific
Solyc12g044600	MS_specific
Solyc01g014620	MS_specific
Solyc08g066690	MS_specific
Solyc09g011780	MS_specific
Solyc06g083190	MS_specific
Solyc01g110370	MS_specific
Solyc10g075040	MS_specific
Solyc08g081830	MS_specific
Solyc05g015050	MS_specific
Solyc01g007740	MS_specific
Solyc02g069460	MS_specific
Solyc09g072880	MS_specific
Solyc01g094690	MS_specific
Solyc03g053130	MS_specific
Solyc02g093210	MS_specific
Solyc06g083440	MS_specific
Solyc01g057853	MS_specific
Solyc10g006950	MS_specific
Solyc05g024260	MS_specific
Solyc09g082710	MS_specific
Solyc01g005460	MS_specific
Solyc07g051860	MS_specific
Solyc08g079680	MS_specific
Solyc01g097980	MS_specific
Solyc10g077120	MS_specific
Solyc04g082640	MS_specific
Solyc06g073090	MS_specific
Solyc08g082010	MS_specific
Solyc02g070000	MS_specific
Solyc04g008290	MS_specific
Solyc12g010980	MS_specific
Solyc10g085980	MS_specific
Solyc07g006600	MS_specific
Solyc01g108570	MS_specific
Solyc04g072570	MS_specific
Solyc03g096980	MS_specific
Solyc10g007440	MS_specific
Solyc07g043050	MS_specific
Solyc04g016175	MS_specific
Solyc03g078580	MS_specific
Solyc06g068460	MS_specific
Solyc01g086870	MS_specific
Solyc07g066030	MS_specific
Solyc03g113690	MS_specific
Solyc06g060260	MS_specific
Solyc07g044780	MS_specific
Solyc01g111760	MS_specific
Solyc12g099705	MS_specific
Solyc05g053280	MS_specific
Solyc01g095620	MS_specific
Solyc06g060890	MS_specific
Solyc09g018750	MS_specific
Solyc03g112310	MS_specific
Solyc01g091580	MS_specific
Solyc07g062070	MS_specific
Solyc04g015850	MS_specific
Solyc08g068880	MS_specific
Solyc03g025840	MS_specific
Solyc12g011010	MS_specific
Solyc09g011830	MS_specific
Solyc03g117210	MS_specific
Solyc12g056170	MS_specific
Solyc10g044520	MS_specific
Solyc11g012670	MS_specific
Solyc05g050530	MS_specific
Solyc03g079930	MS_specific
Solyc04g080820	MS_specific
Solyc07g066320	MS_specific
Solyc02g080560	MS_specific
Solyc01g099510	MS_specific
Solyc01g005520	MS_specific
Solyc01g104370	MS_specific
Solyc04g078590	MS_specific
Solyc01g095460	MS_specific
Solyc02g068720	MS_specific
Solyc12g040690	MS_specific
Solyc12g005470	MS_specific
Solyc09g009950	MS_specific
Solyc11g006350	MS_specific
Solyc04g080490	MS_specific
Solyc01g079880	MS_specific
Solyc01g103590	MS_specific
Solyc01g089857	MS_specific
Solyc01g008100	MS_specific
Solyc03g119440	MS_specific
Solyc06g071350	MS_specific
Solyc01g067280	MS_specific
Solyc10g078550	MS_specific
Solyc10g008040	MS_specific
Solyc05g009410	MS_specific
Solyc01g095110	MS_specific
Solyc10g078680	MS_specific
Solyc04g015330	MS_specific
Solyc02g088460	MS_specific
Solyc12g099830	MS_specific
Solyc04g072490	MS_specific
Solyc05g014100	MS_specific
Solyc06g062980	MS_specific
Solyc06g053840	MS_specific
Solyc01g108030	MS_specific
Solyc05g009210	MS_specific
Solyc03g120170	MS_specific
Solyc06g066080	MS_specific
Solyc02g086550	MS_specific
Solyc09g010100	MS_specific
Solyc05g056020	MS_specific
Solyc07g005850	MS_specific
Solyc08g005960	MS_specific
Solyc05g050500	MS_specific
Solyc06g007610	MS_specific
Solyc10g080370	MS_specific
Solyc10g086060	MS_specific
Solyc03g025230	MS_specific
Solyc08g067830	MS_specific
Solyc09g008040	MS_specific
Solyc06g071920	MS_specific
Solyc11g005700	MS_specific
Solyc09g009940	MS_specific
Solyc12g008540	MS_specific
Solyc07g042390	MS_specific
Solyc05g008260	MS_specific
Solyc08g065980	MS_specific
Solyc10g150145	MS_specific
Solyc10g085070	MS_specific
Solyc01g104770	MS_specific
Solyc11g066400	MS_specific
Solyc08g074290	MS_specific
Solyc11g008980	MS_specific
Solyc10g074980	MS_specific
Solyc02g067690	MS_specific
Solyc07g052680	MS_specific
Solyc05g050930	MS_specific
Solyc09g074450	MS_specific
Solyc01g088640	MS_specific
Solyc01g080840	MS_specific
Solyc04g082480	MS_specific
Solyc12g014470	MS_specific
Solyc07g064180	MS_specific
Solyc01g111420	MS_specific
Solyc12g055810	MS_specific
Solyc03g080060	MS_specific
Solyc06g075080	MS_specific
Solyc06g072440	MS_specific
Solyc06g071820	MS_specific
Solyc11g065960	MS_specific
Solyc07g005660	MS_specific
Solyc04g026200	MS_specific
Solyc07g065700	MS_specific
Solyc11g066130	MS_specific
Solyc09g007850	MS_specific
Solyc05g020020	MS_specific
Solyc07g008100	MS_specific
Solyc10g008850	MS_specific
Solyc08g075960	MS_specific
Solyc04g055090	MS_specific
Solyc10g009080	MS_specific
Solyc06g082190	MS_specific
Solyc01g110360	MS_specific
Solyc03g120080	MS_specific
Solyc09g061440	MS_specific
Solyc07g055310	MS_specific
Solyc01g090180	MS_specific
Solyc02g064660	MS_specific
Solyc05g055630	MS_specific
Solyc02g083460	MS_specific
Solyc08g041770	MS_specific
Solyc10g081080	MS_specific
Solyc10g079990	MS_specific
Solyc07g055170	MS_specific
Solyc02g067320	MS_specific
Solyc12g011280	MS_specific
Solyc02g070260	MS_specific
Solyc08g062560	MS_specific
Solyc05g049900	MS_specific
Solyc03g116110	MS_specific
Solyc03g006050	MS_specific
Solyc03g116540	MS_specific
Solyc02g093590	MS_specific
Solyc10g078920	MS_specific
Solyc05g053310	MS_specific
Solyc07g063860	MS_specific
Solyc04g080360	MS_specific
Solyc07g063540	MS_specific
Solyc12g009590	MS_specific
Solyc06g060720	MS_specific
Solyc09g057580	MS_specific
Solyc07g055930	MS_specific
Solyc03g115770	MS_specific
Solyc07g008670	MS_specific
Solyc03g083100	MS_specific
Solyc12g042600	MS_specific
Solyc05g052350	MS_specific
Solyc10g080450	MS_specific
Solyc01g094500	MS_specific
Solyc12g044410	MS_specific
Solyc01g058190	MS_specific
Solyc08g059730	MS_specific
Solyc12g094630	MS_specific
Solyc07g062640	MS_specific
Solyc07g066070	MS_specific
Solyc05g017980	MS_specific
Solyc02g077230	MS_specific
Solyc10g075160	MS_specific
Solyc04g080450	MS_specific
Solyc07g006200	MS_specific
Solyc11g062370	MS_specific
Solyc12g009940	MS_specific
Solyc04g081190	MS_specific
Solyc02g086770	MS_specific
Solyc03g093200	MS_specific
Solyc02g094330	MS_specific
Solyc03g114460	MS_specific
Solyc06g051540	MS_specific
Solyc09g014770	MS_specific
Solyc11g069710	MS_specific
Solyc11g008540	MS_specific
Solyc09g010880	MS_specific
Solyc01g005910	MS_specific
Solyc04g026110	MS_specific
Solyc03g045110	MS_specific
Solyc05g016030	MS_specific
Solyc09g074650	MS_specific
Solyc03g097850	MS_specific
Solyc09g011070	MS_specific
Solyc09g090270	MS_specific
Solyc04g081370	MS_specific
Solyc08g079510	MS_specific
Solyc02g081330	MS_specific
Solyc11g017270	MS_specific
Solyc01g008600	MS_specific
Solyc05g023750	MS_specific
Solyc05g055450	MS_specific
Solyc04g009030	MS_specific
Solyc02g079360	MS_specific
Solyc02g079860	MS_specific
Solyc12g049560	MS_specific
Solyc07g045255	MS_specific
Solyc08g081945	MS_specific
Solyc01g100430	MS_specific
Solyc12g013510	MS_specific
Solyc02g021430	MS_specific
Solyc09g098510	MS_specific
Solyc10g084430	MS_specific
Solyc06g072990	MS_specific
Solyc03g063290	MS_specific
Solyc03g115900	MS_specific
Solyc12g096020	MS_specific
Solyc03g119960	MS_specific
Solyc07g006010	MS_specific
Solyc11g012220	MS_specific
Solyc11g010120	MS_specific
Solyc10g005630	MS_specific
Solyc09g008550	MS_specific
Solyc07g054440	MS_specific
Solyc10g008580	MS_specific
Solyc09g098170	MS_specific
Solyc06g060880	MS_specific
Solyc02g081590	MS_specific
Solyc03g082430	MS_specific
Solyc02g086180	MS_specific
Solyc01g102310	MS_specific
Solyc04g077970	MS_specific
Solyc06g060400	MS_specific
Solyc06g073410	MS_specific
Solyc07g053600	MS_specific
Solyc01g079590	MS_specific
Solyc03g117040	MS_specific
Solyc12g096030	MS_specific
Solyc09g065330	MS_specific
Solyc09g098310	MS_specific
Solyc08g067250	MS_specific
Solyc03g005730	MS_specific
Solyc06g048890	MS_specific
Solyc03g113740	MS_specific
Solyc08g083080	MS_specific
Solyc06g007760	MS_specific
Solyc03g118800	MS_specific
Solyc01g111110	MS_specific
Solyc10g083210	MS_specific
Solyc03g078520	MS_specific
Solyc06g074240	MS_specific
Solyc12g007120	MS_specific
Solyc01g009050	MS_specific
Solyc03g083570	MS_specific
Solyc12g005660	MS_specific
Solyc05g015710	MS_specific
Solyc12g055740	MS_specific
Solyc01g104280	MS_specific
Solyc06g065970	MS_specific
Solyc08g082620	MS_specific
Solyc01g086800	MS_specific
Solyc07g066600	MS_specific
Solyc12g007010	MS_specific
Solyc06g060360	MS_specific
Solyc01g094720	MS_specific
Solyc10g086700	MS_specific
Solyc01g106000	MS_specific
Solyc01g080300	MS_specific
Solyc12g010060	MS_specific
Solyc04g077060	MS_specific
Solyc04g014740	MS_specific
Solyc05g052780	MS_specific
Solyc02g082700	MS_specific
Solyc08g068290	MS_specific
Solyc06g068760	MS_specific
Solyc11g072190	MS_specific
Solyc01g087360	MS_specific
Solyc03g120640	MS_specific
Solyc01g073750	MS_specific
Solyc08g005310	MS_specific
Solyc09g063030	MS_specific
Solyc02g065070	MS_specific
Solyc04g009740	MS_specific
Solyc04g079420	MS_specific
Solyc03g094030	MS_specific
Solyc11g056680	MS_specific
Solyc12g044240	MS_specific
Solyc12g014140	MS_specific
Solyc09g098290	MS_specific
Solyc06g066030	MS_specific
Solyc08g083050	MS_specific
Solyc08g075280	MS_specific
Solyc12g056840	MS_specific
Solyc03g121450	MS_specific
Solyc07g065670	MS_specific
Solyc12g099970	MS_specific
Solyc02g032850	MS_specific
Solyc07g052480	MS_specific
Solyc04g079990	MS_specific
Solyc04g082110	MS_specific
Solyc11g006770	MS_specific
Solyc12g017690	MS_specific
Solyc03g096460	MS_specific
Solyc11g007680	MS_specific
Solyc03g120320	MS_specific
Solyc05g013330	MS_specific
Solyc04g072038	MS_specific
Solyc03g006840	MS_specific
Solyc02g084900	MS_specific
Solyc05g009460	MS_specific
Solyc07g053050	MS_specific
Solyc03g118310	MS_specific
Solyc04g056580	MS_specific
Solyc11g072540	MS_specific
Solyc02g082190	MS_specific
Solyc10g080780	MS_specific
Solyc09g015520	MS_specific
Solyc08g080120	MS_specific
Solyc03g117980	MS_specific
Solyc05g005930	MS_specific
Solyc01g104970	MS_specific
Solyc03g119860	MS_specific
Solyc03g117340	MS_specific
Solyc05g053470	MS_specific
Solyc11g018620	MS_specific
Solyc06g074090	MS_specific
Solyc02g014360	MS_specific
Solyc09g074210	MS_specific
Solyc03g112360	MS_specific
Solyc03g119760	MS_specific
Solyc03g095610	MS_specific
Solyc03g044190	MS_specific
Solyc10g079060	MS_specific
Solyc02g081030	MS_specific
Solyc04g007890	MS_specific
Solyc10g077040	MS_specific
Solyc02g091090	MS_specific
Solyc03g007890	MS_specific
Solyc03g006070	MS_specific
Solyc01g100520	MS_specific
Solyc03g117300	MS_specific
Solyc11g073230	MS_specific
Solyc02g081070	MS_specific
Solyc05g025513	MS_specific
Solyc06g084410	MS_specific
Solyc03g119920	MS_specific
Solyc09g014900	MS_specific
Solyc08g081930	MS_specific
Solyc12g062870	MS_specific
Solyc03g119950	MS_specific
Solyc11g012100	MS_specific
Solyc06g073730	MS_specific
Solyc01g091900	MS_specific
Solyc01g007250	MS_specific
Solyc04g074670	MS_specific
Solyc03g025200	MS_specific
Solyc08g067320	MS_specific
Solyc12g096990	MS_specific
Solyc05g052480	MS_specific
Solyc09g061860	MS_specific
Solyc03g118410	MS_specific
Solyc07g042460	MS_specific
Solyc05g009920	MS_specific
Solyc12g098980	MS_specific
Solyc04g078000	MS_specific
Solyc10g006370	MS_specific
Solyc08g076290	MS_specific
Solyc03g115980	MS_specific
Solyc02g072210	MS_specific
Solyc03g122110	MS_specific
Solyc04g076090	MS_specific
Solyc12g015780	MS_specific
Solyc08g061570	MS_specific
Solyc05g055360	MS_specific
Solyc11g013260	MS_specific
Solyc07g056140	MS_specific
Solyc12g100040	MS_specific
Solyc04g082570	MS_specific
Solyc04g014710	MS_specific
Solyc03g006590	MS_specific
Solyc08g076960	MS_specific
Solyc12g009020	MS_specific
Solyc01g112280	MS_specific
Solyc01g006480	MS_specific
Solyc03g062710	MS_specific
Solyc05g054545	MS_specific
Solyc02g085910	MS_specific
Solyc07g005730	MS_specific
Solyc07g006690	MS_specific
Solyc06g007120	MS_specific
Solyc10g006230	MS_specific
Solyc02g069510	MS_specific
Solyc09g014380	MS_specific
Solyc07g006340	MS_specific
Solyc11g020870	MS_specific
Solyc03g005310	MS_specific
Solyc03g096990	MS_specific
Solyc02g092050	MS_specific
Solyc08g005430	MS_specific
Solyc11g006680	MS_specific
Solyc02g069400	MS_specific
Solyc09g059550	MS_specific
Solyc09g007880	MS_specific
Solyc08g081080	MS_specific
Solyc01g096940	MS_specific
Solyc04g009610	MS_specific
Solyc12g056980	MS_specific
Solyc02g067070	MS_specific
Solyc02g065170	MS_specific
Solyc06g069170	MS_specific
Solyc01g007770	MS_specific
Solyc05g052850	MS_specific
Solyc10g011760	MS_specific
Solyc01g007950	MS_specific
Solyc01g104020	MS_specific
Solyc01g067290	MS_specific
Solyc03g121570	MS_specific
Solyc10g081910	MS_specific
Solyc03g033560	MS_specific
Solyc01g098340	MS_specific
Solyc03g113980	MS_specific
Solyc12g006490	MS_specific
Solyc02g085470	MS_specific
Solyc07g017780	MS_specific
Solyc06g083370	MS_specific
Solyc07g064970	MS_specific
Solyc08g013730	MS_specific
Solyc02g071000	MS_specific
Solyc05g054950	MS_specific
Solyc09g065240	MS_specific
Solyc10g009180	MS_specific
Solyc05g006570	MS_specific
Solyc02g067460	MS_specific
Solyc10g081820	MS_specific
Solyc11g069940	MS_specific
Solyc02g090890	MS_specific
Solyc02g078590	MS_specific
Solyc04g080610	MS_specific
Solyc06g071960	MS_specific
Solyc04g005800	MS_specific
Solyc03g093460	MS_specific
Solyc09g007770	MS_specific
Solyc12g010050	MS_specific
Solyc07g062410	MS_specific
Solyc12g099920	MS_specific
Solyc04g040160	MS_specific
Solyc02g084370	MS_specific
Solyc02g082430	MS_specific
Solyc07g043400	MS_specific
Solyc10g044780	MS_specific
Solyc07g056340	MS_specific
Solyc03g122100	MS_specific
Solyc03g117690	MS_specific
Solyc06g071810	MS_specific
Solyc08g007990	MS_specific
Solyc08g081040	MS_specific
Solyc04g076060	MS_specific
Solyc03g005140	MS_specific
Solyc04g074535	MS_specific
Solyc03g118530	MS_specific
Solyc06g034110	MS_specific
Solyc12g095770	MS_specific
Solyc09g005850	MS_specific
Solyc11g016990	MS_specific
Solyc12g008380	MS_specific
Solyc10g080040	MS_specific
Solyc05g014310	MS_specific
Solyc12g096770	MS_specific
Solyc04g071250	MS_specific
Solyc07g049410	MS_specific
Solyc07g065790	MS_specific
Solyc05g005670	MS_specific
Solyc07g062543	MS_specific
Solyc12g036850	MS_specific
Solyc06g007980	MS_specific
Solyc07g008900	MS_specific
Solyc01g097130	MS_specific
Solyc06g072120	MS_specific
Solyc05g023995	MS_specific
Solyc07g062860	MS_specific
Solyc08g061980	MS_specific
Solyc06g074070	MS_specific
Solyc03g118320	MS_specific
Solyc06g062840	MS_specific
Solyc09g082210	MS_specific
Solyc02g077650	MS_specific
Solyc03g111840	MS_specific
Solyc03g123500	MS_specific
Solyc04g049550	MS_specific
Solyc11g072040	MS_specific
Solyc01g097780	MS_specific
Solyc03g093140	MS_specific
Solyc09g075750	MS_specific
Solyc12g096100	MS_specific
Solyc02g067250	MS_specific
Solyc07g049260	MS_specific
Solyc12g042360	MS_specific
Solyc03g121120	MS_specific
Solyc07g054850	MS_specific
Solyc10g079050	MS_specific
Solyc04g074770	MS_specific
Solyc02g086680	MS_specific
Solyc02g086350	MS_specific
Solyc02g069840	MS_specific
Solyc04g051183	MS_specific
Solyc01g100820	MS_specific
Solyc08g005000	MS_specific
Solyc07g042190	MS_specific
Solyc09g010660	MS_specific
Solyc02g070710	MS_specific
Solyc07g006050	MS_specific
Solyc04g071360	MS_specific
Solyc02g004007	MS_specific
Solyc07g006370	MS_specific
Solyc09g009250	MS_specific
Solyc12g014420	MS_specific
Solyc04g005280	MS_specific
Solyc10g005760	MS_specific
Solyc01g099740	MS_specific
Solyc07g006550	MS_specific
Solyc05g008010	MS_specific
Solyc02g069930	MS_specific
Solyc01g090870	MS_specific
Solyc11g064890	MS_specific
Solyc02g080510	MS_specific
Solyc07g005950	MS_specific
Solyc01g009010	MS_specific
Solyc07g052290	MS_specific
Solyc03g044470	MS_specific
Solyc03g123720	MS_specific
Solyc07g008850	MS_specific
Solyc02g032200	MS_specific
Solyc01g011090	MS_specific
Solyc12g150101	MS_specific
Solyc01g096570	MS_specific
Solyc09g007810	MS_specific
Solyc06g083300	MS_specific
Solyc02g070810	MS_specific
Solyc05g053410	MS_specific
Solyc02g024010	MS_specific
Solyc07g066650	MS_specific
Solyc01g008730	MS_specific
Solyc03g114800	MS_specific
Solyc02g068990	MS_specific
Solyc09g072670	MS_specific
[truncated: 7,372 more rows]

## Sheet: GC-MS
geneId	diff_peak
Solyc01g080640	MS_specific
Solyc09g075830	MS_specific
Solyc10g086180	MS_specific
Solyc01g068100	MS_specific
Solyc07g053360	MS_specific
Solyc01g102580	MS_specific
Solyc04g081260	MS_specific
Solyc01g111400	MS_specific
Solyc01g088100	MS_specific
Solyc01g103450	MS_specific
Solyc10g083650	MS_specific
Solyc04g077470	MS_specific
Solyc02g077630	MS_specific
Solyc05g052980	MS_specific
Solyc02g085340	MS_specific
Solyc08g076930	MS_specific
Solyc10g079820	MS_specific
Solyc07g065770	MS_specific
Solyc04g051510	MS_specific
Solyc08g005050	MS_specific
Solyc12g006980	MS_specific
Solyc02g088530	MS_specific
Solyc01g095590	MS_specific
Solyc06g036170	MS_specific
Solyc03g097740	MS_specific
Solyc02g086730	MS_specific
Solyc03g117950	MS_specific
Solyc02g092790	MS_specific
Solyc01g090950	MS_specific
Solyc01g103780	MS_specific
Solyc02g077090	MS_specific
Solyc09g007910	MS_specific
Solyc03g097170	MS_specific
Solyc04g054910	MS_specific
Solyc09g074930	MS_specific
Solyc02g078320	MS_specific
Solyc03g119530	MS_specific
Solyc05g009360	MS_specific
Solyc06g076480	MS_specific
Solyc11g065320	MS_specific
Solyc12g006970	MS_specific
Solyc06g071210	MS_specific
Solyc02g078670	MS_specific
Solyc11g011260	MS_specific
Solyc04g016330	MS_specific
Solyc06g062990	MS_specific
Solyc04g079960	MS_specific
Solyc11g005380	MS_specific
Solyc04g008770	MS_specific
Solyc01g107340	MS_specific
Solyc01g010310	MS_specific
Solyc02g091470	MS_specific
Solyc06g073720	MS_specific
Solyc05g011920	MS_specific
Solyc01g094750	MS_specific
Solyc11g072050	MS_specific
Solyc09g092380	MS_specific
Solyc03g096840	MS_specific
Solyc07g064130	MS_specific
Solyc12g011450	MS_specific
Solyc06g005940	MS_specific
Solyc02g083820	MS_specific
Solyc05g007870	MS_specific
Solyc03g006300	MS_specific
Solyc06g071790	MS_specific
Solyc11g071800	MS_specific
Solyc03g026020	MS_specific
Solyc02g063450	MS_specific
Solyc04g077610	MS_specific
Solyc09g091990	MS_specific
Solyc05g013220	MS_specific
Solyc03g120500	MS_specific
Solyc09g089640	MS_specific
Solyc01g108900	MS_specific
Solyc07g007390	MS_specific
Solyc02g090030	MS_specific
Solyc01g091200	MS_specific
Solyc11g065070	MS_specific
Solyc05g008390	MS_specific
Solyc10g083610	MS_specific
Solyc06g069530	MS_specific
Solyc10g006920	MS_specific
Solyc02g072080	MS_specific
Solyc02g086740	MS_specific
Solyc10g006890	MS_specific
Solyc10g079560	MS_specific
Solyc09g064520	MS_specific
Solyc07g065830	MS_specific
Solyc06g150137	MS_specific
Solyc08g080080	MS_specific
Solyc01g010900	MS_specific
Solyc11g010270	MS_specific
Solyc12g017230	MS_specific
Solyc01g110430	MS_specific
Solyc05g007140	MS_specific
Solyc01g107350	MS_specific
Solyc08g077460	MS_specific
Solyc10g081650	MS_specific
Solyc06g076590	MS_specific
Solyc01g100360	MS_specific
Solyc05g008370	MS_specific
Solyc02g080660	MS_specific
Solyc04g009540	MS_specific
Solyc01g104050	MS_specific
Solyc02g070940	MS_specific
Solyc01g105035	MS_specific
Solyc08g082610	MS_specific
Solyc11g008390	MS_specific
Solyc03g083060	MS_specific
Solyc03g121880	MS_specific
Solyc09g075720	MS_specific
Solyc01g091530	MS_specific
Solyc02g082510	MS_specific
Solyc10g079755	MS_specific
Solyc04g082420	MS_specific
Solyc04g054480	MS_specific
Solyc10g009390	MS_specific
Solyc11g065830	MS_specific
Solyc07g053320	MS_specific
Solyc02g069490	MS_specific
Solyc03g046580	MS_specific
Solyc05g007050	MS_specific
Solyc04g080873	MS_specific
Solyc08g080780	MS_specific
Solyc07g062730	MS_specific
Solyc04g079900	MS_specific
Solyc01g096370	MS_specific
Solyc10g079130	MS_specific
Solyc04g078680	MS_specific
Solyc01g028860	MS_specific
Solyc11g013490	MS_specific
Solyc11g012290	MS_specific
Solyc07g065370	MS_specific
Solyc01g008970	MS_specific
Solyc10g080080	MS_specific
Solyc08g077530	MS_specific
Solyc02g071160	MS_specific
Solyc04g077510	MS_specific
Solyc04g081550	MS_specific
Solyc07g009330	MS_specific
Solyc01g104670	MS_specific
Solyc06g059760	MS_specific
Solyc01g107200	MS_specific
Solyc12g098310	MS_specific
Solyc11g066900	MS_specific
Solyc02g092470	MS_specific
Solyc03g005230	MS_specific
Solyc12g056220	MS_specific
Solyc09g065380	MS_specific
Solyc07g064670	MS_specific
Solyc04g079980	MS_specific
Solyc08g005610	MS_specific
Solyc03g120510	MS_specific
Solyc06g060120	MS_specific
Solyc06g074530	MS_specific
Solyc09g005430	MS_specific
Solyc01g068080	MS_specific
Solyc04g014720	MS_specific
Solyc02g089640	MS_specific
Solyc02g079200	MS_specific
Solyc04g011580	MS_specific
Solyc05g008200	MS_specific
Solyc07g065200	MS_specific
Solyc08g060810	MS_specific
Solyc02g090070	MS_specific
Solyc07g052200	MS_specific
Solyc03g118690	MS_specific
Solyc06g062950	MS_specific
Solyc01g006820	MS_specific
Solyc03g097030	MS_specific
Solyc01g103970	MS_specific
Solyc08g077120	MS_specific
Solyc03g078640	MS_specific
Solyc02g072300	MS_specific
Solyc03g059490	MS_specific
Solyc07g005880	MS_specific
Solyc07g043620	MS_specific
Solyc04g056270	MS_specific
Solyc05g050700	MS_specific
Solyc02g088800	MS_specific
Solyc09g011840	MS_specific
Solyc01g105050	MS_specific
Solyc08g013830	MS_specific
Solyc01g080080	MS_specific
Solyc10g079100	MS_specific
Solyc10g080550	MS_specific
Solyc07g056010	MS_specific
Solyc04g082010	MS_specific
Solyc05g056140	MS_specific
Solyc07g043480	MS_specific
Solyc03g096670	MS_specific
Solyc11g008910	MS_specific
Solyc11g066500	MS_specific
Solyc03g111010	MS_specific
Solyc03g115665	MS_specific
Solyc08g066600	MS_specific
Solyc03g118420	MS_specific
Solyc12g089140	MS_specific
Solyc03g118210	MS_specific
Solyc01g106690	MS_specific
Solyc07g044860	MS_specific
Solyc04g076850	MS_specific
Solyc01g096810	MS_specific
Solyc08g081190	MS_specific
Solyc10g084640	MS_specific
Solyc12g099900	MS_specific
Solyc05g006770	MS_specific
Solyc02g080530	MS_specific
Solyc07g008250	MS_specific
Solyc08g079910	MS_specific
Solyc02g089630	MS_specific
Solyc01g008140	MS_specific
Solyc06g007510	MS_specific
Solyc11g069330	MS_specific
Solyc06g063370	MS_specific
Solyc02g093410	MS_specific
Solyc02g068350	MS_specific
Solyc03g007560	MS_specific
Solyc03g113710	MS_specific
Solyc05g008860	MS_specific
Solyc12g009400	MS_specific
Solyc03g113540	MS_specific
Solyc05g054080	MS_specific
Solyc08g078190	MS_specific
Solyc04g053080	MS_specific
Solyc05g007680	MS_specific
Solyc02g067980	MS_specific
Solyc10g086390	MS_specific
Solyc10g006330	MS_specific
Solyc06g084420	MS_specific
Solyc02g092360	MS_specific
Solyc02g084710	MS_specific
Solyc06g005670	MS_specific
Solyc01g095430	MS_specific
Solyc03g007590	MS_specific
Solyc01g097310	MS_specific
Solyc01g104950	MS_specific
Solyc01g108300	MS_specific
Solyc03g097190	MS_specific
Solyc05g013720	MS_specific
Solyc09g005290	MS_specific
Solyc12g010020	MS_specific
Solyc02g088680	MS_specific
Solyc02g078330	MS_specific
Solyc02g083760	MS_specific
Solyc10g007500	MS_specific
Solyc02g091840	MS_specific
Solyc02g090390	MS_specific
Solyc04g081080	MS_specific
Solyc05g013570	MS_specific
Solyc05g005920	MS_specific
Solyc10g008400	MS_specific
Solyc07g063110	MS_specific
Solyc06g068870	MS_specific
Solyc07g062950	MS_specific
Solyc09g010840	MS_specific
Solyc08g061130	MS_specific
Solyc08g075680	MS_specific
Solyc07g007550	MS_specific
Solyc02g089740	MS_specific
Solyc01g067400	MS_specific
Solyc04g015750	MS_specific
Solyc01g005550	MS_specific
Solyc06g083460	MS_specific
Solyc10g083630	MS_specific
Solyc03g096780	MS_specific
Solyc01g103530	MS_specific
Solyc01g067660	MS_specific
Solyc02g087760	MS_specific
Solyc08g005440	MS_specific
Solyc04g064790	MS_specific
Solyc04g074520	MS_specific
Solyc08g076030	MS_specific
Solyc12g010030	MS_specific
Solyc05g008260	MS_specific
Solyc03g119780	MS_specific
Solyc06g076770	MS_specific
Solyc02g069170	MS_specific
Solyc04g076110	MS_specific
Solyc05g005950	MS_specific
Solyc08g078020	MS_specific
Solyc03g005870	MS_specific
Solyc03g080195	MS_specific
Solyc02g069290	MS_specific
Solyc11g012440	MS_specific
Solyc09g075080	MS_specific
Solyc03g006970	MS_specific
Solyc01g080200	MS_specific
Solyc10g005520	MS_specific
Solyc09g065200	MS_specific
Solyc06g072160	MS_specific
Solyc07g005400	MS_specific
Solyc06g005430	MS_specific
Solyc04g080960	MS_specific
Solyc05g055430	MS_specific
Solyc02g086440	MS_specific
Solyc05g053060	MS_specific
Solyc01g080890	MS_specific
Solyc12g099370	MS_specific
Solyc03g025170	MS_specific
Solyc03g005050	MS_specific
Solyc01g081410	MS_specific
Solyc01g098080	MS_specific
Solyc02g081200	MS_specific
Solyc08g079670	MS_specific
Solyc04g074270	MS_specific
Solyc10g008610	MS_specific
Solyc07g007350	MS_specific
Solyc02g082250	MS_specific
Solyc09g089850	MS_specific
Solyc01g094050	MS_specific
Solyc06g005850	MS_specific
Solyc11g065120	MS_specific
Solyc01g007250	MS_specific
Solyc02g092780	MS_specific
Solyc02g092980	MS_specific
Solyc04g071650	MS_specific
Solyc05g012380	MS_specific
Solyc04g072760	MS_specific
Solyc05g005590	MS_specific
Solyc04g010290	MS_specific
Solyc09g007320	MS_specific
Solyc05g010420	MS_specific
Solyc02g088070	MS_specific
Solyc04g063380	MS_specific
Solyc01g080130	MS_specific
Solyc05g055440	MS_specific
Solyc02g081170	MS_specific
Solyc07g065080	MS_specific
Solyc08g079090	MS_specific
Solyc06g059750	MS_specific
Solyc03g033515	MS_specific
Solyc05g012790	MS_specific
Solyc02g067060	MS_specific
Solyc03g025340	MS_specific
Solyc09g014280	MS_specific
Solyc09g090680	MS_specific
Solyc04g080230	MS_specific
Solyc11g011020	MS_specific
Solyc09g082170	MS_specific
Solyc07g063850	MS_specific
Solyc04g082580	MS_specific
Solyc12g008640	MS_specific
Solyc10g077120	MS_specific
Solyc03g113530	MS_specific
Solyc06g061020	MS_specific
Solyc01g095370	MS_specific
Solyc07g049390	MS_specific
Solyc10g081580	MS_specific
Solyc11g010320	MS_specific
Solyc02g083810	MS_specific
Solyc11g018590	MS_specific
Solyc08g082250	MS_specific
Solyc04g008850	MS_specific
Solyc01g087210	MS_specific
Solyc07g006540	MS_specific
Solyc08g081060	MS_specific
Solyc01g080480	MS_specific
Solyc12g005270	MS_specific
Solyc01g008960	MS_specific
Solyc07g055290	MS_specific
Solyc12g044600	MS_specific
Solyc03g121890	MS_specific
Solyc05g052550	MS_specific
Solyc01g090440	MS_specific
Solyc05g009680	MS_specific
Solyc05g014640	MS_specific
Solyc10g081440	MS_specific
Solyc01g106290	MS_specific
Solyc03g112370	MS_specific
Solyc06g082010	MS_specific
Solyc03g123830	MS_specific
Solyc01g111360	MS_specific
Solyc10g078550	MS_specific
Solyc04g072900	MS_specific
Solyc07g045300	MS_specific
Solyc08g076520	MS_specific
Solyc01g079240	MS_specific
Solyc06g009370	MS_specific
Solyc01g109700	MS_specific
Solyc01g086920	MS_specific
Solyc09g074270	MS_specific
Solyc05g056470	MS_specific
Solyc01g087080	MS_specific
Solyc03g006490	MS_specific
Solyc12g014080	MS_specific
Solyc04g076380	MS_specific
Solyc08g080500	MS_specific
Solyc04g014680	MS_specific
Solyc09g009210	MS_specific
Solyc02g085580	MS_specific
Solyc06g062540	MS_specific
Solyc09g009970	MS_specific
Solyc05g054190	MS_specific
Solyc10g044900	MS_specific
Solyc08g065980	MS_specific
Solyc09g090540	MS_specific
Solyc05g009310	MS_specific
Solyc06g063070	MS_specific
Solyc08g067410	MS_specific
Solyc07g063680	MS_specific
Solyc11g005450	MS_specific
Solyc01g079090	MS_specific
Solyc05g005080	MS_specific
Solyc06g066000	MS_specific
Solyc02g078370	MS_specific
Solyc07g007230	MS_specific
Solyc07g005470	MS_specific
Solyc06g069120	MS_specific
Solyc07g065810	MS_specific
Solyc09g092390	MS_specific
Solyc01g111560	MS_specific
Solyc05g007240	MS_specific
Solyc01g107800	MS_specific
Solyc04g082260	MS_specific
Solyc06g073450	MS_specific
Solyc08g078810	MS_specific
Solyc05g017760	MS_specific
Solyc08g077610	MS_specific
Solyc09g075400	MS_specific
Solyc05g052050	MS_specific
Solyc02g078170	MS_specific
Solyc02g079950	MS_specific
Solyc11g010810	MS_specific
Solyc07g055200	MS_specific
Solyc04g071360	MS_specific
Solyc07g055100	MS_specific
Solyc10g078310	MS_specific
Solyc03g095610	MS_specific
Solyc06g048630	MS_specific
Solyc11g068510	MS_specific
Solyc04g082790	MS_specific
Solyc04g075000	MS_specific
Solyc04g082155	MS_specific
Solyc02g091680	MS_specific
Solyc03g113870	MS_specific
Solyc05g053240	MS_specific
Solyc02g070950	MS_specific
Solyc01g006020	MS_specific
Solyc05g005560	MS_specific
Solyc03g082960	MS_specific
Solyc12g013810	MS_specific
Solyc03g005750	MS_specific
Solyc01g005900	MS_specific
Solyc12g099000	MS_specific
Solyc08g075770	MS_specific
Solyc04g079340	MS_specific
Solyc01g080070	MS_specific
Solyc08g067670	MS_specific
Solyc05g053890	MS_specific
Solyc01g079550	MS_specific
Solyc03g026320	MS_specific
Solyc05g054530	MS_specific
Solyc01g101040	MS_specific
Solyc09g065820	MS_specific
Solyc08g081940	MS_specific
Solyc10g081570	MS_specific
Solyc03g116350	MS_specific
Solyc09g082510	MS_specific
Solyc01g006190	MS_specific
Solyc02g091240	MS_specific
Solyc01g088000	MS_specific
Solyc07g052290	MS_specific
Solyc04g080300	MS_specific
Solyc07g054680	MS_specific
Solyc12g008760	MS_specific
Solyc02g070000	MS_specific
Solyc07g005540	MS_specific
Solyc08g077880	MS_specific
Solyc11g064800	MS_specific
Solyc03g117680	MS_specific
Solyc09g007920	MS_specific
Solyc11g069470	MS_specific
Solyc02g093680	MS_specific
Solyc07g049610	MS_specific
Solyc03g005470	MS_specific
Solyc01g090600	MS_specific
Solyc06g065190	MS_specific
Solyc01g108030	MS_specific
Solyc12g099260	MS_specific
Solyc11g012670	MS_specific
Solyc06g053910	MS_specific
Solyc09g065550	MS_specific
Solyc02g014310	MS_specific
Solyc09g082980	MS_specific
Solyc07g062130	MS_specific
Solyc01g090180	MS_specific
Solyc04g009420	MS_specific
Solyc04g024960	MS_specific
Solyc01g005950	MS_specific
Solyc05g051240	MS_specific
Solyc01g150156	MS_specific
Solyc07g054750	MS_specific
Solyc12g098440	MS_specific
Solyc11g010470	MS_specific
Solyc03g118070	MS_specific
Solyc04g010110	MS_specific
Solyc05g007160	MS_specific
Solyc08g044280	MS_specific
Solyc01g073650	MS_specific
Solyc05g006650	MS_specific
Solyc05g053260	MS_specific
Solyc05g009530	MS_specific
Solyc11g069930	MS_specific
Solyc11g010100	MS_specific
Solyc05g012270	MS_specific
Solyc10g078900	MS_specific
Solyc01g094460	MS_specific
Solyc07g008840	MS_specific
Solyc01g098910	MS_specific
Solyc04g074290	MS_specific
Solyc11g012510	MS_specific
Solyc01g107650	MS_specific
Solyc09g009120	MS_specific
Solyc09g061930	MS_specific
Solyc09g075280	MS_specific
Solyc07g005520	MS_specific
Solyc04g072630	MS_specific
Solyc01g100320	MS_specific
Solyc01g010130	MS_specific
Solyc02g062340	MS_specific
Solyc05g008530	MS_specific
Solyc02g090100	MS_specific
Solyc09g007870	MS_specific
Solyc02g083460	MS_specific
Solyc08g079550	MS_specific
Solyc05g005790	MS_specific
Solyc11g017230	MS_specific
Solyc11g062410	MS_specific
Solyc03g118370	MS_specific
Solyc11g017250	MS_specific
Solyc01g109400	MS_specific
Solyc01g097810	MS_specific
Solyc08g075870	MS_specific
Solyc06g065690	MS_specific
Solyc06g076340	MS_specific
Solyc07g065090	MS_specific
Solyc02g091960	MS_specific
Solyc04g078490	MS_specific
Solyc07g062680	MS_specific
Solyc04g008110	MS_specific
Solyc03g120310	MS_specific
Solyc09g008600	MS_specific
Solyc02g093620	MS_specific
Solyc06g075620	MS_specific
Solyc09g008940	MS_specific
Solyc06g073180	MS_specific
Solyc01g090670	MS_specific
Solyc01g109280	MS_specific
Solyc01g067680	MS_specific
Solyc09g005970	MS_specific
Solyc12g056510	MS_specific
Solyc01g104770	MS_specific
Solyc08g079470	MS_specific
Solyc04g056640	MS_specific
Solyc02g089900	MS_specific
Solyc01g080020	MS_specific
Solyc08g007240	MS_specific
Solyc02g088390	MS_specific
Solyc01g096060	MS_specific
Solyc05g009470	MS_specific
Solyc12g094550	MS_specific
Solyc08g081960	MS_specific
Solyc09g065900	MS_specific
Solyc01g086650	MS_specific
Solyc07g063300	MS_specific
Solyc06g072470	MS_specific
Solyc08g006900	MS_specific
Solyc01g111730	MS_specific
Solyc09g010400	MS_specific
Solyc04g005670	MS_specific
Solyc09g007680	MS_specific
Solyc07g064610	MS_specific
Solyc02g093050	MS_specific
Solyc01g086830	MS_specific
Solyc06g060790	MS_specific
Solyc09g091800	MS_specific
Solyc12g038360	MS_specific
Solyc11g007560	MS_specific
Solyc07g056270	MS_specific
Solyc04g074410	MS_specific
Solyc07g006510	MS_specific
Solyc01g102310	MS_specific
Solyc03g110910	MS_specific
Solyc01g005330	MS_specific
Solyc08g076350	MS_specific
Solyc07g054140	MS_specific
Solyc07g053280	MS_specific
Solyc07g063230	MS_specific
Solyc12g014040	MS_specific
Solyc01g094020	MS_specific
Solyc03g025360	MS_specific
Solyc12g055830	MS_specific
Solyc03g115870	MS_specific
Solyc02g083270	MS_specific
Solyc03g116480	MS_specific
Solyc06g071330	MS_specific
Solyc02g071330	MS_specific
Solyc02g090190	MS_specific
Solyc03g031680	MS_specific
Solyc10g007030	MS_specific
Solyc06g061050	MS_specific
Solyc02g087610	MS_specific
Solyc01g111530	MS_specific
Solyc12g008510	MS_specific
Solyc06g073960	MS_specific
Solyc11g068550	MS_specific
Solyc07g062590	MS_specific
Solyc11g072290	MS_specific
Solyc10g055630	MS_specific
Solyc07g066390	MS_specific
Solyc07g064580	MS_specific
Solyc10g081720	MS_specific
Solyc10g008480	MS_specific
Solyc07g054430	MS_specific
Solyc06g060230	MS_specific
Solyc02g083190	MS_specific
Solyc08g076950	MS_specific
Solyc12g099250	MS_specific
Solyc07g051930	MS_specific
Solyc04g077140	MS_specific
Solyc07g054500	MS_specific
Solyc07g065510	MS_specific
Solyc09g090410	MS_specific
Solyc06g065210	MS_specific
Solyc09g011030	MS_specific
Solyc08g006950	MS_specific
Solyc03g117500	MS_specific
Solyc12g056120	MS_specific
Solyc08g080830	MS_specific
Solyc05g054700	MS_specific
Solyc01g099530	MS_specific
Solyc10g055655	MS_specific
Solyc01g079600	MS_specific
Solyc01g095300	MS_specific
Solyc09g008670	MS_specific
Solyc10g079120	MS_specific
Solyc03g026040	MS_specific
Solyc12g013630	MS_specific
Solyc02g091660	MS_specific
Solyc07g045420	MS_specific
Solyc02g086800	MS_specific
Solyc02g036460	MS_specific
Solyc06g075080	MS_specific
Solyc10g005610	MS_specific
Solyc02g086350	MS_specific
Solyc12g009410	MS_specific
Solyc04g078520	MS_specific
Solyc03g114850	MS_specific
Solyc08g076150	MS_specific
Solyc01g068210	MS_specific
Solyc09g005810	MS_specific
Solyc11g010760	MS_specific
Solyc03g113190	MS_specific
Solyc08g082570	MS_specific
Solyc05g009870	MS_specific
Solyc03g115890	MS_specific
Solyc03g115740	MS_specific
Solyc07g055980	MS_specific
Solyc12g099100	MS_specific
Solyc02g067620	MS_specific
Solyc06g076970	MS_specific
Solyc01g111420	MS_specific
Solyc07g053330	MS_specific
Solyc05g025600	MS_specific
Solyc07g041210	MS_specific
Solyc01g006870	MS_specific
Solyc03g116530	MS_specific
Solyc07g007930	MS_specific
Solyc02g086590	MS_specific
Solyc02g078500	MS_specific
Solyc09g007750	MS_specific
Solyc03g111250	MS_specific
Solyc01g090710	MS_specific
Solyc10g009080	MS_specific
Solyc03g006590	MS_specific
Solyc02g088170	MS_specific
Solyc01g096240	MS_specific
Solyc09g098520	MS_specific
Solyc07g063190	MS_specific
Solyc07g052350	MS_specific
Solyc06g071810	MS_specific
Solyc12g098500	MS_specific
Solyc01g095670	MS_specific
Solyc04g064760	MS_specific
Solyc01g106320	MS_specific
Solyc01g090270	MS_specific
Solyc07g066260	MS_specific
Solyc04g080580	MS_specific
Solyc11g012060	MS_specific
Solyc02g065765	MS_specific
Solyc12g010390	MS_specific
Solyc02g088300	MS_specific
Solyc05g005980	MS_specific
Solyc03g119860	MS_specific
Solyc01g094570	MS_specific
Solyc01g067730	MS_specific
Solyc06g068280	MS_specific
Solyc03g082920	MS_specific
Solyc05g051990	MS_specific
Solyc01g100040	MS_specific
Solyc02g084510	MS_specific
Solyc09g008830	MS_specific
Solyc12g098600	MS_specific
Solyc10g086560	MS_specific
Solyc11g006060	MS_specific
Solyc03g007810	MS_specific
Solyc02g067200	MS_specific
Solyc08g080180	MS_specific
Solyc05g012640	MS_specific
Solyc02g079800	MS_specific
Solyc04g009320	MS_specific
Solyc03g115420	MS_specific
Solyc04g082480	MS_specific
Solyc04g064670	MS_specific
Solyc04g011400	MS_specific
Solyc12g011010	MS_specific
Solyc02g090160	MS_specific
Solyc04g077970	MS_specific
Solyc12g100330	MS_specific
Solyc03g115510	MS_specific
Solyc05g056300	MS_specific
Solyc01g067510	MS_specific
Solyc04g081170	MS_specific
Solyc12g007230	MS_specific
Solyc02g067320	MS_specific
Solyc03g112200	MS_specific
Solyc12g005890	MS_specific
Solyc05g024290	MS_specific
Solyc11g072000	MS_specific
Solyc06g060740	MS_specific
Solyc09g065730	MS_specific
Solyc06g070900	MS_specific
Solyc07g043420	MS_specific
Solyc03g112580	MS_specific
Solyc07g063540	MS_specific
Solyc07g065490	MS_specific
Solyc02g068010	MS_specific
Solyc08g068100	MS_specific
Solyc03g123500	MS_specific
Solyc03g033330	MS_specific
Solyc03g097380	MS_specific
Solyc04g077480	MS_specific
Solyc04g072220	MS_specific
Solyc12g008770	MS_specific
Solyc03g112860	MS_specific
Solyc01g010150	MS_specific
Solyc03g123920	MS_specific
Solyc10g150142	MS_specific
Solyc12g096990	MS_specific
Solyc02g080500	MS_specific
Solyc03g114940	MS_specific
Solyc02g080170	MS_specific
Solyc06g071180	MS_specific
Solyc06g061027	MS_specific
Solyc02g070460	MS_specific
Solyc04g015190	MS_specific
Solyc02g089620	MS_specific
Solyc03g114320	MS_specific
Solyc09g005840	MS_specific
Solyc07g053140	MS_specific
Solyc04g076090	MS_specific
Solyc09g015840	MS_specific
Solyc02g091710	MS_specific
Solyc08g079790	MS_specific
Solyc11g008540	MS_specific
Solyc05g055630	MS_specific
Solyc06g065340	MS_specific
Solyc06g005230	MS_specific
Solyc01g079870	MS_specific
Solyc11g006880	MS_specific
Solyc01g005620	MS_specific
Solyc09g092450	MS_specific
Solyc02g069230	MS_specific
Solyc05g010685	MS_specific
Solyc10g086060	MS_specific
Solyc03g114140	MS_specific
Solyc03g025950	MS_specific
Solyc06g065990	MS_specific
Solyc10g005960	MS_specific
Solyc01g091370	MS_specific
Solyc08g075560	MS_specific
Solyc04g057980	MS_specific
Solyc05g013510	MS_specific
Solyc07g005010	MS_specific
Solyc06g074000	MS_specific
Solyc06g072040	MS_specific
Solyc06g016827	MS_specific
Solyc07g053930	MS_specific
Solyc01g105700	MS_specific
Solyc06g049050	MS_specific
Solyc01g008330	MS_specific
Solyc08g048430	MS_specific
Solyc02g089200	MS_specific
Solyc05g014510	MS_specific
Solyc11g007390	MS_specific
Solyc11g066890	MS_specific
Solyc12g099650	MS_specific
Solyc04g081950	MS_specific
Solyc09g007880	MS_specific
Solyc12g010250	MS_specific
Solyc07g007820	MS_specific
Solyc09g065580	MS_specific
Solyc03g114030	MS_specific
Solyc04g074480	MS_specific
Solyc01g108400	MS_specific
Solyc10g080360	MS_specific
Solyc09g074560	MS_specific
Solyc03g031790	MS_specific
Solyc02g089330	MS_specific
Solyc02g072150	MS_specific
Solyc10g007690	MS_specific
Solyc05g052350	MS_specific
Solyc07g039340	MS_specific
Solyc07g007310	MS_specific
Solyc08g082620	MS_specific
Solyc04g078390	MS_specific
Solyc10g081460	MS_specific
Solyc06g068140	MS_specific
Solyc06g060510	MS_specific
Solyc02g063330	MS_specific
Solyc06g053660	MS_specific
Solyc01g103940	MS_specific
Solyc01g099300	MS_specific
Solyc02g084600	MS_specific
Solyc01g096600	MS_specific
Solyc03g005760	MS_specific
Solyc08g062650	MS_specific
Solyc02g072210	MS_specific
Solyc03g031940	MS_specific
Solyc06g060350	MS_specific
Solyc12g088670	MS_specific
Solyc04g015330	MS_specific
Solyc01g006400	MS_specific
Solyc11g010460	MS_specific
Solyc09g009510	MS_specific
Solyc07g063420	MS_specific
Solyc09g007550	MS_specific
Solyc03g114150	MS_specific
Solyc06g076610	MS_specific
Solyc06g053840	MS_specific
Solyc07g005180	MS_specific
Solyc11g012000	MS_specific
Solyc04g008220	MS_specific
Solyc08g008160	MS_specific
Solyc02g076680	MS_specific
Solyc05g024010	MS_specific
Solyc02g068560	MS_specific
Solyc08g016170	MS_specific
Solyc03g121620	MS_specific
Solyc06g073760	MS_specific
Solyc09g059260	MS_specific
Solyc12g006920	MS_specific
Solyc09g009430	MS_specific
Solyc11g068440	MS_specific
Solyc02g150132	MS_specific
Solyc05g023740	MS_specific
Solyc01g089857	MS_specific
Solyc01g094690	MS_specific
Solyc06g008120	MS_specific
Solyc01g109040	MS_specific
Solyc04g082620	MS_specific
Solyc01g101240	MS_specific
Solyc02g081690	MS_specific
Solyc04g076470	MS_specific
Solyc07g043550	MS_specific
Solyc08g007120	MS_specific
Solyc07g047890	MS_specific
Solyc01g067340	MS_specific
Solyc05g006965	MS_specific
Solyc11g012270	MS_specific
Solyc10g008040	MS_specific
Solyc10g081010	MS_specific
Solyc06g061023	MS_specific
Solyc08g078280	MS_specific
Solyc03g007070	MS_specific
Solyc05g051290	MS_specific
Solyc05g009100	MS_specific
Solyc11g007660	MS_specific
Solyc01g097500	MS_specific
Solyc10g076890	MS_specific
Solyc12g096550	MS_specific
Solyc01g091920	MS_specific
Solyc09g005550	MS_specific
Solyc11g010190	MS_specific
Solyc05g054970	MS_specific
Solyc02g071190	MS_specific
Solyc03g112310	MS_specific
Solyc01g096050	MS_specific
Solyc04g007015	MS_specific
Solyc08g081930	MS_specific
Solyc04g026100	MS_specific
Solyc03g118890	MS_specific
Solyc04g064550	MS_specific
Solyc02g088620	MS_specific
Solyc04g072560	MS_specific
Solyc09g098540	MS_specific
Solyc10g083440	MS_specific
Solyc07g007620	MS_specific
Solyc03g071620	MS_specific
Solyc07g066100	MS_specific
Solyc08g076780	MS_specific
Solyc09g075490	MS_specific
Solyc06g074440	MS_specific
Solyc09g047930	MS_specific
Solyc07g053170	MS_specific
Solyc03g033560	MS_specific
Solyc07g005330	MS_specific
Solyc01g080600	MS_specific
Solyc11g069990	MS_specific
Solyc03g083620	MS_specific
Solyc02g086710	MS_specific
Solyc12g009970	MS_specific
Solyc02g071260	MS_specific
Solyc06g074770	MS_specific
Solyc07g055880	MS_specific
Solyc09g008460	MS_specific
Solyc11g009070	MS_specific
Solyc03g113380	MS_specific
Solyc11g008810	MS_specific
Solyc02g089250	MS_specific
Solyc00g500175	MS_specific
Solyc07g007810	MS_specific
Solyc05g008480	MS_specific
Solyc03g117690	MS_specific
Solyc08g076290	MS_specific
Solyc01g111170	MS_specific
Solyc11g012220	MS_specific
Solyc07g053610	MS_specific
Solyc07g045440	MS_specific
Solyc11g007580	MS_specific
Solyc05g005000	MS_specific
Solyc05g050970	MS_specific
Solyc08g076310	MS_specific
Solyc08g081040	MS_specific
Solyc04g009260	MS_specific
Solyc07g066350	MS_specific
Solyc03g117300	MS_specific
Solyc02g081330	MS_specific
Solyc10g007300	MS_specific
Solyc11g006770	MS_specific
Solyc06g053920	MS_specific
Solyc04g072930	MS_specific
Solyc02g082030	MS_specific
Solyc12g096680	MS_specific
Solyc09g007510	MS_specific
Solyc09g090740	MS_specific
Solyc03g007850	MS_specific
Solyc05g006070	MS_specific
Solyc04g076860	MS_specific
Solyc07g032710	MS_specific
Solyc07g042130	MS_specific
Solyc03g123590	MS_specific
Solyc01g089900	MS_specific
Solyc07g065700	MS_specific
Solyc01g080540	MS_specific
Solyc02g089680	MS_specific
Solyc02g093690	MS_specific
Solyc04g079800	MS_specific
Solyc02g082120	MS_specific
Solyc07g062620	MS_specific
Solyc07g006320	MS_specific
Solyc02g068180	MS_specific
Solyc08g079740	MS_specific
Solyc02g070380	MS_specific
Solyc08g081180	MS_specific
Solyc04g054780	MS_specific
Solyc09g083280	MS_specific
Solyc01g095400	MS_specific
Solyc01g110360	MS_specific
Solyc07g006570	MS_specific
Solyc10g008280	MS_specific
Solyc04g080360	MS_specific
Solyc10g085150	MS_specific
Solyc04g077840	MS_specific
Solyc06g082150	MS_specific
Solyc01g008090	MS_specific
Solyc11g066280	MS_specific
Solyc03g025970	MS_specific
Solyc04g074180	MS_specific
Solyc01g009443	MS_specific
Solyc04g081370	MS_specific
Solyc11g066820	MS_specific
Solyc02g063180	MS_specific
Solyc06g053170	MS_specific
Solyc06g075010	MS_specific
Solyc12g044410	MS_specific
Solyc04g081190	MS_specific
Solyc11g007070	MS_specific
Solyc12g096670	MS_specific
Solyc06g071380	MS_specific
Solyc01g105420	MS_specific
Solyc10g050230	MS_specific
Solyc02g087220	MS_specific
Solyc10g084090	MS_specific
Solyc01g074000	MS_specific
Solyc02g088270	MS_specific
Solyc04g005690	MS_specific
Solyc11g065080	MS_specific
Solyc06g050340	MS_specific
Solyc08g083080	MS_specific
Solyc02g084440	MS_specific
Solyc04g009030	MS_specific
Solyc04g051800	MS_specific
Solyc06g072780	MS_specific
Solyc04g008050	MS_specific
Solyc04g045525	MS_specific
Solyc10g079200	MS_specific
Solyc03g113640	MS_specific
Solyc07g064500	MS_specific
Solyc06g082060	MS_specific
Solyc05g015050	MS_specific
Solyc06g083370	MS_specific
Solyc10g085710	MS_specific
Solyc03g119140	MS_specific
Solyc09g091560	MS_specific
Solyc10g005510	MS_specific
Solyc02g070570	MS_specific
Solyc02g082970	MS_specific
Solyc08g067830	MS_specific
Solyc04g076870	MS_specific
Solyc02g079430	MS_specific
Solyc04g016175	MS_specific
Solyc01g087490	MS_specific
Solyc03g082560	MS_specific
Solyc01g108580	MS_specific
Solyc03g118310	MS_specific
Solyc05g054540	MS_specific
Solyc02g089980	MS_specific
Solyc05g016030	MS_specific
Solyc01g098760	MS_specific
Solyc12g021170	MS_specific
Solyc07g150145	MS_specific
Solyc11g005330	MS_specific
Solyc12g040690	MS_specific
Solyc02g071020	MS_specific
Solyc09g091010	MS_specific
Solyc04g063230	MS_specific
Solyc02g078480	MS_specific
Solyc01g087260	MS_specific
Solyc08g076570	MS_specific
Solyc11g065090	MS_specific
Solyc03g121110	MS_specific
Solyc01g094510	MS_specific
Solyc01g090870	MS_specific
Solyc07g064180	MS_specific
Solyc06g071670	MS_specific
Solyc10g018900	MS_specific
Solyc09g059510	MS_specific
Solyc05g050830	MS_specific
Solyc02g092050	MS_specific
Solyc04g007640	MS_specific
Solyc08g077040	MS_specific
Solyc05g009460	MS_specific
Solyc08g081830	MS_specific
Solyc11g066290	MS_specific
Solyc07g065790	MS_specific
Solyc07g008100	MS_specific
Solyc02g037530	MS_specific
Solyc03g119340	MS_specific
Solyc03g005180	MS_specific
Solyc03g116460	MS_specific
Solyc12g015690	MS_specific
Solyc08g082690	MS_specific
Solyc06g074820	MS_specific
Solyc03g119150	MS_specific
Solyc12g005630	MS_specific
Solyc12g056170	MS_specific
Solyc07g064940	MS_specific
Solyc02g081390	MS_specific
Solyc03g113270	MS_specific
Solyc07g055700	MS_specific
Solyc08g080170	MS_specific
Solyc00g500176	MS_specific
Solyc02g085010	MS_specific
Solyc10g075040	MS_specific
Solyc06g053450	MS_specific
Solyc06g051520	MS_specific
Solyc02g093800	MS_specific
Solyc09g009530	MS_specific
Solyc07g042995	MS_specific
Solyc05g055000	MS_specific
Solyc03g119050	MS_specific
Solyc01g108080	MS_specific
Solyc07g064330	MS_specific
Solyc12g038670	MS_specific
Solyc08g067200	MS_specific
Solyc09g010880	MS_specific
Solyc09g011360	MS_specific
Solyc01g081040	MS_specific
Solyc06g074070	MS_specific
Solyc05g054400	MS_specific
Solyc06g076850	MS_specific
Solyc09g011070	MS_specific
Solyc01g100380	MS_specific
Solyc09g009290	MS_specific
Solyc10g086500	MS_specific
Solyc05g010670	MS_specific
Solyc02g079860	MS_specific
Solyc05g056570	MS_specific
Solyc03g115610	MS_specific
Solyc02g083180	MS_specific
Solyc10g005760	MS_specific
Solyc01g066640	MS_specific
Solyc08g081570	MS_specific
Solyc01g109880	MS_specific
Solyc11g011850	MS_specific
Solyc07g055300	MS_specific
Solyc08g077220	MS_specific
Solyc10g079770	MS_specific
Solyc04g026110	MS_specific
Solyc12g006870	MS_specific
Solyc10g009410	MS_specific
Solyc08g075100	MS_specific
Solyc10g008020	MS_specific
Solyc03g119870	MS_specific
Solyc11g005150	MS_specific
Solyc07g064790	MS_specific
Solyc03g032070	MS_specific
Solyc10g009580	MS_specific
Solyc08g074760	MS_specific
Solyc01g096010	MS_specific
Solyc08g014080	MS_specific
Solyc01g109650	MS_specific
Solyc06g074240	MS_specific
Solyc02g085160	MS_specific
Solyc03g118780	MS_specific
Solyc06g074790	MS_specific
Solyc07g006360	MS_specific
Solyc07g008670	MS_specific
Solyc10g086220	MS_specific
Solyc06g082910	MS_specific
Solyc03g005130	MS_specific
Solyc11g011130	MS_specific
Solyc07g055310	MS_specific
Solyc04g008570	MS_specific
Solyc08g062780	MS_specific
Solyc07g043130	MS_specific
Solyc07g007120	MS_specific
Solyc04g011550	MS_specific
Solyc07g063570	MS_specific
Solyc02g072520	MS_specific
Solyc01g009590	MS_specific
Solyc03g113690	MS_specific
Solyc09g008550	MS_specific
Solyc03g119440	MS_specific
Solyc12g098920	MS_specific
Solyc06g072700	MS_specific
Solyc08g078660	MS_specific
Solyc07g054210	MS_specific
Solyc09g005760	MS_specific
Solyc07g065120	MS_specific
Solyc04g007370	MS_specific
Solyc01g010000	MS_specific
Solyc04g082570	MS_specific
Solyc07g064230	MS_specific
Solyc10g079070	MS_specific
Solyc03g119450	MS_specific
Solyc09g007380	MS_specific
Solyc05g050530	MS_specific
Solyc02g069840	MS_specific
Solyc10g084700	MS_specific
Solyc08g079510	MS_specific
Solyc01g111470	MS_specific
Solyc02g079190	MS_specific
Solyc07g007060	MS_specific
Solyc06g007440	MS_specific
Solyc09g091690	MS_specific
Solyc01g008800	MS_specific
Solyc10g008760	MS_specific
Solyc01g067280	MS_specific
Solyc11g006000	MS_specific
Solyc09g018750	MS_specific
Solyc09g090330	MS_specific
Solyc02g071940	MS_specific
Solyc07g052980	MS_specific
Solyc05g008230	MS_specific
Solyc11g068660	MS_specific
Solyc10g054840	MS_specific
Solyc02g091640	MS_specific
Solyc11g072740	MS_specific
Solyc03g111370	MS_specific
Solyc02g078590	MS_specific
Solyc10g050920	MS_specific
Solyc07g048040	MS_specific
Solyc01g006200	MS_specific
Solyc06g076040	MS_specific
Solyc10g006230	MS_specific
Solyc11g018510	MS_specific
Solyc03g118470	MS_specific
Solyc03g083650	MS_specific
Solyc08g005310	MS_specific
Solyc06g075750	MS_specific
Solyc08g069020	MS_specific
Solyc09g098170	MS_specific
Solyc04g008280	MS_specific
Solyc07g064950	MS_specific
Solyc04g016200	MS_specific
Solyc04g055180	MS_specific
Solyc07g008360	MS_specific
Solyc01g090840	MS_specific
Solyc10g074980	MS_specific
Solyc09g018890	MS_specific
Solyc01g080420	MS_specific
Solyc10g006510	MS_specific
Solyc12g096020	MS_specific
Solyc03g082430	MS_specific
Solyc03g078580	MS_specific
Solyc10g084250	MS_specific
Solyc01g079430	MS_specific
Solyc01g010780	MS_specific
Solyc04g054890	MS_specific
Solyc04g009610	MS_specific
Solyc02g094330	MS_specific
Solyc08g008460	MS_specific
Solyc03g119970	MS_specific
Solyc03g083100	MS_specific
Solyc03g120640	MS_specific
Solyc12g088660	MS_specific
Solyc03g113550	MS_specific
Solyc02g088460	MS_specific
Solyc01g098640	MS_specific
Solyc12g099920	MS_specific
Solyc02g088700	MS_specific
Solyc01g099120	MS_specific
Solyc03g033540	MS_specific
Solyc08g061935	MS_specific
Solyc01g005530	MS_specific
Solyc04g082640	MS_specific
Solyc01g103590	MS_specific
Solyc05g050920	MS_specific
Solyc07g062190	MS_specific
Solyc05g014340	MS_specific
Solyc04g008420	MS_specific
Solyc03g097490	MS_specific
Solyc08g083310	MS_specific
Solyc06g071410	MS_specific
Solyc04g071130	MS_specific
Solyc11g012870	MS_specific
Solyc07g063260	MS_specific
Solyc07g005600	MS_specific
Solyc03g005770	MS_specific
Solyc01g091910	MS_specific
Solyc01g095030	MS_specific
Solyc07g039500	MS_specific
Solyc07g006050	MS_specific
Solyc02g092320	MS_specific
Solyc01g109510	MS_specific
Solyc04g074770	MS_specific
Solyc10g080390	MS_specific
Solyc09g008040	MS_specific
Solyc09g090570	MS_specific
Solyc10g083970	MS_specific
Solyc11g013180	MS_specific
Solyc03g123490	MS_specific
Solyc11g010330	MS_specific
Solyc05g005780	MS_specific
Solyc07g063000	MS_specific
Solyc11g040040	MS_specific
Solyc10g083210	MS_specific
Solyc05g053310	MS_specific
Solyc01g095570	MS_specific
Solyc10g078430	MS_specific
Solyc11g017410	MS_specific
Solyc09g007640	MS_specific
Solyc04g072020	MS_specific
Solyc09g010690	MS_specific
Solyc03g093140	MS_specific
Solyc12g099740	MS_specific
Solyc06g068770	MS_specific
Solyc09g009950	MS_specific
Solyc02g078460	MS_specific
Solyc05g009210	MS_specific
Solyc04g056580	MS_specific
Solyc03g119640	MS_specific
Solyc09g009260	MS_specific
Solyc09g083410	MS_specific
Solyc02g081160	MS_specific
Solyc01g088310	MS_specific
Solyc03g034190	MS_specific
Solyc01g111070	MS_specific
Solyc04g007880	MS_specific
Solyc02g083540	MS_specific
Solyc02g085730	MS_specific
Solyc02g081150	MS_specific
Solyc12g009020	MS_specific
Solyc11g007480	MS_specific
Solyc02g093150	MS_specific
Solyc02g091530	MS_specific
Solyc11g044510	MS_specific
Solyc01g091900	MS_specific
Solyc01g086815	MS_specific
Solyc01g088660	MS_specific
Solyc06g075690	MS_specific
Solyc08g060925	MS_specific
Solyc09g065640	MS_specific
Solyc08g081765	MS_specific
Solyc03g031750	MS_specific
Solyc11g010490	MS_specific
Solyc10g080180	MS_specific
Solyc01g088170	MS_specific
Solyc08g069030	MS_specific
Solyc05g014150	MS_specific
Solyc05g012070	MS_specific
Solyc12g099110	MS_specific
Solyc03g118410	MS_specific
Solyc04g005800	MS_specific
Solyc09g074450	MS_specific
Solyc11g066040	MS_specific
Solyc01g106000	MS_specific
Solyc09g083000	MS_specific
Solyc10g079050	MS_specific
Solyc08g067970	MS_specific
Solyc03g115080	MS_specific
Solyc10g080450	MS_specific
Solyc06g068980	MS_specific
Solyc06g069030	MS_specific
Solyc01g005520	MS_specific
Solyc01g091790	MS_specific
Solyc11g071220	MS_specific
Solyc06g062780	MS_specific
Solyc12g011280	MS_specific
Solyc12g008360	MS_specific
Solyc07g055270	MS_specific
Solyc10g045550	MS_specific
Solyc07g005440	MS_specific
Solyc09g092070	MS_specific
Solyc12g010780	MS_specific
Solyc06g076700	MS_specific
Solyc03g120430	MS_specific
Solyc07g055120	MS_specific
Solyc05g010270	MS_specific
Solyc05g010610	MS_specific
Solyc07g063630	MS_specific
Solyc12g055780	MS_specific
Solyc12g095770	MS_specific
Solyc05g052700	MS_specific
Solyc02g068420	MS_specific
Solyc11g066360	MS_specific
Solyc03g122375	MS_specific
Solyc03g110960	MS_specific
Solyc10g085980	MS_specific
Solyc11g017270	MS_specific
Solyc09g091240	MS_specific
Solyc06g060920	MS_specific
Solyc10g083520	MS_specific
Solyc11g008450	MS_specific
Solyc07g005970	MS_specific
Solyc09g082560	MS_specific
Solyc12g089070	MS_specific
Solyc01g103620	MS_specific
Solyc12g008530	MS_specific
Solyc08g076160	MS_specific
Solyc12g013840	MS_specific
Solyc01g087910	MS_specific
Solyc08g008300	MS_specific
Solyc05g005760	MS_specific
Solyc01g086870	MS_specific
Solyc01g108920	MS_specific
Solyc04g074670	MS_specific
Solyc06g063290	MS_specific
Solyc11g072190	MS_specific
Solyc05g054760	MS_specific
Solyc09g082200	MS_specific
Solyc11g065000	MS_specific
Solyc09g009940	MS_specific
Solyc04g008310	MS_specific
Solyc01g009070	MS_specific
Solyc06g072300	MS_specific
Solyc06g006000	MS_specific
Solyc12g006490	MS_specific
Solyc06g076620	MS_specific
Solyc04g072640	MS_specific
Solyc12g062870	MS_specific
Solyc04g008550	MS_specific
Solyc07g065340	MS_specific
Solyc07g065710	MS_specific
Solyc08g005010	MS_specific
Solyc07g008400	MS_specific
Solyc01g090740	MS_specific
Solyc03g093610	MS_specific
Solyc03g006070	MS_specific
Solyc02g038690	MS_specific
Solyc04g011560	MS_specific
Solyc02g068920	MS_specific
Solyc07g045180	MS_specific
Solyc12g089040	MS_specific
Solyc01g007190	MS_specific
Solyc04g082210	MS_specific
Solyc03g083720	MS_specific
Solyc07g042900	MS_specific
Solyc05g008500	MS_specific
Solyc09g098510	MS_specific
Solyc01g056370	MS_specific
Solyc02g068100	MS_specific
Solyc01g107920	MS_specific
Solyc06g071960	MS_specific
Solyc06g073970	MS_specific
Solyc02g087200	MS_specific
Solyc10g080880	MS_specific
Solyc12g088760	MS_specific
Solyc03g115380	MS_specific
Solyc08g079700	MS_specific
Solyc03g093360	MS_specific
Solyc10g007410	MS_specific
Solyc08g082280	MS_specific
Solyc04g054270	MS_specific
Solyc03g114260	MS_specific
Solyc01g105160	MS_specific
Solyc01g065500	MS_specific
Solyc03g062710	MS_specific
Solyc09g009540	MS_specific
Solyc07g008370	MS_specific
Solyc11g012770	MS_specific
Solyc08g081240	MS_specific
Solyc02g082260	MS_specific
Solyc09g083150	MS_specific
Solyc01g100530	MS_specific
Solyc07g066320	MS_specific
Solyc03g121610	MS_specific
Solyc05g053470	MS_specific
Solyc04g009300	MS_specific
Solyc08g079660	MS_specific
Solyc10g081080	MS_specific
Solyc03g097020	MS_specific
Solyc10g078160	MS_specific
Solyc10g005720	MS_specific
Solyc09g091150	MS_specific
Solyc06g050620	MS_specific
Solyc12g009590	MS_specific
Solyc06g071870	MS_specific
Solyc01g095110	MS_specific
Solyc03g119760	MS_specific
Solyc04g078610	MS_specific
Solyc04g057930	MS_specific
Solyc11g070100	MS_specific
Solyc05g052715	MS_specific
Solyc02g093140	MS_specific
Solyc10g079250	MS_specific
Solyc06g065040	MS_specific
Solyc12g150101	MS_specific
Solyc04g078750	MS_specific
Solyc03g025840	MS_specific
Solyc03g120890	MS_specific
Solyc09g014520	MS_specific
Solyc02g092730	MS_specific
Solyc05g007880	MS_specific
Solyc08g079460	MS_specific
Solyc08g075950	MS_specific
Solyc08g081750	MS_specific
Solyc08g007140	MS_specific
Solyc05g052180	MS_specific
Solyc08g062560	MS_specific
Solyc02g087460	MS_specific
Solyc03g111590	MS_specific
Solyc07g053920	MS_specific
Solyc01g059860	MS_specific
Solyc05g055790	MS_specific
Solyc10g084740	MS_specific
Solyc11g056680	MS_specific
Solyc03g121920	MS_specific
Solyc12g005990	MS_specific
Solyc02g090620	MS_specific
Solyc09g074950	MS_specific
Solyc06g083720	MS_specific
Solyc03g026290	MS_specific
Solyc11g068950	MS_specific
Solyc11g068960	MS_specific
Solyc07g066280	MS_specific
Solyc11g071670	MS_specific
Solyc08g078080	MS_specific
Solyc07g007700	MS_specific
Solyc01g091580	MS_specific
Solyc05g056120	MS_specific
Solyc05g006940	MS_specific
Solyc10g085920	MS_specific
Solyc06g008320	MS_specific
Solyc05g053720	MS_specific
Solyc06g075820	MS_specific
Solyc04g078640	MS_specific
Solyc10g081340	MS_specific
Solyc04g054915	MS_specific
Solyc01g104580	MS_specific
Solyc12g096770	MS_specific
Solyc08g013730	MS_specific
Solyc08g081140	MS_specific
Solyc03g118920	MS_specific
Solyc01g099940	MS_specific
Solyc10g079890	MS_specific
Solyc04g015470	MS_specific
Solyc09g007650	MS_specific
Solyc12g044910	MS_specific
Solyc07g065270	MS_specific
Solyc01g067930	MS_specific
Solyc12g042360	MS_specific
Solyc01g096450	MS_specific
Solyc08g007180	MS_specific
Solyc02g030170	MS_specific
Solyc04g014260	MS_specific
Solyc12g055840	MS_specific
Solyc01g058670	MS_specific
Solyc04g025690	MS_specific
Solyc03g118130	MS_specific
Solyc02g080640	MS_specific
Solyc12g015680	MS_specific
Solyc12g099800	MS_specific
Solyc08g062670	MS_specific
Solyc09g014320	MS_specific
Solyc10g078240	MS_specific
Solyc04g076030	MS_specific
Solyc01g087190	MS_specific
Solyc02g038817	MS_specific
Solyc10g005630	MS_specific
Solyc04g077780	MS_specific
Solyc02g068340	MS_specific
Solyc05g005670	MS_specific
Solyc07g045220	MS_specific
Solyc01g091190	MS_specific
Solyc07g048090	MS_specific
Solyc05g052480	MS_specific
Solyc03g097780	MS_specific
Solyc06g009420	MS_specific
Solyc09g074350	MS_specific
Solyc04g039940	MS_specific
Solyc06g082070	MS_specific
Solyc10g081510	MS_specific
Solyc01g009010	MS_specific
Solyc09g011770	MS_specific
Solyc07g007570	MS_specific
Solyc12g014100	MS_specific
Solyc02g094430	MS_specific
Solyc09g009650	MS_specific
Solyc03g082390	MS_specific
Solyc05g008610	MS_specific
Solyc01g096940	MS_specific
Solyc06g060890	MS_specific
Solyc06g064820	MS_specific
Solyc07g066530	MS_specific
Solyc02g069460	MS_specific
Solyc05g005190	MS_specific
Solyc03g119950	MS_specific
Solyc12g088290	MS_specific
Solyc07g008330	MS_specific
Solyc11g072880	MS_specific
Solyc06g007630	MS_specific
Solyc09g063130	MS_specific
Solyc06g069580	MS_specific
Solyc08g082060	MS_specific
Solyc08g005960	MS_specific
Solyc02g080630	MS_specific
Solyc07g006370	MS_specific
Solyc07g049410	MS_specific
Solyc09g009790	MS_specific
Solyc03g007050	MS_specific
Solyc07g053290	MS_specific
Solyc07g055860	MS_specific
Solyc10g009180	MS_specific
Solyc11g010690	MS_specific
Solyc04g078810	MS_specific
Solyc02g093180	MS_specific
Solyc06g082560	MS_specific
Solyc06g075800	MS_specific
Solyc02g076840	MS_specific
Solyc10g044470	MS_specific
Solyc10g074860	MS_specific
Solyc01g005970	MS_specific
Solyc01g006940	MS_specific
Solyc01g111760	MS_specific
Solyc01g006800	MS_specific
Solyc01g008010	MS_specific
Solyc12g098680	MS_specific
Solyc07g066120	MS_specific
Solyc05g007910	MS_specific
Solyc12g008580	MS_specific
Solyc02g080430	MS_specific
Solyc04g012120	MS_specific
Solyc12g097010	MS_specific
Solyc02g092040	MS_specific
Solyc06g084410	MS_specific
Solyc07g064190	MS_specific
Solyc10g078490	MS_specific
Solyc08g007340	MS_specific
Solyc05g054230	MS_specific
Solyc06g083440	MS_specific
Solyc08g082400	MS_specific
Solyc05g017990	MS_specific
Solyc03g005310	MS_specific
Solyc02g070790	MS_specific
Solyc06g084460	MS_specific
Solyc06g053630	MS_specific
Solyc02g070990	MS_specific
Solyc07g066310	MS_specific
Solyc03g078815	MS_specific
Solyc12g005470	MS_specific
Solyc09g005080	MS_specific
Solyc08g005200	MS_specific
Solyc12g056790	MS_specific
Solyc05g053280	MS_specific
Solyc01g005830	MS_specific
Solyc03g043770	MS_specific
Solyc08g068200	MS_specific
Solyc03g094030	MS_specific
Solyc12g095820	MS_specific
Solyc11g018620	MS_specific
Solyc03g118800	MS_specific
Solyc01g102980	MS_specific
Solyc03g119580	MS_specific
Solyc07g041230	MS_specific
Solyc11g006560	MS_specific
Solyc12g099270	MS_specific
Solyc08g076800	MS_specific
Solyc08g006310	MS_specific
Solyc07g049630	MS_specific
Solyc04g082330	MS_specific
Solyc02g068720	MS_specific
Solyc09g098290	MS_specific
Solyc11g010840	MS_specific
Solyc09g008240	MS_specific
Solyc10g006870	MS_specific
Solyc06g060130	MS_specific
Solyc09g075390	MS_specific
Solyc01g107730	MS_specific
Solyc06g082980	MS_specific
Solyc12g098980	MS_specific
Solyc02g088760	MS_specific
Solyc05g056000	MS_specific
Solyc10g007770	MS_specific
Solyc02g069930	MS_specific
Solyc06g065400	MS_specific
Solyc07g056370	MS_specific
Solyc06g069000	MS_specific
Solyc07g005390	MS_specific
Solyc03g117340	MS_specific
Solyc09g090810	MS_specific
Solyc02g087550	MS_specific
Solyc08g080140	MS_specific
Solyc10g054080	MS_specific
Solyc05g026060	MS_specific
Solyc10g084770	MS_specific
Solyc07g005950	MS_specific
Solyc12g010050	MS_specific
Solyc03g120730	MS_specific
Solyc10g018260	MS_specific
Solyc07g015960	MS_specific
Solyc06g082353	MS_specific
Solyc09g074460	MS_specific
Solyc11g007020	MS_specific
Solyc02g068400	MS_specific
Solyc04g005550	MS_specific
Solyc12g099830	MS_specific
Solyc08g080120	MS_specific
Solyc10g006560	MS_specific
Solyc06g062670	MS_specific
Solyc02g072090	MS_specific
Solyc03g005260	MS_specific
Solyc04g009920	MS_specific
Solyc07g052480	MS_specific
Solyc12g008380	MS_specific
Solyc07g005730	MS_specific
Solyc01g111340	MS_specific
Solyc12g096000	MS_specific
Solyc03g079940	MS_specific
Solyc02g081190	MS_specific
Solyc06g060880	MS_specific
Solyc09g090960	MS_specific
Solyc03g114340	MS_specific
Solyc06g066430	MS_specific
Solyc03g046470	MS_specific
Solyc09g009380	MS_specific
Solyc06g073730	MS_specific
Solyc05g005550	MS_specific
Solyc08g080150	MS_specific
Solyc03g083400	MS_specific
Solyc11g071710	MS_specific
Solyc02g085040	MS_specific
Solyc03g097280	MS_specific
Solyc05g007760	MS_specific
Solyc08g076440	MS_specific
Solyc03g025270	MS_specific
Solyc06g065330	MS_specific
Solyc06g075340	MS_specific
Solyc06g035450	MS_specific
Solyc04g016380	MS_specific
Solyc11g066160	MS_specific
Solyc12g006170	MS_specific
Solyc07g055900	MS_specific
Solyc08g075910	MS_specific
Solyc01g111660	MS_specific
Solyc12g007110	MS_specific
Solyc03g005140	MS_specific
Solyc10g054790	MS_specific
Solyc10g005110	MS_specific
Solyc01g111110	MS_specific
Solyc06g082350	MS_specific
Solyc10g074790	MS_specific
Solyc07g006830	MS_specific
Solyc05g055210	MS_specific
Solyc11g011000	MS_specific
Solyc07g005530	MS_specific
Solyc02g065170	MS_specific
Solyc03g112780	MS_specific
Solyc07g017510	MS_specific
Solyc05g055700	MS_specific
Solyc03g007890	MS_specific
Solyc06g066030	MS_specific
Solyc07g053490	MS_specific
Solyc01g091320	MS_specific
Solyc10g009400	MS_specific
Solyc02g072530	MS_specific
Solyc03g005100	MS_specific
Solyc02g069400	MS_specific
Solyc04g054200	MS_specific
Solyc03g121460	MS_specific
Solyc05g010280	MS_specific
Solyc01g100300	MS_specific
Solyc05g006550	MS_specific
Solyc01g088460	MS_specific
Solyc09g009680	MS_specific
Solyc10g081910	MS_specific
Solyc05g008340	MS_specific
Solyc04g080380	MS_specific
Solyc10g011760	MS_specific
Solyc10g081760	MS_specific
Solyc03g083970	MS_specific
Solyc09g092530	MS_specific
Solyc04g007100	MS_specific
Solyc03g120440	MS_specific
Solyc08g079840	MS_specific
Solyc11g071320	MS_specific
Solyc08g078440	MS_specific
Solyc01g087160	MS_specific
Solyc09g011830	MS_specific
Solyc04g015040	MS_specific
Solyc01g080840	MS_specific
Solyc11g009080	MS_specific
Solyc02g068440	MS_specific
Solyc02g083860	MS_specific
Solyc11g009100	MS_specific
Solyc08g078460	MS_specific
Solyc02g069770	MS_specific
Solyc02g090060	MS_specific
Solyc01g044360	MS_specific
Solyc06g053200	MS_specific
Solyc09g091660	MS_specific
Solyc12g009600	MS_specific
Solyc01g088640	MS_specific
Solyc09g090385	MS_specific
Solyc03g113740	MS_specific
Solyc05g006430	MS_specific
Solyc02g091860	MS_specific
Solyc06g007760	MS_specific
Solyc02g080410	MS_specific
Solyc07g063410	MS_specific
Solyc04g082630	MS_specific
Solyc09g008130	MS_specific
Solyc02g078470	MS_specific
Solyc02g077750	MS_specific
Solyc06g084430	MS_specific
Solyc04g080820	MS_specific
Solyc02g090990	MS_specific
Solyc03g122240	MS_specific
Solyc11g008100	MS_specific
Solyc07g006550	MS_specific
Solyc08g080570	MS_specific
Solyc05g012800	MS_specific
Solyc07g053180	MS_specific
Solyc05g006680	MS_specific
Solyc12g100040	MS_specific
Solyc07g064070	MS_specific
Solyc07g008900	MS_specific
Solyc07g064700	MS_specific
Solyc02g078140	MS_specific
Solyc12g099930	MS_specific
Solyc01g067290	MS_specific
Solyc04g005440	MS_specific
Solyc05g006620	MS_specific
Solyc02g081410	MS_specific
Solyc11g012240	MS_specific
Solyc05g054890	MS_specific
Solyc02g068990	MS_specific
Solyc02g064800	MS_specific
Solyc09g009090	MS_specific
Solyc08g081080	MS_specific
Solyc01g010640	MS_specific
Solyc09g075430	MS_specific
Solyc10g074540	MS_specific
Solyc10g081190	MS_specific
Solyc01g008990	MS_specific
Solyc02g083660	MS_specific
Solyc01g005930	MS_specific
Solyc01g108570	MS_specific
Solyc03g007920	MS_specific
Solyc12g055740	MS_specific
Solyc05g050580	MS_specific
Solyc06g073630	MS_specific
Solyc06g065920	MS_specific
Solyc03g033510	MS_specific
Solyc09g059470	MS_specific
Solyc04g074160	MS_specific
Solyc04g005070	MS_specific
Solyc02g088470	MS_specific
Solyc01g111680	MS_specific
Solyc07g065260	MS_specific
Solyc09g007900	MS_specific
Solyc06g082650	MS_specific
Solyc10g081560	MS_specific
Solyc06g083360	MS_specific
Solyc04g071010	MS_specific
Solyc01g028810	MS_specific
Solyc09g007770	MS_specific
Solyc03g096355	MS_specific
Solyc06g068460	MS_specific
Solyc12g056840	MS_specific
Solyc06g066210	MS_specific
Solyc09g008730	MS_specific
Solyc10g084280	MS_specific
Solyc02g072000	MS_specific
Solyc12g098520	MS_specific
Solyc01g091600	MS_specific
Solyc06g008880	MS_specific
Solyc05g010120	MS_specific
Solyc08g076020	MS_specific
Solyc05g015510	MS_specific
Solyc02g089080	MS_specific
Solyc08g066870	MS_specific
Solyc01g005910	MS_specific
Solyc09g091980	MS_specific
Solyc09g014380	MS_specific
Solyc07g062810	MS_specific
Solyc10g006130	MS_specific
Solyc05g009690	MS_specific
Solyc04g008650	MS_specific
Solyc09g042770	MS_specific
Solyc10g085570	MS_specific
Solyc10g085790	MS_specific
Solyc11g006650	MS_specific
Solyc12g098570	MS_specific
Solyc03g044100	MS_specific
Solyc04g005280	MS_specific
Solyc03g093310	MS_specific
Solyc03g119740	MS_specific
Solyc01g005460	MS_specific
Solyc02g079000	MS_specific
Solyc01g010215	MS_specific
Solyc06g008610	MS_specific
Solyc12g014140	MS_specific
Solyc02g081400	MS_specific
Solyc12g010980	MS_specific
Solyc03g111150	MS_specific
Solyc06g054290	MS_specific
Solyc02g091360	MS_specific
Solyc10g074990	MS_specific
Solyc04g049930	MS_specific
Solyc09g082830	MS_specific
Solyc06g009520	MS_specific
Solyc05g007970	MS_specific
Solyc09g007810	MS_specific
Solyc01g108420	MS_specific
Solyc08g077150	MS_specific
Solyc03g118840	MS_specific
Solyc11g007090	MS_specific
Solyc04g077500	MS_specific
Solyc05g009920	MS_specific
Solyc01g103400	MS_specific
Solyc11g007350	MS_specific
Solyc04g077680	MS_specific
Solyc02g079410	MS_specific
Solyc07g041310	MS_specific
Solyc07g062880	MS_specific
Solyc10g082050	MS_specific
Solyc06g076570	MS_specific
Solyc10g080780	MS_specific
Solyc12g037960	MS_specific
Solyc05g014470	MS_specific
Solyc07g052830	MS_specific
Solyc08g079680	MS_specific
Solyc03g111670	MS_specific
Solyc03g007010	MS_specific
Solyc03g083180	MS_specific
Solyc02g089810	MS_specific
Solyc03g071710	MS_specific
Solyc11g010120	MS_specific
Solyc07g066220	MS_specific
Solyc06g008040	MS_specific
Solyc07g052400	MS_specific
Solyc07g007560	MS_specific
Solyc01g102800	MS_specific
Solyc04g010250	MS_specific
Solyc07g005510	MS_specific
Solyc12g099550	MS_specific
Solyc05g040050	MS_specific
Solyc03g096220	MS_specific
Solyc08g081730	MS_specific
Solyc06g005160	MS_specific
Solyc05g010070	MS_specific
Solyc07g054650	MS_specific
Solyc02g065070	MS_specific
Solyc05g049900	MS_specific
Solyc12g010060	MS_specific
Solyc10g006950	MS_specific
Solyc07g043050	MS_specific
Solyc06g048950	MS_specific
Solyc07g053220	MS_specific
Solyc12g008690	MS_specific
Solyc05g150123	MS_specific
Solyc03g097370	MS_specific
Solyc12g008540	MS_specific
Solyc06g008220	MS_specific
Solyc03g093150	MS_specific
Solyc11g072830	MS_specific
Solyc09g010970	MS_specific
Solyc02g080810	MS_specific
Solyc05g056080	MS_specific
Solyc10g005640	MS_specific
Solyc05g007190	MS_specific
Solyc08g080320	MS_specific
Solyc12g007010	MS_specific
Solyc01g099090	MS_specific
Solyc11g068890	MS_specific
Solyc07g065760	MS_specific
Solyc12g056950	MS_specific
Solyc01g099210	MS_specific
Solyc06g072990	MS_specific
Solyc11g064750	MS_specific
Solyc05g054545	MS_specific
Solyc03g098340	MS_specific
Solyc12g096320	MS_specific
Solyc06g061140	MS_specific
Solyc12g088750	MS_specific
Solyc06g065270	MS_specific
Solyc07g065850	MS_specific
Solyc01g098340	MS_specific
Solyc09g091070	MS_specific
Solyc01g106050	MS_specific
Solyc03g112820	MS_specific
Solyc08g067770	MS_specific
Solyc09g005750	MS_specific
Solyc05g018760	MS_specific
Solyc05g052010	MS_specific
Solyc09g090270	MS_specific
Solyc06g007640	MS_specific
Solyc02g089220	MS_specific
Solyc06g051360	MS_specific
Solyc03g119110	MS_specific
Solyc06g076510	MS_specific
Solyc08g080690	MS_specific
Solyc09g009250	MS_specific
Solyc09g091820	MS_specific
Solyc04g008590	MS_specific
Solyc12g096100	MS_specific
Solyc03g114720	MS_specific
Solyc07g005870	MS_specific
Solyc01g079340	MS_specific
Solyc05g055360	MS_specific
Solyc09g064630	MS_specific
Solyc02g088000	MS_specific
Solyc04g009940	MS_specific
Solyc01g106570	MS_specific
Solyc03g112340	MS_specific
Solyc03g019650	MS_specific
Solyc07g005570	MS_specific
Solyc02g067085	MS_specific
Solyc07g055780	MS_specific
Solyc02g071000	MS_specific
Solyc06g068670	MS_specific
Solyc06g054030	MS_specific
Solyc10g084320	MS_specific
Solyc05g014030	MS_specific
Solyc03g122040	MS_specific
Solyc05g015310	MS_specific
Solyc11g068750	MS_specific
Solyc09g072880	MS_specific
Solyc07g043580	MS_specific
Solyc01g059870	MS_specific
Solyc10g076290	MS_specific
Solyc03g083996	MS_specific
Solyc06g005700	MS_specific
Solyc01g066050	MS_specific
Solyc12g098640	MS_specific
Solyc06g068820	MS_specific
Solyc11g072540	MS_specific
Solyc07g063400	MS_specific
Solyc05g056270	MS_specific
Solyc02g080560	MS_specific
Solyc06g073410	MS_specific
Solyc06g083750	MS_specific
Solyc11g069490	MS_specific
Solyc12g014420	MS_specific
Solyc01g108510	MS_specific
Solyc03g120170	MS_specific
Solyc11g012470	MS_specific
Solyc01g097780	MS_specific
Solyc04g079970	MS_specific
Solyc01g109780	MS_specific
Solyc06g082940	MS_specific
Solyc03g121440	MS_specific
Solyc10g006700	MS_specific
Solyc04g009630	MS_specific
Solyc05g005510	MS_specific
[truncated: 5,689 more rows]

## Sheet: SC-GC
geneId	diff_peak
Solyc05g054870	GC_specific
Solyc12g098700	GC_specific
Solyc02g077970	GC_specific
Solyc05g008130	GC_specific
Solyc06g005420	GC_specific
Solyc11g010390	GC_specific
Solyc03g080195	GC_specific
Solyc07g025380	GC_specific
Solyc09g090380	GC_specific
Solyc04g074750	GC_specific
Solyc03g005200	GC_specific
Solyc07g066590	SC_specific
Solyc04g049860	SC_specific
Solyc06g075860	SC_specific
Solyc03g020010	SC_specific
Solyc03g046490	SC_specific
Solyc12g094600	SC_specific
Solyc03g095540	SC_specific
Solyc04g072320	SC_specific
Solyc07g065360	SC_specific
Solyc09g005010	SC_specific
Solyc05g024210	SC_specific
Solyc01g066610	SC_specific
Solyc05g013430	SC_specific
Solyc01g017610	SC_specific
Solyc01g010710	SC_specific
Solyc06g072460	SC_specific
Solyc02g088830	SC_specific
Solyc11g012790	SC_specific
Solyc07g032390	SC_specific
Solyc12g038870	SC_specific
Solyc06g024310	SC_specific
Solyc01g087820	SC_specific
Solyc02g021260	SC_specific
Solyc06g073730	SC_specific
Solyc07g008040	SC_specific
Solyc08g014350	SC_specific
Solyc06g069730	SC_specific
Solyc08g022133	SC_specific
Solyc12g017800	SC_specific
Solyc03g098650	SC_specific
Solyc03g034336	SC_specific
Solyc12g039040	SC_specific
Solyc06g053730	SC_specific
Solyc03g032190	SC_specific
Solyc10g051160	SC_specific
Solyc05g013000	SC_specific
Solyc07g049630	SC_specific
Solyc02g071740	SC_specific
Solyc11g044460	SC_specific
Solyc10g049300	SC_specific
Solyc06g011500	SC_specific
Solyc05g010620	SC_specific
Solyc12g011150	SC_specific
Solyc01g110050	SC_specific
Solyc02g077360	SC_specific
Solyc02g070270	SC_specific
Solyc04g018050	SC_specific
Solyc02g005606	SC_specific
Solyc07g043650	SC_specific
Solyc06g068170	SC_specific
Solyc01g096050	SC_specific
Solyc03g078620	SC_specific
Solyc11g044340	SC_specific
Solyc03g116250	SC_specific
Solyc06g082010	SC_specific
Solyc07g007190	SC_specific
Solyc06g036180	SC_specific
Solyc02g071410	SC_specific
Solyc06g010040	SC_specific
Solyc02g072220	SC_specific
Solyc08g041690	SC_specific
Solyc09g059400	SC_specific
Solyc03g007940	SC_specific
Solyc01g099300	SC_specific
Solyc09g098380	SC_specific
Solyc02g093720	SC_specific
Solyc08g008340	SC_specific
Solyc12g011210	SC_specific
Solyc07g041770	SC_specific
Solyc03g095470	SC_specific
Solyc09g065920	SC_specific
Solyc10g024370	SC_specific
Solyc02g093540	SC_specific
Solyc01g106330	SC_specific
Solyc04g051330	SC_specific
Solyc08g008490	SC_specific
Solyc05g018185	SC_specific
Solyc08g082900	SC_specific
Solyc01g014060	SC_specific
Solyc03g080120	SC_specific
Solyc01g067990	SC_specific
Solyc10g039390	SC_specific
Solyc01g102520	SC_specific
Solyc07g040950	SC_specific
Solyc03g081345	SC_specific
Solyc01g105890	SC_specific
Solyc01g094990	SC_specific
Solyc02g082340	SC_specific
Solyc11g012690	SC_specific
Solyc10g055730	SC_specific
Solyc10g050140	SC_specific
Solyc08g075050	SC_specific
Solyc07g018325	SC_specific
Solyc01g095630	SC_specific
Solyc03g121540	SC_specific
Solyc07g025290	SC_specific
Solyc11g062140	SC_specific
Solyc11g066460	SC_specific
Solyc02g082820	SC_specific
Solyc04g080660	SC_specific
Solyc07g049440	SC_specific
Solyc02g082480	SC_specific
Solyc11g006455	SC_specific
Solyc10g079840	SC_specific
Solyc08g068970	SC_specific
Solyc03g095490	SC_specific
Solyc10g049287	SC_specific
Solyc12g038510	SC_specific
Solyc09g018250	SC_specific
Solyc10g018760	SC_specific
Solyc04g008930	SC_specific
Solyc03g081330	SC_specific
Solyc12g013720	SC_specific
Solyc07g051810	SC_specific
Solyc04g077360	SC_specific
Solyc08g075490	SC_specific
Solyc01g111630	SC_specific
Solyc09g073030	SC_specific
Solyc05g046290	SC_specific
Solyc04g081850	SC_specific
Solyc06g036640	SC_specific
Solyc09g061840	SC_specific
Solyc03g119260	SC_specific
Solyc02g071870	SC_specific
Solyc10g018000	SC_specific
Solyc04g077220	SC_specific
Solyc09g066200	SC_specific
Solyc03g026360	SC_specific
Solyc08g061910	SC_specific
Solyc10g046820	SC_specific
Solyc10g018470	SC_specific
Solyc06g053785	SC_specific
Solyc01g086810	SC_specific
Solyc05g041150	SC_specific
Solyc09g005910	SC_specific
Solyc04g050577	SC_specific
Solyc04g054525	SC_specific
Solyc01g094090	SC_specific
Solyc04g074680	SC_specific
Solyc01g099220	SC_specific
Solyc02g083610	SC_specific
Solyc11g011560	SC_specific
Solyc04g074820	SC_specific
Solyc02g032550	SC_specific
Solyc11g072627	SC_specific
Solyc01g109390	SC_specific
Solyc11g010710	SC_specific
Solyc06g084620	SC_specific
Solyc08g068720	SC_specific
Solyc03g044660	SC_specific
Solyc05g017780	SC_specific
Solyc01g109690	SC_specific
Solyc02g036190	SC_specific
Solyc10g049340	SC_specific
Solyc01g103620	SC_specific

## Sheet: GC-VC
geneId	diff_peak
Solyc11g005490	GC_specific
Solyc01g109660	GC_specific
Solyc02g081440	GC_specific
Solyc07g065530	GC_specific
Solyc03g119040	GC_specific
Solyc08g065940	GC_specific
Solyc01g111200	GC_specific
Solyc06g050500	GC_specific
Solyc05g052420	GC_specific
Solyc03g095860	GC_specific
Solyc03g118270	GC_specific
Solyc01g111300	GC_specific
Solyc10g051377	GC_specific
Solyc02g094490	GC_specific
Solyc02g078760	GC_specific
Solyc06g074730	GC_specific
Solyc03g007230	GC_specific
Solyc01g111640	GC_specific
Solyc06g075030	GC_specific
Solyc05g009820	GC_specific
Solyc09g009140	GC_specific
Solyc10g005970	GC_specific
Solyc06g150130	GC_specific
Solyc01g068270	GC_specific
Solyc11g069940	GC_specific
Solyc04g071250	GC_specific
Solyc03g119130	GC_specific
Solyc09g063010	GC_specific
Solyc03g117210	GC_specific
Solyc01g096040	GC_specific
Solyc12g008660	GC_specific
Solyc05g009890	GC_specific
Solyc09g065320	GC_specific
Solyc05g049950	GC_specific
Solyc06g071860	GC_specific
Solyc01g088630	GC_specific
Solyc02g067100	GC_specific
Solyc11g069070	GC_specific
Solyc01g110130	GC_specific
Solyc02g069260	GC_specific
Solyc03g119690	GC_specific
Solyc02g094450	GC_specific
Solyc01g014470	GC_specific
Solyc10g008980	GC_specific
Solyc02g083610	GC_specific
Solyc03g118810	GC_specific
Solyc07g007150	GC_specific
Solyc06g071230	GC_specific
Solyc01g094540	GC_specific
Solyc03g098360	GC_specific
Solyc11g069450	GC_specific
Solyc04g045640	GC_specific
Solyc02g082500	GC_specific
Solyc05g010470	GC_specific
Solyc07g061900	GC_specific
Solyc03g083980	GC_specific
Solyc09g010610	GC_specific
Solyc07g054560	GC_specific
Solyc06g074050	GC_specific
Solyc04g071040	GC_specific
Solyc09g065240	GC_specific
Solyc07g007330	GC_specific
Solyc05g023680	GC_specific
Solyc08g007350	GC_specific
Solyc03g113680	GC_specific
Solyc02g079740	GC_specific
Solyc07g053430	GC_specific
Solyc01g111830	GC_specific
Solyc08g068460	GC_specific
Solyc08g080190	GC_specific
Solyc10g055700	GC_specific
Solyc01g107170	GC_specific
Solyc01g091940	GC_specific
Solyc03g093230	GC_specific
Solyc11g071340	GC_specific
Solyc03g007550	GC_specific
Solyc04g076270	GC_specific
Solyc03g025380	GC_specific
Solyc09g092230	GC_specific
Solyc01g098570	GC_specific
Solyc07g054690	GC_specific
Solyc10g051090	GC_specific
Solyc03g111100	GC_specific
Solyc01g066430	GC_specific
Solyc10g083330	GC_specific
Solyc01g091690	GC_specific
Solyc02g082420	GC_specific
Solyc08g074660	GC_specific
Solyc01g007750	GC_specific
Solyc02g092430	GC_specific
Solyc06g061180	GC_specific
Solyc05g054120	GC_specific
Solyc09g063030	GC_specific
Solyc12g007020	GC_specific
Solyc01g016560	GC_specific
Solyc11g012720	GC_specific
Solyc02g088270	GC_specific
Solyc01g087860	GC_specific
Solyc11g013240	GC_specific
Solyc12g099350	GC_specific
Solyc03g118630	GC_specific
Solyc02g074600	GC_specific
Solyc11g020040	GC_specific
Solyc03g071720	GC_specific
Solyc01g091520	GC_specific
Solyc11g020780	GC_specific
Solyc08g068880	GC_specific
Solyc09g075320	GC_specific
Solyc01g104570	GC_specific
Solyc11g010390	GC_specific
Solyc06g066110	GC_specific
Solyc11g010540	GC_specific
Solyc06g075170	GC_specific
Solyc02g032510	GC_specific
Solyc07g062700	GC_specific
Solyc02g063120	GC_specific
Solyc12g056830	GC_specific
Solyc08g077950	GC_specific
Solyc08g082470	GC_specific
Solyc12g006990	GC_specific
Solyc03g115165	GC_specific
Solyc06g036110	GC_specific
Solyc11g065220	GC_specific
Solyc03g112360	GC_specific
Solyc06g053620	GC_specific
Solyc06g071350	GC_specific
Solyc01g090530	GC_specific
Solyc06g016790	GC_specific
Solyc07g055110	GC_specific
Solyc04g078190	GC_specific
Solyc07g040960	GC_specific
Solyc04g076220	GC_specific
Solyc02g084590	GC_specific
Solyc09g013070	GC_specific
Solyc06g034390	GC_specific
Solyc03g115660	GC_specific
Solyc06g075180	GC_specific
Solyc02g082700	GC_specific
Solyc09g065760	GC_specific
Solyc07g063460	GC_specific
Solyc12g088040	GC_specific
Solyc06g066300	GC_specific
Solyc04g076060	GC_specific
Solyc02g091500	GC_specific
Solyc06g062830	GC_specific
Solyc04g008600	GC_specific
Solyc06g007380	GC_specific
Solyc02g077840	GC_specific
Solyc06g084320	GC_specific
Solyc08g061910	GC_specific
Solyc01g110250	GC_specific
Solyc09g083380	GC_specific
Solyc03g112880	GC_specific
Solyc06g054220	GC_specific
Solyc03g116740	GC_specific
Solyc06g071750	GC_specific
Solyc07g047680	GC_specific
Solyc06g063350	GC_specific
Solyc03g083390	GC_specific
Solyc03g064010	GC_specific
Solyc01g087020	GC_specific
Solyc10g074720	GC_specific
Solyc02g083835	GC_specific
Solyc11g071370	GC_specific
Solyc03g121000	GC_specific
Solyc06g072660	GC_specific
Solyc03g095850	GC_specific
Solyc08g075500	GC_specific
Solyc08g042010	GC_specific
Solyc08g007990	GC_specific
Solyc10g084340	GC_specific
Solyc01g087500	GC_specific
Solyc01g107990	GC_specific
Solyc07g054170	GC_specific
Solyc07g041970	GC_specific
Solyc08g065850	GC_specific
Solyc09g082500	GC_specific
Solyc07g053200	GC_specific
Solyc01g104490	GC_specific
Solyc10g055250	GC_specific
Solyc04g082430	GC_specific
Solyc02g069510	GC_specific
Solyc03g111170	GC_specific
Solyc05g054960	GC_specific
Solyc08g075510	GC_specific
Solyc06g072240	GC_specific
Solyc11g066470	GC_specific
Solyc06g034077	GC_specific
Solyc01g066760	GC_specific
Solyc01g103950	GC_specific
Solyc02g086260	GC_specific
Solyc03g111690	GC_specific
Solyc08g076960	GC_specific
Solyc07g007360	GC_specific
Solyc02g083740	GC_specific
Solyc12g005480	GC_specific
Solyc01g079520	GC_specific
Solyc07g042990	GC_specific
Solyc06g082140	GC_specific
Solyc03g078100	GC_specific
Solyc10g055390	GC_specific
Solyc10g045080	GC_specific
Solyc06g074620	GC_specific
Solyc01g105780	GC_specific
Solyc12g007110	GC_specific
Solyc10g083230	GC_specific
Solyc01g102470	GC_specific
Solyc08g083270	GC_specific
Solyc06g005000	GC_specific
Solyc07g053940	GC_specific
Solyc04g076040	GC_specific
Solyc10g024365	GC_specific
Solyc04g072240	GC_specific
Solyc01g095120	GC_specific
Solyc04g079890	GC_specific
Solyc03g032060	GC_specific
Solyc02g078230	GC_specific
Solyc06g076220	GC_specific
Solyc03g082440	GC_specific
Solyc01g006970	GC_specific
Solyc08g008490	GC_specific
Solyc04g077980	GC_specific
Solyc10g005500	GC_specific
Solyc01g079110	GC_specific
Solyc04g008820	GC_specific
Solyc09g010630	GC_specific
Solyc12g096390	GC_specific
Solyc04g051490	GC_specific
Solyc02g062160	GC_specific
Solyc05g005710	GC_specific
Solyc12g008970	GC_specific
Solyc01g111430	GC_specific
Solyc02g081210	GC_specific
Solyc06g035870	GC_specific
Solyc12g096500	GC_specific
Solyc01g068045	GC_specific
Solyc12g099280	GC_specific
Solyc08g066190	GC_specific
Solyc04g082840	GC_specific
Solyc03g071570	GC_specific
Solyc03g044190	GC_specific
Solyc03g114290	GC_specific
Solyc07g014590	GC_specific
Solyc05g053820	GC_specific
Solyc01g097070	GC_specific
Solyc01g090750	GC_specific
Solyc06g076860	GC_specific
Solyc10g007160	GC_specific
Solyc06g082590	GC_specific
Solyc08g077360	GC_specific
Solyc03g025540	GC_specific
Solyc01g097750	GC_specific
Solyc01g106430	GC_specific
Solyc09g015010	GC_specific
Solyc08g076730	GC_specific
Solyc01g094090	GC_specific
Solyc10g046920	GC_specific
Solyc08g081150	GC_specific
Solyc03g114640	GC_specific
Solyc11g008260	GC_specific
Solyc05g018060	GC_specific
Solyc07g054850	GC_specific
Solyc06g073170	GC_specific
Solyc01g090790	GC_specific
Solyc12g008780	GC_specific
Solyc09g061280	GC_specific
Solyc12g057150	GC_specific
Solyc01g090730	GC_specific
Solyc02g089860	GC_specific
Solyc03g083280	GC_specific
Solyc04g076100	GC_specific
Solyc07g017990	GC_specific
Solyc11g017130	GC_specific
Solyc02g079160	GC_specific
Solyc04g009520	GC_specific
Solyc09g065880	GC_specific
Solyc08g006530	GC_specific
Solyc10g083360	GC_specific
Solyc12g011210	GC_specific
Solyc03g119980	GC_specific
Solyc01g081240	GC_specific
Solyc11g030600	GC_specific
Solyc09g057580	GC_specific
Solyc03g121120	GC_specific
Solyc01g016970	GC_specific
Solyc04g074220	GC_specific
Solyc04g082810	GC_specific
Solyc05g051380	GC_specific
Solyc09g042740	GC_specific
Solyc05g052850	GC_specific
Solyc03g093340	GC_specific
Solyc12g008520	GC_specific
Solyc10g080160	GC_specific
Solyc06g009770	GC_specific
Solyc01g008230	GC_specific
Solyc01g067720	GC_specific
Solyc03g081330	GC_specific
Solyc04g072650	GC_specific
Solyc04g078540	GC_specific
Solyc12g010900	GC_specific
Solyc01g090660	GC_specific
Solyc05g006420	GC_specific
Solyc09g075050	GC_specific
Solyc10g076410	GC_specific
Solyc01g106020	GC_specific
Solyc05g023770	GC_specific
Solyc06g036550	GC_specific
Solyc03g007240	GC_specific
Solyc01g111590	GC_specific
Solyc01g066610	GC_specific
Solyc02g070780	GC_specific
Solyc08g008140	GC_specific
Solyc04g078060	GC_specific
Solyc01g097350	GC_specific
Solyc02g077280	GC_specific
Solyc02g068870	GC_specific
Solyc09g014740	GC_specific
Solyc03g112150	GC_specific
Solyc01g098160	GC_specific
Solyc01g109750	GC_specific
Solyc11g012360	GC_specific
Solyc01g097910	GC_specific
Solyc05g039990	GC_specific
Solyc02g069850	GC_specific
Solyc12g095920	GC_specific
Solyc11g072640	GC_specific
Solyc03g119110	GC_specific
Solyc11g012760	GC_specific
Solyc12g070155	GC_specific
Solyc01g105410	GC_specific
Solyc10g051340	GC_specific
Solyc11g072410	GC_specific
Solyc06g083140	GC_specific
Solyc04g077990	GC_specific
Solyc11g066130	GC_specific
Solyc04g074130	GC_specific
Solyc06g074030	GC_specific
Solyc01g059800	GC_specific
Solyc12g095830	GC_specific
Solyc09g065180	GC_specific
Solyc03g120980	GC_specific
Solyc08g005930	GC_specific
Solyc01g008100	GC_specific
Solyc05g052940	GC_specific
Solyc12g043020	GC_specific
Solyc02g086830	GC_specific
Solyc09g065000	GC_specific
Solyc04g074730	GC_specific
Solyc01g081500	GC_specific
Solyc11g016980	GC_specific
Solyc09g008970	GC_specific
Solyc02g069910	GC_specific
Solyc11g005420	GC_specific
Solyc03g114040	GC_specific
Solyc10g150145	GC_specific
Solyc03g110900	GC_specific
Solyc11g005150	GC_specific
Solyc01g056940	GC_specific
Solyc12g089210	GC_specific
Solyc03g116710	GC_specific
Solyc10g079420	GC_specific
Solyc04g080610	GC_specific
Solyc02g032850	GC_specific
Solyc06g073290	GC_specific
Solyc02g069270	GC_specific
Solyc08g014350	GC_specific
Solyc05g041470	GC_specific
Solyc09g091830	GC_specific
Solyc05g053070	GC_specific
Solyc11g006310	GC_specific
Solyc02g092920	GC_specific
Solyc11g072440	GC_specific
Solyc06g063330	GC_specific
Solyc03g025640	GC_specific
Solyc10g083790	GC_specific
Solyc02g062050	GC_specific
Solyc04g014850	GC_specific
Solyc07g049525	GC_specific
Solyc09g057500	GC_specific
Solyc02g038805	GC_specific
Solyc01g080510	GC_specific
Solyc08g061570	GC_specific
Solyc10g012060	GC_specific
Solyc03g063290	GC_specific
Solyc09g098300	GC_specific
Solyc12g044850	GC_specific
Solyc03g098340	GC_specific
Solyc01g057090	GC_specific
Solyc01g088440	GC_specific
Solyc04g081340	GC_specific
Solyc09g011040	GC_specific
Solyc03g097930	GC_specific
Solyc02g077240	GC_specific
Solyc02g092090	GC_specific
Solyc02g072190	GC_specific
Solyc08g022240	GC_specific
Solyc07g014620	GC_specific
Solyc06g036330	GC_specific
Solyc07g061840	GC_specific
Solyc02g085210	GC_specific
Solyc03g119600	GC_specific
Solyc09g064760	GC_specific
Solyc05g015580	GC_specific
Solyc09g097780	GC_specific
Solyc06g009630	GC_specific
Solyc10g045040	GC_specific
Solyc07g005020	GC_specific
Solyc02g050330	GC_specific
Solyc09g015030	GC_specific
Solyc08g068420	GC_specific
Solyc09g007850	GC_specific
Solyc03g005450	GC_specific
Solyc08g059715	GC_specific
Solyc03g005620	GC_specific
Solyc11g032060	GC_specific
Solyc08g005020	GC_specific
Solyc12g006140	GC_specific
Solyc01g111280	GC_specific
Solyc02g088780	GC_specific
Solyc03g031840	GC_specific
Solyc03g121460	GC_specific
Solyc10g084510	GC_specific
Solyc01g019100	GC_specific
Solyc01g087750	GC_specific
Solyc02g091000	GC_specific
Solyc06g008220	GC_specific
Solyc09g075580	GC_specific
Solyc08g068150	GC_specific
Solyc11g044910	GC_specific
Solyc11g069590	GC_specific
Solyc01g005330	GC_specific
Solyc02g043940	GC_specific
Solyc02g069280	GC_specific
Solyc01g007070	GC_specific
Solyc08g079700	GC_specific
Solyc04g014260	GC_specific
Solyc01g010640	GC_specific
Solyc06g008362	GC_specific
Solyc06g073830	GC_specific
Solyc03g019690	GC_specific
Solyc06g051370	GC_specific
Solyc11g068550	GC_specific
Solyc06g072220	GC_specific
Solyc01g109210	GC_specific
Solyc05g025985	GC_specific
Solyc03g112490	GC_specific
Solyc02g094750	GC_specific
Solyc07g052310	GC_specific
Solyc10g083170	GC_specific
Solyc12g006350	GC_specific
Solyc05g051420	GC_specific
Solyc08g068700	GC_specific
Solyc05g013690	GC_specific
Solyc03g113980	GC_specific
Solyc11g071240	GC_specific
Solyc07g007110	GC_specific
Solyc09g059460	GC_specific
Solyc04g074740	GC_specific
Solyc12g005600	GC_specific
Solyc09g089573	GC_specific
Solyc01g005070	VC_specific
Solyc01g005960	VC_specific
Solyc01g006190	VC_specific
Solyc01g006650	VC_specific
Solyc01g006730	VC_specific
Solyc01g008440	VC_specific
Solyc01g008950	VC_specific
Solyc01g009240	VC_specific
Solyc01g009600	VC_specific
Solyc01g010360	VC_specific
Solyc01g010880	VC_specific
Solyc01g059940	VC_specific
Solyc01g066050	VC_specific
Solyc01g066070	VC_specific
Solyc01g067520	VC_specific
Solyc01g079600	VC_specific
Solyc01g080520	VC_specific
Solyc01g081230	VC_specific
Solyc01g081410	VC_specific
Solyc01g087490	VC_specific
Solyc01g150146	VC_specific
Solyc01g091200	VC_specific
Solyc01g091320	VC_specific
Solyc01g091950	VC_specific
Solyc01g094400	VC_specific
Solyc01g095440	VC_specific
Solyc01g095550	VC_specific
Solyc01g096405	VC_specific
Solyc01g097120	VC_specific
Solyc01g097960	VC_specific
Solyc01g098080	VC_specific
Solyc01g098440	VC_specific
Solyc01g099860	VC_specific
Solyc01g100120	VC_specific
Solyc01g103140	VC_specific
Solyc01g103450	VC_specific
Solyc01g103540	VC_specific
Solyc01g104870	VC_specific
Solyc01g107120	VC_specific
Solyc01g108270	VC_specific
Solyc01g109530	VC_specific
Solyc01g109860	VC_specific
Solyc01g109950	VC_specific
Solyc01g110320	VC_specific
Solyc01g111570	VC_specific
Solyc02g014490	VC_specific
Solyc02g014530	VC_specific
Solyc02g021450	VC_specific
Solyc02g022910	VC_specific
Solyc02g032860	VC_specific
Solyc02g062790	VC_specific
Solyc02g063527	VC_specific
Solyc02g067040	VC_specific
Solyc02g067060	VC_specific
Solyc02g067150	VC_specific
Solyc02g071470	VC_specific
Solyc02g072000	VC_specific
Solyc02g072130	VC_specific
Solyc02g072530	VC_specific
Solyc02g077480	VC_specific
Solyc02g078140	VC_specific
Solyc02g078500	VC_specific
Solyc02g078660	VC_specific
Solyc02g080470	VC_specific
Solyc02g082450	VC_specific
Solyc02g085000	VC_specific
Solyc02g085130	VC_specific
Solyc02g085170	VC_specific
Solyc02g085490	VC_specific
Solyc02g088630	VC_specific
Solyc02g088680	VC_specific
Solyc02g088840	VC_specific
Solyc02g089220	VC_specific
Solyc02g090150	VC_specific
Solyc02g092340	VC_specific
Solyc02g093680	VC_specific
Solyc03g005710	VC_specific
Solyc03g006110	VC_specific
Solyc03g006270	VC_specific
Solyc03g006530	VC_specific
Solyc03g031810	VC_specific
Solyc03g032020	VC_specific
Solyc03g034060	VC_specific
Solyc03g043890	VC_specific
Solyc03g043930	VC_specific
Solyc03g044830	VC_specific
Solyc03g071750	VC_specific
Solyc03g063150	VC_specific
Solyc03g079900	VC_specific
Solyc03g097100	VC_specific
Solyc03g097390	VC_specific
Solyc03g097660	VC_specific
Solyc03g098500	VC_specific
Solyc03g019770	VC_specific
Solyc03g112730	VC_specific
Solyc03g112860	VC_specific
Solyc03g113200	VC_specific
Solyc03g113440	VC_specific
Solyc03g113600	VC_specific
Solyc03g115550	VC_specific
Solyc03g116850	VC_specific
Solyc03g118100	VC_specific
Solyc03g118420	VC_specific
Solyc03g119260	VC_specific
Solyc03g120650	VC_specific
Solyc03g121810	VC_specific
Solyc03g124050	VC_specific
Solyc04g006930	VC_specific
Solyc04g007730	VC_specific
Solyc04g008270	VC_specific
Solyc04g009600	VC_specific
Solyc04g011500	VC_specific
Solyc04g011730	VC_specific
Solyc04g015110	VC_specific
Solyc04g016280	VC_specific
Solyc04g025280	VC_specific
Solyc04g049400	VC_specific
Solyc04g055000	VC_specific
Solyc04g056560	VC_specific
Solyc04g072760	VC_specific
Solyc04g077470	VC_specific
Solyc04g078130	VC_specific
Solyc04g078680	VC_specific
Solyc04g078950	VC_specific
Solyc04g080090	VC_specific
Solyc04g080220	VC_specific
Solyc04g081060	VC_specific
Solyc04g081300	VC_specific
Solyc04g082440	VC_specific
Solyc05g005000	VC_specific
Solyc05g005190	VC_specific
Solyc05g005520	VC_specific
Solyc05g008370	VC_specific
Solyc05g010120	VC_specific
Solyc05g013350	VC_specific
Solyc05g014210	VC_specific
Solyc05g015070	VC_specific
Solyc05g015160	VC_specific
Solyc05g023740	VC_specific
Solyc05g024340	VC_specific
Solyc05g025920	VC_specific
Solyc05g046120	VC_specific
Solyc05g046300	VC_specific
Solyc05g047550	VC_specific
Solyc05g047570	VC_specific
Solyc05g048820	VC_specific
Solyc05g050990	VC_specific
Solyc05g051390	VC_specific
Solyc05g051500	VC_specific
Solyc05g052120	VC_specific
Solyc05g052320	VC_specific
Solyc05g053560	VC_specific
Solyc05g054440	VC_specific
Solyc05g054480	VC_specific
Solyc05g055180	VC_specific
Solyc05g055340	VC_specific
Solyc05g055500	VC_specific
Solyc05g055860	VC_specific
Solyc05g055980	VC_specific
Solyc05g056420	VC_specific
Solyc06g005240	VC_specific
Solyc06g005580	VC_specific
Solyc06g005590	VC_specific
Solyc06g009200	VC_specific
Solyc06g009240	VC_specific
Solyc06g009540	VC_specific
Solyc06g009550	VC_specific
Solyc06g011520	VC_specific
Solyc06g043250	VC_specific
Solyc06g051730	VC_specific
Solyc06g053160	VC_specific
Solyc06g054480	VC_specific
Solyc06g060240	VC_specific
Solyc06g060630	VC_specific
Solyc06g062820	VC_specific
Solyc06g063050	VC_specific
Solyc06g063360	VC_specific
Solyc06g065380	VC_specific
Solyc06g065690	VC_specific
Solyc06g065910	VC_specific
Solyc06g066650	VC_specific
Solyc06g066690	VC_specific
Solyc06g068900	VC_specific
Solyc06g069080	VC_specific
Solyc06g071190	VC_specific
Solyc06g073080	VC_specific
Solyc06g073360	VC_specific
Solyc06g073960	VC_specific
Solyc06g075550	VC_specific
Solyc06g076600	VC_specific
Solyc06g082820	VC_specific
Solyc06g083500	VC_specific
Solyc07g005130	VC_specific
Solyc07g005200	VC_specific
Solyc07g005910	VC_specific
Solyc07g005970	VC_specific
Solyc07g006720	VC_specific
Solyc07g007390	VC_specific
Solyc07g007610	VC_specific
Solyc07g008060	VC_specific
Solyc07g008840	VC_specific
Solyc07g025140	VC_specific
Solyc07g032730	VC_specific
Solyc07g041180	VC_specific
Solyc07g044920	VC_specific
Solyc07g045190	VC_specific
Solyc07g049380	VC_specific
Solyc07g049600	VC_specific
Solyc07g052300	VC_specific
Solyc07g053180	VC_specific
Solyc07g056110	VC_specific
Solyc07g056230	VC_specific
Solyc07g063660	VC_specific
Solyc07g064200	VC_specific
Solyc07g066220	VC_specific
Solyc08g005380	VC_specific
Solyc08g005410	VC_specific
Solyc08g005600	VC_specific
Solyc08g006140	VC_specific
Solyc08g008190	VC_specific
Solyc08g008240	VC_specific
Solyc08g008260	VC_specific
Solyc08g013740	VC_specific
Solyc08g013920	VC_specific
Solyc08g015780	VC_specific
Solyc08g016160	VC_specific
Solyc08g023270	VC_specific
Solyc08g061480	VC_specific
Solyc08g062860	VC_specific
Solyc08g066960	VC_specific
Solyc08g067760	VC_specific
Solyc08g067790	VC_specific
Solyc08g069000	VC_specific
Solyc08g069110	VC_specific
Solyc08g069180	VC_specific
Solyc08g075030	VC_specific
Solyc08g075870	VC_specific
Solyc08g076670	VC_specific
Solyc08g078450	VC_specific
Solyc08g081230	VC_specific
Solyc08g081360	VC_specific
Solyc08g081520	VC_specific
Solyc08g081980	VC_specific
Solyc08g082480	VC_specific
Solyc09g007080	VC_specific
Solyc09g014790	VC_specific
Solyc09g064850	VC_specific
Solyc09g066140	VC_specific
Solyc09g025220	VC_specific
Solyc09g074820	VC_specific
Solyc09g075830	VC_specific
Solyc09g090160	VC_specific
Solyc09g090310	VC_specific
Solyc09g090480	VC_specific
Solyc09g090650	VC_specific
Solyc09g090670	VC_specific
Solyc09g090850	VC_specific
Solyc09g090920	VC_specific
Solyc09g092220	VC_specific
Solyc09g098490	VC_specific
Solyc10g005220	VC_specific
Solyc10g006110	VC_specific
Solyc10g006340	VC_specific
Solyc10g008480	VC_specific
Solyc10g008550	VC_specific
Solyc10g008840	VC_specific
Solyc10g009140	VC_specific
Solyc10g017550	VC_specific
Solyc10g017620	VC_specific
Solyc10g018260	VC_specific
Solyc10g037900	VC_specific
Solyc10g047820	VC_specific
Solyc10g051330	VC_specific
Solyc10g054050	VC_specific
Solyc10g055710	VC_specific
Solyc10g074570	VC_specific
Solyc10g074620	VC_specific
Solyc10g076450	VC_specific
Solyc10g076650	VC_specific
Solyc10g078460	VC_specific
Solyc10g078650	VC_specific
Solyc10g078940	VC_specific
Solyc10g080500	VC_specific
Solyc10g080640	VC_specific
Solyc10g081580	VC_specific
Solyc10g081710	VC_specific
Solyc10g081740	VC_specific
Solyc10g083970	VC_specific
Solyc10g084410	VC_specific
Solyc10g084750	VC_specific
Solyc10g085370	VC_specific
Solyc10g086430	VC_specific
Solyc11g005980	VC_specific
Solyc11g006750	VC_specific
Solyc11g008040	VC_specific
Solyc11g008490	VC_specific
Solyc11g008930	VC_specific
Solyc11g010210	VC_specific
Solyc11g010650	VC_specific
Solyc11g011130	VC_specific
Solyc11g011275	VC_specific
Solyc11g011460	VC_specific
Solyc11g012270	VC_specific
Solyc11g018610	VC_specific
Solyc11g020950	VC_specific
Solyc11g045670	VC_specific
Solyc11g045310	VC_specific
Solyc11g044860	VC_specific
Solyc11g044740	VC_specific
Solyc11g044460	VC_specific
Solyc11g040280	VC_specific
Solyc11g039960	VC_specific
Solyc11g064930	VC_specific
Solyc11g065000	VC_specific
Solyc11g066310	VC_specific
Solyc11g072700	VC_specific
Solyc11g072800	VC_specific
Solyc11g072950	VC_specific
Solyc12g005160	VC_specific
Solyc12g005930	VC_specific
Solyc12g006000	VC_specific
Solyc12g006930	VC_specific
Solyc12g007100	VC_specific
Solyc12g009190	VC_specific
Solyc12g009820	VC_specific
Solyc12g009840	VC_specific
Solyc12g009900	VC_specific
Solyc12g009990	VC_specific
Solyc12g010360	VC_specific
Solyc12g010510	VC_specific
Solyc12g010730	VC_specific
Solyc12g011370	VC_specific
Solyc12g013860	VC_specific
Solyc12g017390	VC_specific
Solyc12g017430	VC_specific
Solyc12g017840	VC_specific
Solyc12g019080	VC_specific
Solyc12g019880	VC_specific
Solyc12g038410	VC_specific
Solyc12g040870	VC_specific
Solyc12g042640	VC_specific
Solyc12g044670	VC_specific
Solyc12g044920	VC_specific
Solyc12g056550	VC_specific
Solyc12g087930	VC_specific
Solyc12g088110	VC_specific
Solyc12g088240	VC_specific
Solyc12g088980	VC_specific
Solyc12g089090	VC_specific
Solyc12g089140	VC_specific
Solyc12g094610	VC_specific
Solyc12g094670	VC_specific
Solyc12g094680	VC_specific
Solyc12g096320	VC_specific
Solyc12g096400	VC_specific
Solyc12g096640	VC_specific
Solyc12g096940	VC_specific
Solyc12g096970	VC_specific
Solyc12g098450	VC_specific
Solyc12g099480	VC_specific
Solyc12g099790	VC_specific
Solyc01g009870	VC_specific
Solyc02g091470	VC_specific
Solyc08g080520	VC_specific
Solyc02g083850	VC_specific
Solyc02g091660	VC_specific
Solyc07g007200	VC_specific
Solyc06g071020	VC_specific
Solyc12g098180	VC_specific
Solyc03g119050	VC_specific
Solyc08g077220	VC_specific
Solyc04g079090	VC_specific
Solyc10g018920	VC_specific
Solyc02g082570	VC_specific
Solyc09g009000	VC_specific
Solyc09g010410	VC_specific
Solyc11g062410	VC_specific
Solyc08g078580	VC_specific
Solyc11g069300	VC_specific
Solyc08g008640	VC_specific
Solyc10g005250	VC_specific
Solyc01g057220	VC_specific
Solyc01g010740	VC_specific
Solyc04g079780	VC_specific
Solyc07g054420	VC_specific
Solyc06g076980	VC_specific
Solyc12g006820	VC_specific
Solyc04g011720	VC_specific
Solyc01g099940	VC_specific
Solyc03g006660	VC_specific
Solyc04g014380	VC_specific
Solyc04g015160	VC_specific
Solyc09g083280	VC_specific
Solyc09g082470	VC_specific
Solyc03g058450	VC_specific
Solyc04g051710	VC_specific
Solyc09g009170	VC_specific
Solyc02g062040	VC_specific
Solyc03g044815	VC_specific
Solyc10g079270	VC_specific
Solyc05g052270	VC_specific
Solyc02g072540	VC_specific
Solyc11g068350	VC_specific
Solyc10g009350	VC_specific
Solyc05g055310	VC_specific
Solyc12g006960	VC_specific
Solyc02g038819	VC_specific
Solyc11g065090	VC_specific
Solyc10g050550	VC_specific
Solyc09g064630	VC_specific
Solyc01g079480	VC_specific
Solyc03g122230	VC_specific
Solyc12g040800	VC_specific
Solyc10g076320	VC_specific
Solyc02g077750	VC_specific
Solyc06g072770	VC_specific
Solyc10g045580	VC_specific
Solyc08g150147	VC_specific
Solyc12g098820	VC_specific
Solyc10g078170	VC_specific
Solyc10g077010	VC_specific
Solyc08g007160	VC_specific
Solyc05g051760	VC_specific
Solyc03g115060	VC_specific
Solyc03g123890	VC_specific
Solyc12g077390	VC_specific
Solyc04g050970	VC_specific
Solyc03g098630	VC_specific
Solyc09g057670	VC_specific
Solyc09g091080	VC_specific
Solyc12g042370	VC_specific
Solyc04g076340	VC_specific
Solyc08g006440	VC_specific
Solyc12g096420	VC_specific
Solyc05g053570	VC_specific
Solyc06g069660	VC_specific
Solyc10g049470	VC_specific
Solyc01g080400	VC_specific
Solyc06g069320	VC_specific
Solyc10g017520	VC_specific
Solyc02g083690	VC_specific
Solyc09g005910	VC_specific
Solyc04g082460	VC_specific
Solyc03g019680	VC_specific
Solyc04g014880	VC_specific
Solyc05g006230	VC_specific
Solyc01g009820	VC_specific
Solyc04g076110	VC_specific
Solyc03g059470	VC_specific
Solyc09g008780	VC_specific
Solyc05g025780	VC_specific
Solyc06g069560	VC_specific
Solyc06g082990	VC_specific
Solyc12g099410	VC_specific
Solyc10g084260	VC_specific
Solyc04g008350	VC_specific
Solyc01g100280	VC_specific
Solyc08g082990	VC_specific
Solyc12g056060	VC_specific
Solyc03g052990	VC_specific
Solyc02g021590	VC_specific
Solyc08g077460	VC_specific
Solyc06g063150	VC_specific
Solyc06g071370	VC_specific
Solyc09g064810	VC_specific
Solyc02g086110	VC_specific
Solyc11g043130	VC_specific
Solyc09g074080	VC_specific
Solyc02g069090	VC_specific
Solyc01g008740	VC_specific
Solyc04g024940	VC_specific
Solyc03g006400	VC_specific
Solyc05g026360	VC_specific
Solyc05g007080	VC_specific
Solyc05g026540	VC_specific
Solyc04g082420	VC_specific
Solyc10g081270	VC_specific
Solyc11g010730	VC_specific
Solyc04g015210	VC_specific
Solyc10g007530	VC_specific
Solyc01g101090	VC_specific
Solyc12g005890	VC_specific
Solyc10g008470	VC_specific
Solyc01g097050	VC_specific
Solyc07g045340	VC_specific
Solyc03g116030	VC_specific
Solyc12g057110	VC_specific
Solyc06g065830	VC_specific
Solyc10g080580	VC_specific
Solyc04g051295	VC_specific
Solyc09g091960	VC_specific
Solyc04g072060	VC_specific
Solyc10g049300	VC_specific
Solyc12g033130	VC_specific
Solyc10g011900	VC_specific
Solyc06g068940	VC_specific
Solyc08g062840	VC_specific
Solyc06g005960	VC_specific
Solyc10g024480	VC_specific
Solyc04g014760	VC_specific
Solyc02g043810	VC_specific
Solyc04g011430	VC_specific
Solyc06g008240	VC_specific
Solyc03g058400	VC_specific
Solyc05g013750	VC_specific
Solyc08g013910	VC_specific
Solyc10g081430	VC_specific
Solyc01g106470	VC_specific
Solyc06g007110	VC_specific
Solyc08g075370	VC_specific
Solyc11g044450	VC_specific
Solyc06g069410	VC_specific
Solyc03g005100	VC_specific
Solyc04g015580	VC_specific
Solyc01g103350	VC_specific
Solyc08g069020	VC_specific
Solyc10g078830	VC_specific
Solyc08g023630	VC_specific
Solyc02g086990	VC_specific
Solyc03g120120	VC_specific
Solyc01g050040	VC_specific
Solyc07g064130	VC_specific
Solyc06g062950	VC_specific
Solyc10g006820	VC_specific
Solyc05g056180	VC_specific
Solyc10g006960	VC_specific
Solyc12g013895	VC_specific
Solyc11g011440	VC_specific
Solyc01g100690	VC_specific
Solyc11g007910	VC_specific
Solyc12g005840	VC_specific
Solyc05g005220	VC_specific
Solyc08g043140	VC_specific
Solyc11g010700	VC_specific
Solyc09g061230	VC_specific
Solyc02g030247	VC_specific
Solyc10g018060	VC_specific
Solyc02g089620	VC_specific
Solyc08g007200	VC_specific
Solyc05g055530	VC_specific
Solyc04g071140	VC_specific
Solyc06g069620	VC_specific
Solyc10g054130	VC_specific
Solyc06g064660	VC_specific
Solyc02g089670	VC_specific
Solyc12g007150	VC_specific
Solyc02g081390	VC_specific
Solyc05g052110	VC_specific
Solyc03g096370	VC_specific
Solyc05g007220	VC_specific
Solyc08g005040	VC_specific
Solyc06g060090	VC_specific
Solyc01g097180	VC_specific
Solyc09g098600	VC_specific
Solyc10g080740	VC_specific
Solyc02g094370	VC_specific
Solyc12g099040	VC_specific
Solyc01g068110	VC_specific
Solyc11g012780	VC_specific
Solyc06g052040	VC_specific
Solyc06g072510	VC_specific
Solyc05g055920	VC_specific
Solyc03g111320	VC_specific
Solyc05g047600	VC_specific
Solyc08g067795	VC_specific
Solyc03g033420	VC_specific
Solyc07g008400	VC_specific
Solyc06g066800	VC_specific
Solyc08g061490	VC_specific
Solyc07g017560	VC_specific
Solyc07g065510	VC_specific
Solyc02g089610	VC_specific
Solyc06g073650	VC_specific
Solyc02g069350	VC_specific
Solyc09g013150	VC_specific
Solyc01g099780	VC_specific
Solyc06g073930	VC_specific
Solyc02g064650	VC_specific
Solyc03g115740	VC_specific
Solyc12g088950	VC_specific
Solyc09g082590	VC_specific
Solyc01g081450	VC_specific
Solyc09g090280	VC_specific
Solyc10g007420	VC_specific
Solyc10g085960	VC_specific
Solyc03g112520	VC_specific
Solyc02g086840	VC_specific
Solyc04g016460	VC_specific
Solyc07g006350	VC_specific
Solyc02g093670	VC_specific
Solyc06g008910	VC_specific
Solyc02g063330	VC_specific
Solyc12g017520	VC_specific
Solyc04g078030	VC_specific
Solyc04g080300	VC_specific
Solyc02g078480	VC_specific
Solyc06g083920	VC_specific
Solyc03g032240	VC_specific
Solyc10g008360	VC_specific
Solyc06g082500	VC_specific
Solyc04g082060	VC_specific
Solyc08g067930	VC_specific
Solyc06g052060	VC_specific
Solyc03g118580	VC_specific
Solyc09g015420	VC_specific
Solyc06g083960	VC_specific
Solyc10g007240	VC_specific
Solyc06g053350	VC_specific
Solyc04g074270	VC_specific
Solyc06g009660	VC_specific
Solyc02g063523	VC_specific
Solyc01g108920	VC_specific
Solyc01g108310	VC_specific
Solyc12g009010	VC_specific
Solyc10g024370	VC_specific
Solyc06g083830	VC_specific
Solyc03g121220	VC_specific
Solyc01g095020	VC_specific
Solyc10g084535	VC_specific
Solyc10g079080	VC_specific
Solyc01g103400	VC_specific
Solyc07g032020	VC_specific
Solyc01g056220	VC_specific
Solyc02g083360	VC_specific
Solyc05g007660	VC_specific
Solyc01g100990	VC_specific
Solyc06g008320	VC_specific
Solyc11g065660	VC_specific
Solyc10g005340	VC_specific
Solyc01g104500	VC_specific
Solyc10g081460	VC_specific
Solyc12g099230	VC_specific
Solyc06g034030	VC_specific
Solyc12g099180	VC_specific
Solyc12g088195	VC_specific
Solyc04g009760	VC_specific
Solyc03g082870	VC_specific
Solyc02g082490	VC_specific
Solyc01g091290	VC_specific
Solyc01g104660	VC_specific
Solyc02g063547	VC_specific
Solyc03g080080	VC_specific
Solyc11g007760	VC_specific
Solyc02g085430	VC_specific
Solyc09g010710	VC_specific
Solyc07g065340	VC_specific
Solyc10g009030	VC_specific
Solyc09g092130	VC_specific
Solyc06g007490	VC_specific
Solyc06g070920	VC_specific
Solyc06g074270	VC_specific
Solyc03g121350	VC_specific
Solyc12g009160	VC_specific
Solyc07g006850	VC_specific
Solyc06g009260	VC_specific
Solyc11g072050	VC_specific
Solyc10g017580	VC_specific
Solyc12g005570	VC_specific
Solyc03g006130	VC_specific
Solyc05g008560	VC_specific
Solyc04g076830	VC_specific
Solyc02g069240	VC_specific
Solyc08g078070	VC_specific
Solyc03g120250	VC_specific
Solyc06g008330	VC_specific
Solyc06g069530	VC_specific
Solyc03g115750	VC_specific
Solyc01g011050	VC_specific
Solyc02g081380	VC_specific
Solyc03g033540	VC_specific
Solyc06g050690	VC_specific
Solyc05g045660	VC_specific
Solyc05g052070	VC_specific
Solyc05g053500	VC_specific
Solyc02g089800	VC_specific
Solyc06g060600	VC_specific
Solyc12g017480	VC_specific
Solyc02g093430	VC_specific
Solyc01g104750	VC_specific
Solyc09g083180	VC_specific
Solyc01g067070	VC_specific
Solyc12g014560	VC_specific
Solyc12g099070	VC_specific
Solyc05g051970	VC_specific
Solyc02g080640	VC_specific
Solyc01g065550	VC_specific
Solyc03g083010	VC_specific
Solyc06g060160	VC_specific
Solyc09g065620	VC_specific
Solyc02g005140	VC_specific
Solyc02g064680	VC_specific
Solyc03g121990	VC_specific
Solyc02g078430	VC_specific
Solyc07g064960	VC_specific
Solyc10g011680	VC_specific
Solyc08g059750	VC_specific
Solyc02g089230	VC_specific
Solyc03g078390	VC_specific
Solyc06g007880	VC_specific
Solyc02g080780	VC_specific
Solyc03g120580	VC_specific
Solyc11g065740	VC_specific
Solyc05g009360	VC_specific
Solyc02g038740	VC_specific
Solyc02g082260	VC_specific
Solyc08g067290	VC_specific
Solyc09g072630	VC_specific
Solyc02g079030	VC_specific
Solyc07g008940	VC_specific
Solyc05g053555	VC_specific
Solyc07g017230	VC_specific
Solyc04g024430	VC_specific
Solyc04g025400	VC_specific
Solyc10g008910	VC_specific
Solyc07g017430	VC_specific
Solyc12g095900	VC_specific
Solyc12g009570	VC_specific
Solyc04g054830	VC_specific
Solyc12g006880	VC_specific
Solyc01g094050	VC_specific
Solyc05g008790	VC_specific
Solyc03g097710	VC_specific
Solyc11g068400	VC_specific
Solyc01g103220	VC_specific
Solyc02g067770	VC_specific
Solyc06g062480	VC_specific
Solyc01g100460	VC_specific
Solyc05g013410	VC_specific
Solyc09g008000	VC_specific
Solyc03g097210	VC_specific
Solyc11g011200	VC_specific
Solyc11g067010	VC_specific
Solyc05g012610	VC_specific
Solyc11g069490	VC_specific
Solyc02g071830	VC_specific
Solyc06g082780	VC_specific
Solyc03g113640	VC_specific
Solyc09g065700	VC_specific
Solyc09g018310	VC_specific
Solyc01g066770	VC_specific
Solyc04g071750	VC_specific
Solyc11g012880	VC_specific
Solyc04g054780	VC_specific
Solyc03g007950	VC_specific
Solyc08g069060	VC_specific
Solyc01g057390	VC_specific
Solyc04g078890	VC_specific
Solyc10g085040	VC_specific
Solyc06g076090	VC_specific
Solyc06g035440	VC_specific
Solyc11g068530	VC_specific
Solyc12g098650	VC_specific
Solyc06g072320	VC_specific
Solyc07g021700	VC_specific
Solyc12g006180	VC_specific
Solyc02g078400	VC_specific
Solyc11g069950	VC_specific
Solyc06g007430	VC_specific
Solyc12g006940	VC_specific
Solyc12g099780	VC_specific
Solyc01g009480	VC_specific
Solyc11g065700	VC_specific
Solyc07g061930	VC_specific
Solyc03g114710	VC_specific
Solyc04g076670	VC_specific
Solyc02g062670	VC_specific
Solyc11g009080	VC_specific
Solyc09g064540	VC_specific
Solyc07g005570	VC_specific
Solyc09g083410	VC_specific
Solyc05g010420	VC_specific
Solyc10g079770	VC_specific
Solyc01g095990	VC_specific
Solyc02g069720	VC_specific
Solyc01g014480	VC_specific
Solyc11g045360	VC_specific
Solyc03g096070	VC_specific
Solyc02g062020	VC_specific
Solyc05g051320	VC_specific
Solyc05g051825	VC_specific
Solyc01g049650	VC_specific
Solyc06g067920	VC_specific
Solyc01g108120	VC_specific
Solyc04g072930	VC_specific
Solyc01g015293	VC_specific
Solyc11g071330	VC_specific
Solyc07g054270	VC_specific
Solyc02g082550	VC_specific
Solyc10g062180	VC_specific
Solyc02g021440	VC_specific
Solyc03g065200	VC_specific
Solyc09g055265	VC_specific
Solyc12g096650	VC_specific
Solyc10g074810	VC_specific
Solyc01g109640	VC_specific
Solyc02g094600	VC_specific
Solyc04g050050	VC_specific
Solyc07g021020	VC_specific
Solyc03g120750	VC_specific
Solyc12g006210	VC_specific
Solyc05g013580	VC_specific
Solyc05g056030	VC_specific
Solyc01g100870	VC_specific
Solyc12g099390	VC_specific
Solyc01g111680	VC_specific
Solyc09g009120	VC_specific
Solyc10g076260	VC_specific
Solyc04g077020	VC_specific
Solyc11g007340	VC_specific
Solyc10g007730	VC_specific
Solyc07g065130	VC_specific
Solyc04g077920	VC_specific
Solyc03g117790	VC_specific
Solyc10g006470	VC_specific
Solyc01g080370	VC_specific
Solyc11g061760	VC_specific
Solyc07g005330	VC_specific
Solyc01g106870	VC_specific
Solyc01g088480	VC_specific
Solyc11g045610	VC_specific
Solyc11g071680	VC_specific
Solyc05g006660	VC_specific
Solyc04g079840	VC_specific
Solyc03g083520	VC_specific
Solyc08g028990	VC_specific
Solyc02g082350	VC_specific
Solyc06g053390	VC_specific
Solyc02g089840	VC_specific
Solyc02g092960	VC_specific
Solyc02g087485	VC_specific
Solyc09g091610	VC_specific
Solyc02g071350	VC_specific
Solyc01g066380	VC_specific
Solyc10g076930	VC_specific
Solyc10g054930	VC_specific
Solyc03g005630	VC_specific
Solyc03g112080	VC_specific
Solyc03g113240	VC_specific
Solyc05g055820	VC_specific
Solyc03g078570	VC_specific
Solyc03g114160	VC_specific
Solyc05g050590	VC_specific
Solyc02g068920	VC_specific
Solyc04g049840	VC_specific
Solyc06g005800	VC_specific
Solyc08g075380	VC_specific
Solyc10g009595	VC_specific
Solyc03g096390	VC_specific
Solyc01g110430	VC_specific
Solyc04g079280	VC_specific
Solyc07g024010	VC_specific
Solyc04g082000	VC_specific
Solyc12g005460	VC_specific
Solyc06g066440	VC_specific
Solyc06g072410	VC_specific
Solyc12g088450	VC_specific
Solyc12g009280	VC_specific
Solyc06g008720	VC_specific
Solyc01g007240	VC_specific
Solyc06g036430	VC_specific
Solyc08g075890	VC_specific
Solyc04g049120	VC_specific
Solyc07g065745	VC_specific
Solyc03g096810	VC_specific
Solyc09g066420	VC_specific
Solyc01g005800	VC_specific
Solyc12g006450	VC_specific
Solyc07g048030	VC_specific
Solyc10g080100	VC_specific
Solyc11g006540	VC_specific
Solyc06g008120	VC_specific
Solyc12g006420	VC_specific
Solyc02g081580	VC_specific
Solyc10g049630	VC_specific
Solyc12g006310	VC_specific
Solyc05g018180	VC_specific
Solyc07g043590	VC_specific
Solyc10g081450	VC_specific
Solyc06g074130	VC_specific
Solyc03g083070	VC_specific
Solyc12g006080	VC_specific
Solyc01g088000	VC_specific
Solyc12g150110	VC_specific
Solyc06g082170	VC_specific
Solyc02g067930	VC_specific
Solyc05g013780	VC_specific
Solyc02g093840	VC_specific
Solyc01g079810	VC_specific
Solyc08g005060	VC_specific
Solyc03g116400	VC_specific
Solyc06g074670	VC_specific
Solyc04g082530	VC_specific
Solyc01g067930	VC_specific
Solyc03g031770	VC_specific
Solyc04g009190	VC_specific
Solyc10g005905	VC_specific
Solyc10g077110	VC_specific
Solyc12g006290	VC_specific
Solyc09g066440	VC_specific
Solyc09g061320	VC_specific
Solyc04g012120	VC_specific
Solyc03g096760	VC_specific
Solyc04g019317	VC_specific
Solyc09g005430	VC_specific
Solyc03g083270	VC_specific
Solyc06g072590	VC_specific
Solyc03g083960	VC_specific
Solyc06g050720	VC_specific
Solyc04g072560	VC_specific
Solyc10g050450	VC_specific
Solyc12g089310	VC_specific
Solyc12g014580	VC_specific
Solyc10g077060	VC_specific
Solyc09g060090	VC_specific
Solyc03g078380	VC_specific
Solyc12g036260	VC_specific
Solyc03g063030	VC_specific
Solyc02g072300	VC_specific
Solyc04g010200	VC_specific
Solyc05g050230	VC_specific
Solyc07g066170	VC_specific
Solyc02g091510	VC_specific
Solyc02g065110	VC_specific
Solyc05g026060	VC_specific
Solyc08g082450	VC_specific
Solyc05g056320	VC_specific
Solyc02g088730	VC_specific
Solyc12g017850	VC_specific
Solyc10g081670	VC_specific
Solyc08g081030	VC_specific
Solyc10g150138	VC_specific
Solyc10g081950	VC_specific
Solyc04g082160	VC_specific
Solyc12g099310	VC_specific
Solyc10g012210	VC_specific
Solyc04g006970	VC_specific
Solyc10g009040	VC_specific
Solyc06g060170	VC_specific
Solyc10g085810	VC_specific
Solyc03g044010	VC_specific
Solyc03g043760	VC_specific
Solyc01g016720	VC_specific
Solyc02g065700	VC_specific
Solyc01g107920	VC_specific
Solyc10g085920	VC_specific
Solyc02g067030	VC_specific
Solyc01g101015	VC_specific
Solyc03g123370	VC_specific
Solyc10g084500	VC_specific
Solyc06g076370	VC_specific
Solyc03g111090	VC_specific
Solyc03g006170	VC_specific
Solyc10g074860	VC_specific
Solyc02g092460	VC_specific
Solyc05g008390	VC_specific
Solyc04g082620	VC_specific
Solyc01g100860	VC_specific
Solyc10g081940	VC_specific
Solyc01g006890	VC_specific
Solyc02g021410	VC_specific
Solyc01g081630	VC_specific
Solyc11g066480	VC_specific
Solyc01g108160	VC_specific
Solyc09g010090	VC_specific
Solyc01g005310	VC_specific
Solyc03g026180	VC_specific
Solyc05g046110	VC_specific
Solyc09g098190	VC_specific
Solyc03g080040	VC_specific
Solyc07g053170	VC_specific
Solyc11g069230	VC_specific
Solyc03g123950	VC_specific
Solyc12g044270	VC_specific
Solyc02g067980	VC_specific
Solyc12g088190	VC_specific
Solyc02g081720	VC_specific
Solyc09g066460	VC_specific
Solyc10g054440	VC_specific
Solyc10g076990	VC_specific
Solyc09g064470	VC_specific
Solyc04g014820	VC_specific
Solyc02g087520	VC_specific
Solyc08g066050	VC_specific
Solyc03g111740	VC_specific
Solyc06g007590	VC_specific
Solyc06g067890	VC_specific
Solyc10g074800	VC_specific
Solyc02g021230	VC_specific
Solyc01g016380	VC_specific
Solyc01g103940	VC_specific
Solyc01g066360	VC_specific
Solyc05g012420	VC_specific
Solyc12g006370	VC_specific
Solyc03g064030	VC_specific
Solyc06g082480	VC_specific
Solyc10g084990	VC_specific
Solyc12g035600	VC_specific
Solyc07g064680	VC_specific
Solyc02g020890	VC_specific
Solyc05g052715	VC_specific
Solyc07g049580	VC_specific
Solyc08g078350	VC_specific
Solyc01g103873	VC_specific
Solyc01g005240	VC_specific
Solyc11g008300	VC_specific
Solyc10g083620	VC_specific
Solyc04g015570	VC_specific
Solyc02g094400	VC_specific
Solyc07g064340	VC_specific
Solyc10g049890	VC_specific
Solyc02g031960	VC_specific
Solyc02g090430	VC_specific
Solyc08g007100	VC_specific
Solyc08g041810	VC_specific
Solyc04g049540	VC_specific
Solyc01g010020	VC_specific
Solyc10g053900	VC_specific
Solyc07g065820	VC_specific
Solyc12g098400	VC_specific
Solyc08g076570	VC_specific
Solyc10g086730	VC_specific
Solyc09g150101	VC_specific
Solyc08g066910	VC_specific
Solyc01g068160	VC_specific
Solyc12g096010	VC_specific
Solyc02g082710	VC_specific
Solyc02g068430	VC_specific
Solyc03g005380	VC_specific
Solyc06g084520	VC_specific
Solyc06g065740	VC_specific
Solyc10g084880	VC_specific
Solyc02g082100	VC_specific
Solyc02g083580	VC_specific
Solyc07g005890	VC_specific
Solyc12g005955	VC_specific
Solyc10g005300	VC_specific
Solyc06g051000	VC_specific
Solyc10g085970	VC_specific
Solyc01g106420	VC_specific
Solyc06g060920	VC_specific
Solyc04g081490	VC_specific
Solyc11g030380	VC_specific
Solyc01g005610	VC_specific
Solyc01g099790	VC_specific
Solyc05g054920	VC_specific
Solyc03g044960	VC_specific
Solyc10g079400	VC_specific
Solyc10g074930	VC_specific
Solyc03g071560	VC_specific
Solyc02g080180	VC_specific
Solyc12g044610	VC_specific
Solyc03g025150	VC_specific
Solyc03g080030	VC_specific
Solyc02g070630	VC_specific
Solyc02g068010	VC_specific
Solyc11g070110	VC_specific
Solyc10g150151	VC_specific
Solyc02g037510	VC_specific
Solyc07g022910	VC_specific
Solyc02g087590	VC_specific
Solyc10g080890	VC_specific
Solyc01g099820	VC_specific
Solyc12g011130	VC_specific
Solyc04g056630	VC_specific
Solyc01g103000	VC_specific
Solyc08g077550	VC_specific
Solyc05g046390	VC_specific
Solyc10g006560	VC_specific
Solyc04g015350	VC_specific
Solyc02g088330	VC_specific
Solyc06g061140	VC_specific
Solyc03g079850	VC_specific
Solyc06g036180	VC_specific
Solyc01g008320	VC_specific
Solyc06g060120	VC_specific
Solyc06g071250	VC_specific
Solyc08g016170	VC_specific
Solyc02g088320	VC_specific
Solyc08g078490	VC_specific
Solyc10g081060	VC_specific
Solyc12g098740	VC_specific
Solyc06g150102	VC_specific
Solyc05g009690	VC_specific
Solyc11g064900	VC_specific
Solyc05g005020	VC_specific
Solyc07g064010	VC_specific
Solyc02g065540	VC_specific
Solyc10g081170	VC_specific
Solyc04g056650	VC_specific
Solyc01g005510	VC_specific
Solyc09g008700	VC_specific
Solyc02g089170	VC_specific
Solyc07g005960	VC_specific
Solyc10g074940	VC_specific
Solyc01g094320	VC_specific
Solyc09g009690	VC_specific
Solyc09g005035	VC_specific
Solyc04g080680	VC_specific
Solyc05g041760	VC_specific
Solyc02g022920	VC_specific
Solyc02g032940	VC_specific
Solyc02g092410	VC_specific
Solyc02g086820	VC_specific
Solyc07g064280	VC_specific
Solyc04g049710	VC_specific
Solyc11g007940	VC_specific
Solyc04g008000	VC_specific
Solyc03g025250	VC_specific
Solyc01g008220	VC_specific
Solyc05g053760	VC_specific
Solyc09g074790	VC_specific
Solyc05g051890	VC_specific
Solyc03g116810	VC_specific
Solyc10g006050	VC_specific
Solyc11g011780	VC_specific
Solyc01g008840	VC_specific
Solyc10g049800	VC_specific
Solyc05g015530	VC_specific
Solyc02g062330	VC_specific
Solyc06g072740	VC_specific
Solyc06g054270	VC_specific
Solyc04g072910	VC_specific
Solyc12g008610	VC_specific
Solyc11g005590	VC_specific
Solyc11g019950	VC_specific
Solyc11g008900	VC_specific
Solyc07g065320	VC_specific
Solyc10g011980	VC_specific
Solyc06g071040	VC_specific
Solyc11g066320	VC_specific
Solyc03g007430	VC_specific
Solyc11g069090	VC_specific
Solyc10g061960	VC_specific
Solyc03g006470	VC_specific
Solyc04g007370	VC_specific
Solyc07g005810	VC_specific
Solyc04g011360	VC_specific
Solyc01g103660	VC_specific
Solyc09g008060	VC_specific
Solyc11g072150	VC_specific
Solyc12g009960	VC_specific
Solyc06g007180	VC_specific
Solyc01g111530	VC_specific
Solyc03g116370	VC_specific
Solyc01g108230	VC_specific
Solyc02g067010	VC_specific
Solyc01g073650	VC_specific
Solyc05g053940	VC_specific
Solyc08g081820	VC_specific
Solyc09g091070	VC_specific
Solyc07g005037	VC_specific
Solyc01g087030	VC_specific
Solyc11g069820	VC_specific
Solyc11g012830	VC_specific
Solyc01g097620	VC_specific
Solyc04g079120	VC_specific
Solyc11g070120	VC_specific
Solyc06g083230	VC_specific
Solyc07g054180	VC_specific
Solyc09g089870	VC_specific
Solyc02g024020	VC_specific
Solyc08g077970	VC_specific
Solyc11g044327	VC_specific
Solyc07g150145	VC_specific
Solyc05g014700	VC_specific
Solyc07g039550	VC_specific
Solyc01g009300	VC_specific
Solyc03g046450	VC_specific
Solyc07g062650	VC_specific
Solyc03g119750	VC_specific
Solyc09g011470	VC_specific
Solyc06g008280	VC_specific
Solyc06g073270	VC_specific
Solyc04g082210	VC_specific
Solyc03g093310	VC_specific
Solyc12g006980	VC_specific
Solyc08g066440	VC_specific
Solyc12g006620	VC_specific
Solyc08g083330	VC_specific
Solyc12g016210	VC_specific
Solyc03g071710	VC_specific
Solyc10g084690	VC_specific
Solyc05g014760	VC_specific
Solyc07g005270	VC_specific
Solyc02g081320	VC_specific
Solyc08g082880	VC_specific
Solyc01g066710	VC_specific
Solyc01g009880	VC_specific
Solyc07g065200	VC_specific
Solyc04g072120	VC_specific
Solyc08g079670	VC_specific
Solyc06g071400	VC_specific
Solyc11g050735	VC_specific
Solyc04g054290	VC_specific
Solyc05g007070	VC_specific
Solyc08g006120	VC_specific
Solyc11g005400	VC_specific
Solyc10g018930	VC_specific
Solyc12g019460	VC_specific
Solyc05g010280	VC_specific
Solyc04g009430	VC_specific
Solyc03g097770	VC_specific
Solyc04g076410	VC_specific
Solyc08g044540	VC_specific
Solyc09g009590	VC_specific
Solyc06g005570	VC_specific
Solyc03g114100	VC_specific
Solyc03g033980	VC_specific
Solyc07g064060	VC_specific
Solyc06g053800	VC_specific
Solyc10g082010	VC_specific
Solyc08g015680	VC_specific
Solyc03g078090	VC_specific
Solyc04g076150	VC_specific
Solyc10g039380	VC_specific
Solyc12g014600	VC_specific
Solyc02g071980	VC_specific
Solyc09g010640	VC_specific
Solyc02g078190	VC_specific
Solyc08g083320	VC_specific
Solyc08g005910	VC_specific
Solyc06g007270	VC_specific
Solyc02g083860	VC_specific
Solyc06g008250	VC_specific
Solyc02g082660	VC_specific
Solyc02g080430	VC_specific
Solyc04g056500	VC_specific
Solyc01g007210	VC_specific
Solyc09g055755	VC_specific
Solyc01g100410	VC_specific
Solyc10g018940	VC_specific
Solyc04g081730	VC_specific
Solyc01g006270	VC_specific
Solyc09g011320	VC_specific
Solyc07g045220	VC_specific
Solyc02g062290	VC_specific
Solyc02g092230	VC_specific
Solyc10g006450	VC_specific
Solyc08g082700	VC_specific
Solyc07g008170	VC_specific
Solyc01g005430	VC_specific
Solyc01g011340	VC_specific
Solyc03g119430	VC_specific
Solyc08g075540	VC_specific
Solyc07g066640	VC_specific
Solyc09g011790	VC_specific
Solyc10g054390	VC_specific
Solyc05g012150	VC_specific
Solyc03g098140	VC_specific
Solyc08g006070	VC_specific
Solyc08g081970	VC_specific
Solyc05g010150	VC_specific
Solyc07g005030	VC_specific
Solyc10g008200	VC_specific
Solyc09g007230	VC_specific
Solyc04g074510	VC_specific
Solyc11g007110	VC_specific
Solyc04g007840	VC_specific
Solyc04g007350	VC_specific
Solyc09g056360	VC_specific
Solyc06g083210	VC_specific
Solyc05g052900	VC_specific
Solyc11g039950	VC_specific
Solyc07g005000	VC_specific
Solyc03g007040	VC_specific
Solyc08g075310	VC_specific
Solyc06g066320	VC_specific
Solyc06g068120	VC_specific
Solyc09g063070	VC_specific
Solyc07g032080	VC_specific
Solyc07g056150	VC_specific
Solyc07g062130	VC_specific
Solyc01g066420	VC_specific
Solyc05g013970	VC_specific
Solyc12g036400	VC_specific
Solyc02g065720	VC_specific
Solyc01g067660	VC_specific
Solyc02g062340	VC_specific
Solyc01g097230	VC_specific
Solyc03g124010	VC_specific
Solyc03g119900	VC_specific
Solyc03g058433	VC_specific
Solyc05g050090	VC_specific
Solyc01g005540	VC_specific
Solyc12g013540	VC_specific
Solyc03g119720	VC_specific
Solyc02g068110	VC_specific
Solyc03g043960	VC_specific
Solyc02g087730	VC_specific
Solyc08g081320	VC_specific
Solyc04g071480	VC_specific
Solyc01g066800	VC_specific
Solyc02g011840	VC_specific
Solyc06g084600	VC_specific
Solyc06g082840	VC_specific
Solyc01g100170	VC_specific
Solyc11g020850	VC_specific
Solyc06g073400	VC_specific
Solyc01g091460	VC_specific
Solyc01g094780	VC_specific
Solyc04g008380	VC_specific
Solyc11g020590	VC_specific
Solyc02g083400	VC_specific
Solyc08g077440	VC_specific
Solyc10g084170	VC_specific
Solyc06g075540	VC_specific
Solyc07g063400	VC_specific
Solyc10g080930	VC_specific
Solyc09g059300	VC_specific
Solyc10g055240	VC_specific
Solyc07g005560	VC_specific
Solyc11g010610	VC_specific
Solyc03g026220	VC_specific
Solyc04g011610	VC_specific
Solyc06g068605	VC_specific
Solyc09g055250	VC_specific
Solyc10g006850	VC_specific
Solyc02g076860	VC_specific
Solyc02g066940	VC_specific
Solyc09g064670	VC_specific
Solyc04g025560	VC_specific
Solyc06g083060	VC_specific
Solyc09g009440	VC_specific
Solyc09g013080	VC_specific
Solyc01g006430	VC_specific
Solyc01g008000	VC_specific
Solyc09g074800	VC_specific
Solyc12g044400	VC_specific
Solyc05g041440	VC_specific
Solyc07g056630	VC_specific
Solyc06g031670	VC_specific
Solyc01g088740	VC_specific
Solyc05g012450	VC_specific
Solyc12g017230	VC_specific
Solyc10g005730	VC_specific
Solyc04g081410	VC_specific
Solyc03g026200	VC_specific
Solyc08g007940	VC_specific
Solyc03g110960	VC_specific
Solyc11g065390	VC_specific
Solyc07g042010	VC_specific
Solyc03g096930	VC_specific
Solyc09g005960	VC_specific
Solyc11g068660	VC_specific
Solyc10g050870	VC_specific
Solyc04g074240	VC_specific
Solyc12g049590	VC_specific
Solyc02g093900	VC_specific
Solyc07g006265	VC_specific
Solyc01g095490	VC_specific
Solyc02g081960	VC_specific
Solyc01g099380	VC_specific
Solyc12g010750	VC_specific
Solyc06g083380	VC_specific
Solyc02g083260	VC_specific
Solyc10g076580	VC_specific
Solyc07g063200	VC_specific
Solyc04g050130	VC_specific
Solyc08g075010	VC_specific
Solyc08g065900	VC_specific
Solyc03g121820	VC_specific
Solyc07g008780	VC_specific
Solyc05g018610	VC_specific
Solyc06g051980	VC_specific
Solyc08g014580	VC_specific
Solyc07g040740	VC_specific
Solyc01g089980	VC_specific
Solyc09g091820	VC_specific
Solyc04g024530	VC_specific
Solyc12g094510	VC_specific
Solyc10g079890	VC_specific
Solyc11g013100	VC_specific
Solyc12g096230	VC_specific
Solyc09g008840	VC_specific
Solyc08g007390	VC_specific
Solyc03g118260	VC_specific
Solyc05g012690	VC_specific
Solyc09g010370	VC_specific
Solyc12g027730	VC_specific
Solyc02g087240	VC_specific
Solyc02g091725	VC_specific
Solyc01g095730	VC_specific
Solyc01g105290	VC_specific
Solyc05g054100	VC_specific
Solyc04g005400	VC_specific
Solyc01g008120	VC_specific
Solyc08g006150	VC_specific
Solyc06g083705	VC_specific
Solyc07g006160	VC_specific
Solyc09g007670	VC_specific
Solyc01g103875	VC_specific
Solyc06g008625	VC_specific
Solyc03g112900	VC_specific
Solyc12g040790	VC_specific
Solyc07g042020	VC_specific
Solyc06g060070	VC_specific
Solyc08g077180	VC_specific
Solyc05g055730	VC_specific
Solyc01g111060	VC_specific
Solyc03g112050	VC_specific
Solyc09g082650	VC_specific
Solyc03g120150	VC_specific
Solyc04g051590	VC_specific
Solyc08g080110	VC_specific
Solyc12g098467	VC_specific
Solyc05g051050	VC_specific
Solyc09g082150	VC_specific
Solyc05g025907	VC_specific
Solyc03g063350	VC_specific
Solyc04g057880	VC_specific
Solyc06g082650	VC_specific
Solyc01g104447	VC_specific
Solyc01g096160	VC_specific
Solyc01g068060	VC_specific
Solyc02g078810	VC_specific
Solyc11g065260	VC_specific
Solyc08g007150	VC_specific
Solyc08g083110	VC_specific
Solyc12g019960	VC_specific
Solyc03g097470	VC_specific
Solyc01g096020	VC_specific
Solyc02g078970	VC_specific
Solyc11g072270	VC_specific
Solyc07g008610	VC_specific
Solyc06g062630	VC_specific
Solyc12g042780	VC_specific
Solyc01g090040	VC_specific
Solyc06g074690	VC_specific
Solyc01g106280	VC_specific
Solyc04g014250	VC_specific
Solyc06g005390	VC_specific
Solyc04g055250	VC_specific
Solyc12g056770	VC_specific
Solyc12g008490	VC_specific
Solyc12g095800	VC_specific
Solyc04g009380	VC_specific
Solyc07g064900	VC_specific
Solyc10g083990	VC_specific
Solyc02g087260	VC_specific
Solyc10g061840	VC_specific
Solyc06g083890	VC_specific
Solyc04g079380	VC_specific
Solyc09g065830	VC_specific
Solyc08g061090	VC_specific
Solyc09g011860	VC_specific
Solyc02g014350	VC_specific
Solyc03g120070	VC_specific
Solyc06g073840	VC_specific
Solyc05g009600	VC_specific
Solyc09g072980	VC_specific
Solyc11g008100	VC_specific
Solyc05g049870	VC_specific
Solyc07g017500	VC_specific
Solyc01g005950	VC_specific
Solyc08g076540	VC_specific
Solyc12g017470	VC_specific
Solyc08g016090	VC_specific
Solyc04g053140	VC_specific
Solyc01g056580	VC_specific
Solyc08g081765	VC_specific
Solyc07g066530	VC_specific
Solyc12g005270	VC_specific
Solyc07g018270	VC_specific
Solyc09g011800	VC_specific
Solyc06g005430	VC_specific
Solyc06g065400	VC_specific
Solyc02g094480	VC_specific
Solyc07g045150	VC_specific
Solyc06g011440	VC_specific
Solyc01g010890	VC_specific
Solyc12g010540	VC_specific
Solyc03g082375	VC_specific
Solyc04g077770	VC_specific
Solyc02g065650	VC_specific
Solyc03g006490	VC_specific
Solyc03g113900	VC_specific
Solyc10g006570	VC_specific
Solyc03g095720	VC_specific
Solyc02g068100	VC_specific
Solyc02g036450	VC_specific
Solyc09g007860	VC_specific
Solyc06g007190	VC_specific
Solyc01g091560	VC_specific
Solyc08g006700	VC_specific
Solyc07g054240	VC_specific
Solyc07g015940	VC_specific
Solyc01g006810	VC_specific
Solyc07g047780	VC_specific
Solyc03g006860	VC_specific
Solyc09g010790	VC_specific
Solyc09g090820	VC_specific
Solyc11g042930	VC_specific
Solyc06g083150	VC_specific
Solyc07g049350	VC_specific
Solyc05g053740	VC_specific
Solyc01g098900	VC_specific
Solyc12g089330	VC_specific
Solyc04g150132	VC_specific
Solyc02g069470	VC_specific
Solyc12g095910	VC_specific
Solyc01g005390	VC_specific
Solyc04g080873	VC_specific
Solyc07g053493	VC_specific
Solyc10g012160	VC_specific
Solyc11g069550	VC_specific
Solyc01g056720	VC_specific
Solyc04g009900	VC_specific
Solyc03g098220	VC_specific
Solyc07g056010	VC_specific
Solyc08g067810	VC_specific
Solyc02g088910	VC_specific
Solyc02g094510	VC_specific
Solyc12g033100	VC_specific
Solyc10g086080	VC_specific
Solyc01g088030	VC_specific
Solyc09g072990	VC_specific
Solyc01g090990	VC_specific
Solyc03g117030	VC_specific
Solyc07g053980	VC_specific
Solyc07g150146	VC_specific
Solyc10g005860	VC_specific
Solyc03g063600	VC_specific
Solyc02g076660	VC_specific
Solyc05g051570	VC_specific
Solyc06g084530	VC_specific
Solyc01g102570	VC_specific
Solyc10g081570	VC_specific
Solyc10g008870	VC_specific
Solyc01g109280	VC_specific
Solyc06g063060	VC_specific
Solyc09g008335	VC_specific
Solyc02g063310	VC_specific
Solyc11g069160	VC_specific
Solyc06g071650	VC_specific
Solyc09g011930	VC_specific
Solyc02g067510	VC_specific
Solyc01g088710	VC_specific
Solyc09g091020	VC_specific
Solyc03g113150	VC_specific
[truncated: 3,107 more rows]

## Sheet: Leaf-MS
geneId	diff_peak
Solyc11g008530	Le_specific
Solyc07g065320	Le_specific
Solyc09g008780	Le_specific
Solyc08g006470	Le_specific
Solyc07g053630	Le_specific
Solyc12g006380	Le_specific
Solyc08g077210	Le_specific
Solyc12g006050	Le_specific
Solyc11g008540	Le_specific
Solyc07g055060	Le_specific
Solyc09g098510	Le_specific
Solyc12g094640	Le_specific
Solyc03g093140	Le_specific
Solyc11g010380	Le_specific
Solyc03g098010	Le_specific
Solyc03g033840	Le_specific
Solyc12g009480	Le_specific
Solyc01g100200	Le_specific
Solyc10g051020	Le_specific
Solyc05g008070	Le_specific
Solyc06g009290	Le_specific
Solyc05g009010	Le_specific
Solyc12g099930	Le_specific
Solyc12g009520	Le_specific
Solyc06g063190	Le_specific
Solyc04g016230	Le_specific
Solyc04g079830	Le_specific
Solyc02g087430	Le_specific
Solyc09g014300	Le_specific
Solyc02g093420	Le_specific
Solyc08g062220	Le_specific
Solyc11g013810	Le_specific
Solyc09g010020	Le_specific
Solyc01g092950	Le_specific
Solyc10g055800	Le_specific
Solyc01g087810	Le_specific
Solyc02g079170	Le_specific
Solyc01g096720	Le_specific
Solyc03g115920	Le_specific
Solyc04g077270	Le_specific
Solyc03g111800	Le_specific
Solyc04g064580	Le_specific
Solyc09g075910	Le_specific
Solyc02g089940	Le_specific
Solyc06g063180	Le_specific
Solyc05g008990	Le_specific
Solyc02g092860	Le_specific
Solyc06g074120	Le_specific
Solyc12g057040	Le_specific
Solyc09g089730	Le_specific
Solyc07g066010	Le_specific
Solyc01g006720	Le_specific
Solyc07g006630	Le_specific
Solyc08g079870	Le_specific
Solyc07g055630	Le_specific
Solyc10g055680	Le_specific
Solyc01g081060	Le_specific
Solyc10g006230	Le_specific
Solyc07g043130	Le_specific
Solyc11g011240	Le_specific
Solyc02g085760	Le_specific
Solyc02g068080	Le_specific
Solyc05g050120	Le_specific
Solyc11g005630	Le_specific
Solyc05g013380	Le_specific
Solyc10g047650	Le_specific
Solyc01g097260	Le_specific
Solyc10g055810	Le_specific
Solyc10g083690	Le_specific
Solyc01g097770	Le_specific
Solyc08g076420	Le_specific
Solyc08g007080	Le_specific
Solyc09g005000	Le_specific
Solyc05g013530	Le_specific
Solyc12g014010	Le_specific
Solyc07g062500	Le_specific
Solyc04g077390	Le_specific
Solyc12g088870	Le_specific
Solyc02g082760	Le_specific
Solyc01g005760	Le_specific
Solyc07g054220	Le_specific
Solyc10g085830	Le_specific
Solyc02g085950	Le_specific
Solyc05g008950	Le_specific
Solyc10g080600	Le_specific
Solyc04g015750	Le_specific
Solyc05g013750	Le_specific
Solyc07g049530	Le_specific
Solyc03g118420	Le_specific
Solyc02g080070	Le_specific
Solyc02g079570	Le_specific
Solyc06g072330	Le_specific
Solyc09g098030	Le_specific
Solyc02g092530	Le_specific
Solyc04g079100	Le_specific
Solyc08g079900	Le_specific
Solyc05g014550	Le_specific
Solyc04g007210	Le_specific
Solyc03g078490	Le_specific
Solyc10g150143	Le_specific
Solyc12g088400	Le_specific
Solyc03g078370	Le_specific
Solyc11g051160	Le_specific
Solyc01g087820	Le_specific
Solyc04g014530	Le_specific
Solyc10g007280	Le_specific
Solyc07g007160	Le_specific
Solyc01g094210	Le_specific
Solyc11g020100	Le_specific
Solyc05g012890	Le_specific
Solyc03g114450	Le_specific
Solyc08g066310	Le_specific
Solyc10g007690	Le_specific
Solyc02g068820	Le_specific
Solyc04g064520	Le_specific
Solyc10g077040	Le_specific
Solyc08g080650	Le_specific
Solyc03g083020	Le_specific
Solyc12g006930	Le_specific
Solyc08g079420	Le_specific
Solyc09g005260	Le_specific
Solyc05g007480	Le_specific
Solyc10g086240	Le_specific
Solyc07g054210	Le_specific
Solyc04g007730	Le_specific
Solyc05g050280	Le_specific
Solyc05g007830	Le_specific
Solyc02g038803	Le_specific
Solyc01g008850	Le_specific
Solyc07g006770	Le_specific
Solyc05g055990	Le_specific
Solyc04g076030	Le_specific
Solyc01g060020	Le_specific
Solyc05g054830	Le_specific
Solyc01g107780	Le_specific
Solyc09g014990	Le_specific
Solyc06g082010	Le_specific
Solyc03g005770	Le_specific
Solyc04g015520	Le_specific
Solyc04g007950	Le_specific
Solyc02g086820	Le_specific
Solyc11g007490	Le_specific
Solyc01g090790	Le_specific
Solyc12g006130	Le_specific
Solyc01g087840	Le_specific
Solyc05g008940	Le_specific
Solyc08g068850	Le_specific
Solyc04g079420	Le_specific
Solyc01g102280	Le_specific
Solyc09g089930	Le_specific
Solyc05g007470	Le_specific
Solyc07g063600	Le_specific
Solyc02g036350	Le_specific
Solyc10g086580	Le_specific
Solyc02g078210	Le_specific
Solyc03g120470	Le_specific
Solyc02g085830	Le_specific
Solyc07g044860	Le_specific
Solyc04g009030	Le_specific
Solyc01g010480	Le_specific
Solyc04g009860	Le_specific
Solyc09g090070	Le_specific
Solyc02g086350	Le_specific
Solyc08g080630	Le_specific
Solyc08g060920	Le_specific
Solyc06g005710	Le_specific
Solyc01g107460	Le_specific
Solyc10g084330	Le_specific
Solyc06g063370	Le_specific
Solyc07g009440	Le_specific
Solyc02g030300	Le_specific
Solyc12g088390	Le_specific
Solyc02g089090	Le_specific
Solyc06g059860	Le_specific
Solyc05g008980	Le_specific
Solyc01g059965	Le_specific
Solyc08g078060	Le_specific
Solyc01g096190	Le_specific
Solyc03g093400	Le_specific
Solyc07g043160	Le_specific
Solyc01g110580	Le_specific
Solyc09g090570	Le_specific
Solyc05g007140	Le_specific
Solyc05g050340	Le_specific
Solyc02g063030	Le_specific
Solyc02g092700	Le_specific
Solyc03g115900	Le_specific
Solyc02g081190	Le_specific
Solyc02g032950	Le_specific
Solyc10g011810	Le_specific
Solyc07g063770	Le_specific
Solyc06g006022	Le_specific
Solyc08g013670	Le_specific
Solyc03g078360	Le_specific
Solyc08g082755	Le_specific
Solyc06g068450	Le_specific
Solyc07g052610	Le_specific
Solyc01g111880	Le_specific
Solyc02g081850	Le_specific
Solyc04g015460	Le_specific
Solyc08g062360	Le_specific
Solyc04g051800	Le_specific
Solyc05g052040	Le_specific
Solyc01g099260	Le_specific
Solyc09g009420	Le_specific
Solyc12g042470	Le_specific
Solyc02g070940	Le_specific
Solyc08g075490	Le_specific
Solyc01g107820	Le_specific
Solyc04g064870	Le_specific
Solyc04g007790	Le_specific
Solyc07g008840	Le_specific
Solyc05g005330	Le_specific
Solyc12g056980	Le_specific
Solyc05g008105	Le_specific
Solyc09g091670	Le_specific
Solyc08g006930	Le_specific
Solyc09g091660	Le_specific
Solyc07g042550	Le_specific
Solyc05g009930	Le_specific
Solyc07g054080	Le_specific
Solyc12g057000	Le_specific
Solyc03g115610	Le_specific
Solyc07g056420	Le_specific
Solyc03g120640	Le_specific
Solyc09g082220	Le_specific
Solyc04g074000	Le_specific
Solyc05g008060	Le_specific
Solyc10g076540	Le_specific
Solyc09g008760	Le_specific
Solyc03g119540	Le_specific
Solyc04g040180	Le_specific
Solyc05g054860	Le_specific
Solyc04g008310	Le_specific
Solyc12g008960	Le_specific
Solyc04g082480	Le_specific
Solyc01g006950	Le_specific
Solyc09g008200	Le_specific
Solyc02g084440	Le_specific
Solyc07g055560	Le_specific
Solyc02g089930	Le_specific
Solyc08g080380	Le_specific
Solyc01g079790	Le_specific
Solyc05g051200	Le_specific
Solyc02g064940	Le_specific
Solyc06g082940	Le_specific
Solyc02g090030	Le_specific
Solyc03g006250	Le_specific
Solyc04g011520	Le_specific
Solyc08g016210	Le_specific
Solyc04g150161	Le_specific
Solyc05g009720	Le_specific
Solyc07g017610	Le_specific
Solyc04g008210	Le_specific
Solyc01g006550	Le_specific
Solyc12g042380	Le_specific
Solyc12g013840	Le_specific
Solyc09g082230	Le_specific
Solyc07g008140	Le_specific
Solyc06g082950	Le_specific
Solyc12g005630	Le_specific
Solyc10g006480	Le_specific
Solyc09g092500	Le_specific
Solyc02g080890	Le_specific
Solyc12g096680	Le_specific
Solyc08g076150	Le_specific
Solyc08g068680	Le_specific
Solyc06g073180	Le_specific
Solyc08g076060	Le_specific
Solyc02g079950	Le_specific
Solyc04g015110	Le_specific
Solyc04g076440	Le_specific
Solyc08g066770	Le_specific
Solyc02g071020	Le_specific
Solyc01g099910	Le_specific
Solyc06g066370	Le_specific
Solyc07g049560	Le_specific
Solyc12g042480	Le_specific
Solyc04g011690	Le_specific
Solyc12g013620	Le_specific
Solyc09g014860	Le_specific
Solyc01g068490	Le_specific
Solyc01g105035	Le_specific
Solyc04g039980	Le_specific
Solyc10g006330	Le_specific
Solyc01g110630	Le_specific
Solyc06g034290	Le_specific
Solyc01g110360	Le_specific
Solyc01g111980	Le_specific
Solyc04g081290	Le_specific
Solyc02g081390	Le_specific
Solyc08g078950	Le_specific
Solyc07g066310	Le_specific
Solyc09g074280	Le_specific
Solyc07g055710	Le_specific
Solyc01g109170	Le_specific
Solyc03g005760	Le_specific
Solyc10g044520	Le_specific
Solyc08g067360	Le_specific
Solyc10g083860	Le_specific
Solyc02g084420	Le_specific
Solyc09g064940	Le_specific
Solyc07g063750	Le_specific
Solyc03g113920	Le_specific
Solyc04g076280	Le_specific
Solyc04g074180	Le_specific
Solyc11g068530	Le_specific
Solyc09g011140	Le_specific
Solyc02g092570	Le_specific
Solyc12g056360	Le_specific
Solyc09g008520	Le_specific
Solyc07g056280	Le_specific
Solyc09g074610	Le_specific
Solyc12g008500	Le_specific
Solyc02g065610	Le_specific
Solyc09g011590	Le_specific
Solyc01g111630	Le_specific
Solyc09g011080	Le_specific
Solyc01g080280	Le_specific
Solyc01g080010	Le_specific
Solyc02g069450	Le_specific
Solyc06g076750	Le_specific
Solyc06g035960	Le_specific
Solyc09g008750	Le_specific
Solyc11g017270	Le_specific
Solyc09g075820	Le_specific
Solyc05g056050	Le_specific
Solyc05g014300	Le_specific
Solyc11g005920	Le_specific
Solyc07g008210	Le_specific
Solyc03g121880	Le_specific
Solyc09g092640	Le_specific
Solyc08g077370	Le_specific
Solyc07g041720	Le_specific
Solyc03g123630	Le_specific
Solyc09g091030	Le_specific
Solyc11g012410	Le_specific
Solyc03g097320	Le_specific
Solyc01g106480	Le_specific
Solyc04g081970	Le_specific
Solyc01g090890	Le_specific
Solyc12g049030	Le_specific
Solyc05g052600	Le_specific
Solyc11g007770	Le_specific
Solyc03g118970	Le_specific
Solyc08g014570	Le_specific
Solyc09g092670	Le_specific
Solyc04g073950	Le_specific
Solyc09g098290	Le_specific
Solyc02g089540	Le_specific
Solyc04g072000	Le_specific
Solyc12g013690	Le_specific
Solyc03g063600	Le_specific
Solyc12g036800	Le_specific
Solyc01g086730	Le_specific
Solyc11g007660	Le_specific
Solyc02g080040	Le_specific
Solyc06g071810	Le_specific
Solyc12g045035	Le_specific
Solyc01g106500	Le_specific
Solyc12g008830	Le_specific
Solyc08g082590	Le_specific
Solyc06g005500	Le_specific
Solyc09g083390	Le_specific
Solyc07g064410	Le_specific
Solyc02g086910	Le_specific
Solyc10g009210	Le_specific
Solyc03g005470	Le_specific
Solyc12g045037	Le_specific
Solyc08g080750	Le_specific
Solyc02g080640	Le_specific
Solyc07g039570	Le_specific
Solyc03g095510	Le_specific
Solyc01g081310	Le_specific
Solyc04g077360	Le_specific
Solyc02g067660	Le_specific
Solyc07g005090	Le_specific
Solyc01g104740	Le_specific
Solyc08g029000	Le_specific
Solyc09g097770	Le_specific
Solyc07g007120	Le_specific
Solyc07g062490	Le_specific
Solyc04g082280	Le_specific
Solyc09g011600	Le_specific
Solyc08g076050	Le_specific
Solyc03g097840	Le_specific
Solyc01g086660	Le_specific
Solyc12g011280	Le_specific
Solyc07g008590	Le_specific
Solyc02g065220	Le_specific
Solyc04g008570	Le_specific
Solyc12g015880	Le_specific
Solyc08g080130	Le_specific
Solyc02g067460	Le_specific
Solyc12g009070	Le_specific
Solyc02g093290	Le_specific
Solyc03g006100	Le_specific
Solyc04g007390	Le_specific
Solyc04g008245	Le_specific
Solyc11g012360	Le_specific
Solyc12g042600	Le_specific
Solyc07g006680	Le_specific
Solyc04g079350	Le_specific
Solyc01g106620	Le_specific
Solyc05g054410	Le_specific
Solyc03g115000	Le_specific
Solyc08g078020	Le_specific
Solyc07g053640	Le_specific
Solyc10g018300	Le_specific
Solyc12g005400	Le_specific
Solyc02g072150	Le_specific
Solyc06g074200	Le_specific
Solyc09g075750	Le_specific
Solyc01g105370	Le_specific
Solyc08g078700	Le_specific
Solyc03g006030	Le_specific
Solyc10g080620	Le_specific
Solyc03g114950	Le_specific
Solyc09g092480	Le_specific
Solyc01g087790	Le_specific
Solyc02g069290	Le_specific
Solyc08g075790	Le_specific
Solyc08g068590	Le_specific
Solyc12g017700	Le_specific
Solyc04g080680	Le_specific
Solyc03g034220	Le_specific
Solyc04g063240	Le_specific
Solyc05g052750	Le_specific
Solyc08g008110	Le_specific
Solyc05g005480	Le_specific
Solyc12g044820	Le_specific
Solyc12g088920	Le_specific
Solyc04g049090	Le_specific
Solyc01g102740	Le_specific
Solyc02g088800	Le_specific
Solyc06g073320	Le_specific
Solyc06g073260	Le_specific
Solyc09g090445	Le_specific
Solyc01g005730	Le_specific
Solyc07g047850	Le_specific
Solyc04g005670	Le_specific
Solyc07g052780	Le_specific
Solyc08g065220	Le_specific
Solyc09g011630	Le_specific
Solyc02g090890	Le_specific
Solyc10g008980	Le_specific
Solyc03g083470	Le_specific
Solyc06g068970	Le_specific
Solyc09g014520	Le_specific
Solyc03g115940	Le_specific
Solyc06g007160	Le_specific
Solyc12g006840	Le_specific
Solyc01g005470	Le_specific
Solyc06g060680	Le_specific
Solyc08g007130	Le_specific
Solyc04g007320	Le_specific
Solyc04g080700	Le_specific
Solyc12g096670	Le_specific
Solyc01g087800	Le_specific
Solyc09g064630	Le_specific
Solyc05g015850	Le_specific
Solyc04g016180	Le_specific
Solyc12g088820	Le_specific
Solyc01g108490	Le_specific
Solyc05g055940	Le_specific
Solyc03g114360	Le_specific
Solyc02g079040	Le_specific
Solyc09g065920	Le_specific
Solyc08g062910	Le_specific
Solyc01g074030	Le_specific
Solyc03g007770	Le_specific
Solyc10g084370	Le_specific
Solyc04g076820	Le_specific
Solyc10g079860	Le_specific
Solyc06g062670	Le_specific
Solyc10g078590	Le_specific
Solyc08g080670	Le_specific
Solyc06g065560	Le_specific
Solyc05g007940	Le_specific
Solyc07g006890	Le_specific
Solyc09g092310	Le_specific
Solyc09g065910	Le_specific
Solyc02g080010	Le_specific
Solyc06g062560	Le_specific
Solyc12g036310	Le_specific
Solyc12g096710	Le_specific
Solyc04g051510	Le_specific
Solyc01g086870	Le_specific
Solyc01g087760	Le_specific
Solyc09g063130	Le_specific
Solyc01g105360	Le_specific
Solyc12g042770	Le_specific
Solyc05g010120	Le_specific
Solyc02g079360	Le_specific
Solyc02g067935	Le_specific
Solyc07g018190	Le_specific
Solyc07g063120	Le_specific
Solyc01g087750	Le_specific
Solyc12g045030	Le_specific
Solyc04g009900	Le_specific
Solyc12g099650	Le_specific
Solyc02g078170	Le_specific
Solyc10g074930	Le_specific
Solyc02g085933	Le_specific
Solyc12g056345	Le_specific
Solyc02g070020	Le_specific
Solyc05g018230	Le_specific
Solyc09g090980	Le_specific
Solyc11g006910	Le_specific
Solyc03g116320	Le_specific
Solyc06g068620	Le_specific
Solyc10g086220	Le_specific
Solyc04g071800	Le_specific
Solyc01g007810	Le_specific
Solyc09g005860	Le_specific
Solyc10g076370	Le_specific
Solyc07g053540	Le_specific
Solyc07g061790	Le_specific
Solyc04g080920	Le_specific
Solyc01g096810	Le_specific
Solyc01g150165	Le_specific
Solyc04g009130	Le_specific
Solyc08g005100	Le_specific
Solyc01g096200	Le_specific
Solyc12g056580	Le_specific
Solyc06g071280	Le_specific
Solyc02g088230	Le_specific
Solyc05g012230	Le_specific
Solyc10g084400	Le_specific
Solyc07g006410	Le_specific
Solyc07g041170	Le_specific
Solyc09g057960	Le_specific
Solyc09g007830	Le_specific
Solyc01g095620	Le_specific
Solyc12g019060	Le_specific
Solyc04g082630	Le_specific
Solyc10g086150	Le_specific
Solyc08g076860	Le_specific
Solyc02g067790	Le_specific
Solyc07g049550	Le_specific
Solyc10g052530	Le_specific
Solyc06g007440	Le_specific
Solyc12g096550	Le_specific
Solyc07g007620	Le_specific
Solyc02g081510	Le_specific
Solyc02g077080	Le_specific
Solyc02g092580	Le_specific
Solyc03g123610	Le_specific
Solyc08g068700	Le_specific
Solyc05g026490	Le_specific
Solyc12g096960	Le_specific
Solyc04g074050	Le_specific
Solyc08g007970	Le_specific
Solyc09g082990	Le_specific
Solyc03g112130	Le_specific
Solyc05g012180	Le_specific
Solyc06g050810	Le_specific
Solyc07g056570	Le_specific
Solyc05g014470	Le_specific
Solyc06g083680	Le_specific
Solyc01g110570	Le_specific
Solyc08g075540	Le_specific
Solyc10g085850	Le_specific
Solyc02g014030	Le_specific
Solyc03g005090	Le_specific
Solyc01g087490	Le_specific
Solyc09g008740	Le_specific
Solyc08g007400	Le_specific
Solyc05g009790	Le_specific
Solyc01g095500	Le_specific
Solyc06g060640	Le_specific
Solyc04g005660	Le_specific
Solyc09g092645	Le_specific
Solyc04g079190	Le_specific
Solyc03g114860	Le_specific
Solyc05g006030	Le_specific
Solyc01g095690	Le_specific
Solyc07g056240	Le_specific
Solyc06g068460	Le_specific
Solyc02g076800	Le_specific
Solyc05g025600	Le_specific
Solyc06g053140	Le_specific
Solyc07g065410	Le_specific
Solyc02g036480	Le_specific
Solyc04g056580	Le_specific
Solyc11g012700	Le_specific
Solyc09g005080	Le_specific
Solyc07g047800	Le_specific
Solyc04g074350	Le_specific
Solyc06g066340	Le_specific
Solyc01g095700	Le_specific
Solyc09g010000	Le_specific
Solyc03g007530	Le_specific
Solyc08g068610	Le_specific
Solyc01g014105	Le_specific
Solyc05g054650	Le_specific
Solyc02g093020	Le_specific
Solyc02g089020	Le_specific
Solyc01g014140	Le_specific
Solyc06g076850	Le_specific
Solyc11g069700	Le_specific
Solyc05g009090	Le_specific
Solyc10g050890	Le_specific
Solyc07g065250	Le_specific
Solyc10g006150	Le_specific
Solyc08g006330	Le_specific
Solyc03g121870	Le_specific
Solyc04g077300	Le_specific
Solyc10g086170	Le_specific
Solyc02g078750	Le_specific
Solyc02g079220	Le_specific
Solyc07g044980	Le_specific
Solyc12g099465	Le_specific
Solyc11g011880	Le_specific
Solyc06g009970	Le_specific
Solyc06g069600	Le_specific
Solyc08g080320	Le_specific
Solyc08g007460	Le_specific
Solyc07g006620	Le_specific
Solyc05g051850	Le_specific
Solyc12g099430	Le_specific
Solyc09g059040	Le_specific
Solyc07g064650	Le_specific
Solyc11g066930	Le_specific
Solyc07g053130	Le_specific
Solyc11g068940	Le_specific
Solyc06g066590	Le_specific
Solyc03g121340	Le_specific
Solyc03g117890	Le_specific
Solyc03g006410	Le_specific
Solyc07g006710	Le_specific
Solyc12g010940	Le_specific
Solyc09g089910	Le_specific
Solyc06g082650	Le_specific
Solyc04g079110	Le_specific
Solyc03g120260	Le_specific
Solyc02g083810	Le_specific
Solyc02g014310	Le_specific
Solyc01g096400	Le_specific
Solyc09g091910	Le_specific
Solyc08g013690	Le_specific
Solyc04g008740	Le_specific
Solyc01g067120	Le_specific
Solyc07g044990	Le_specific
Solyc08g078870	Le_specific
Solyc09g083090	Le_specific
Solyc12g057030	Le_specific
Solyc03g031920	Le_specific
Solyc12g062340	Le_specific
Solyc12g096020	Le_specific
Solyc03g121660	Le_specific
Solyc11g006030	Le_specific
Solyc07g053410	Le_specific
Solyc12g010910	Le_specific
Solyc09g011810	Le_specific
Solyc06g062920	Le_specific
Solyc12g088230	Le_specific
Solyc07g053220	Le_specific
Solyc03g082620	Le_specific
Solyc05g009650	Le_specific
Solyc05g007780	Le_specific
Solyc06g053260	Le_specific
Solyc08g074490	Le_specific
Solyc07g052400	Le_specific
Solyc06g073730	Le_specific
Solyc09g082060	Le_specific
Solyc08g078820	Le_specific
Solyc04g058160	Le_specific
Solyc10g083720	Le_specific
Solyc11g069960	Le_specific
Solyc11g073040	Le_specific
Solyc10g083290	Le_specific
Solyc01g080220	Le_specific
Solyc01g103650	Le_specific
Solyc03g123560	Le_specific
Solyc09g011870	Le_specific
Solyc02g067310	Le_specific
Solyc01g014840	Le_specific
Solyc04g005100	Le_specific
Solyc07g038160	Le_specific
Solyc04g015020	Le_specific
Solyc07g061740	Le_specific
Solyc01g079260	Le_specific
Solyc07g051840	Le_specific
Solyc01g090965	Le_specific
Solyc10g051030	Le_specific
Solyc01g080460	Le_specific
Solyc07g005390	Le_specific
Solyc11g007990	Le_specific
Solyc01g005560	Le_specific
Solyc03g113430	Le_specific
Solyc04g082010	Le_specific
Solyc04g049800	Le_specific
Solyc07g005370	Le_specific
Solyc07g007350	Le_specific
Solyc07g043580	Le_specific
Solyc10g085100	Le_specific
Solyc06g069730	Le_specific
Solyc06g071090	Le_specific
Solyc01g087560	Le_specific
Solyc03g082960	Le_specific
Solyc03g119860	Le_specific
Solyc06g048410	Le_specific
Solyc09g012000	Le_specific
Solyc12g010570	Le_specific
Solyc02g031840	Le_specific
Solyc11g066840	Le_specific
Solyc10g005050	Le_specific
Solyc01g009500	Le_specific
Solyc09g011490	Le_specific
Solyc09g065030	Le_specific
Solyc08g078210	Le_specific
Solyc08g068230	Le_specific
Solyc10g050510	Le_specific
Solyc07g065220	Le_specific
Solyc02g088090	Le_specific
Solyc07g006420	Le_specific
Solyc11g007430	Le_specific
Solyc09g011560	Le_specific
Solyc02g078150	Le_specific
Solyc01g110920	Le_specific
Solyc08g083320	Le_specific
Solyc02g079430	Le_specific
Solyc07g049290	Le_specific
Solyc09g009480	Le_specific
Solyc01g096510	Le_specific
Solyc10g055760	Le_specific
Solyc07g008630	Le_specific
Solyc10g077120	Le_specific
Solyc10g051230	Le_specific
Solyc10g017570	Le_specific
Solyc02g080080	Le_specific
Solyc07g052220	Le_specific
Solyc02g031990	Le_specific
Solyc02g062340	Le_specific
Solyc08g076820	Le_specific
Solyc05g052270	Le_specific
Solyc01g009860	Le_specific
Solyc11g006290	Le_specific
Solyc12g007045	Le_specific
Solyc02g094400	Le_specific
Solyc01g006300	Le_specific
Solyc05g041540	Le_specific
Solyc09g089690	Le_specific
Solyc01g007220	Le_specific
Solyc07g043250	Le_specific
Solyc10g008660	Le_specific
Solyc03g007760	Le_specific
Solyc10g005030	Le_specific
Solyc10g008160	Le_specific
Solyc04g064660	Le_specific
Solyc03g098020	Le_specific
Solyc01g107900	Le_specific
Solyc07g063610	Le_specific
Solyc12g099390	Le_specific
Solyc05g012210	Le_specific
Solyc05g012850	Le_specific
Solyc12g097000	Le_specific
Solyc01g086680	Le_specific
Solyc03g123780	Le_specific
Solyc11g068960	Le_specific
Solyc12g088650	Le_specific
Solyc03g116700	Le_specific
Solyc06g069040	Le_specific
Solyc11g005190	Le_specific
Solyc02g071010	Le_specific
Solyc03g098320	Le_specific
Solyc04g072070	Le_specific
Solyc07g047940	Le_specific
Solyc01g109040	Le_specific
Solyc07g008600	Le_specific
Solyc02g062550	Le_specific
Solyc05g017970	Le_specific
Solyc01g090210	Le_specific
Solyc04g064550	Le_specific
Solyc10g078440	Le_specific
Solyc10g005340	Le_specific
Solyc07g007560	Le_specific
Solyc10g006900	Le_specific
Solyc01g105800	Le_specific
Solyc05g005870	Le_specific
Solyc07g008240	Le_specific
Solyc09g092490	Le_specific
Solyc12g045020	Le_specific
Solyc10g080010	Le_specific
Solyc04g076010	Le_specific
Solyc12g096570	Le_specific
Solyc01g108630	Le_specific
Solyc01g006430	Le_specific
Solyc02g062140	Le_specific
Solyc03g115220	Le_specific
Solyc10g084230	Le_specific
Solyc05g008510	Le_specific
Solyc06g060340	Le_specific
Solyc01g005420	Le_specific
Solyc04g009260	Le_specific
Solyc09g010230	Le_specific
Solyc02g069100	Le_specific
Solyc04g082660	Le_specific
Solyc06g008890	Le_specific
Solyc07g006370	Le_specific
Solyc04g016490	Le_specific
Solyc10g012050	Le_specific
Solyc11g006590	Le_specific
Solyc04g077810	Le_specific
Solyc06g074140	Le_specific
Solyc01g102610	Le_specific
Solyc04g078090	Le_specific
Solyc06g075800	Le_specific
Solyc02g077040	Le_specific
Solyc02g079760	Le_specific
Solyc07g065680	Le_specific
Solyc08g007630	Le_specific
Solyc05g014510	Le_specific
Solyc04g076600	Le_specific
Solyc04g080040	Le_specific
Solyc03g083480	Le_specific
Solyc01g009690	Le_specific
Solyc09g005730	Le_specific
Solyc12g044260	Le_specific
Solyc04g017750	Le_specific
Solyc12g087890	Le_specific
Solyc10g076480	Le_specific
Solyc03g059260	Le_specific
Solyc12g005340	Le_specific
Solyc08g076290	Le_specific
Solyc09g082730	Le_specific
Solyc03g111700	Le_specific
Solyc03g082690	Le_specific
Solyc03g065250	Le_specific
Solyc10g055410	Le_specific
Solyc03g113350	Le_specific
Solyc01g009170	Le_specific
Solyc05g013570	Le_specific
Solyc12g013710	Le_specific
Solyc04g064880	Le_specific
Solyc02g068680	Le_specific
Solyc01g095670	Le_specific
Solyc01g099340	Le_specific
Solyc08g081390	Le_specific
Solyc01g005257	Le_specific
Solyc12g010690	Le_specific
Solyc06g083040	Le_specific
Solyc02g087000	Le_specific
Solyc08g007375	Le_specific
Solyc01g095000	Le_specific
Solyc01g109780	Le_specific
Solyc01g067890	Le_specific
Solyc08g008630	Le_specific
Solyc05g007770	Le_specific
Solyc05g007020	Le_specific
Solyc11g011340	Le_specific
Solyc05g008290	Le_specific
Solyc04g082500	Le_specific
Solyc03g031830	Le_specific
Solyc02g086210	Le_specific
Solyc06g071050	Le_specific
Solyc10g076780	Le_specific
Solyc03g114090	Le_specific
Solyc02g077100	Le_specific
Solyc02g062230	Le_specific
Solyc02g068300	Le_specific
Solyc03g034370	Le_specific
Solyc07g042400	Le_specific
Solyc01g086640	Le_specific
Solyc01g102290	Le_specific
Solyc12g088760	Le_specific
Solyc08g068690	Le_specific
Solyc09g097780	Le_specific
Solyc12g099780	Le_specific
Solyc12g009550	Le_specific
Solyc08g076220	Le_specific
Solyc11g011960	Le_specific
Solyc07g005760	Le_specific
Solyc11g069430	Le_specific
Solyc01g007050	Le_specific
Solyc02g088210	Le_specific
Solyc02g091070	Le_specific
Solyc06g051930	Le_specific
Solyc10g006800	Le_specific
Solyc02g071130	Le_specific
Solyc01g087060	Le_specific
Solyc05g056500	Le_specific
Solyc01g102310	Le_specific
Solyc09g059020	Le_specific
Solyc12g044280	Le_specific
Solyc05g054820	Le_specific
Solyc01g006690	Le_specific
Solyc02g085750	Le_specific
Solyc12g094660	Le_specific
Solyc11g069093	Le_specific
Solyc11g064750	Le_specific
Solyc08g066430	Le_specific
Solyc06g053210	Le_specific
Solyc03g006880	Le_specific
Solyc11g068950	Le_specific
Solyc08g081700	Le_specific
Solyc11g010570	Le_specific
Solyc01g099840	Le_specific
Solyc07g065500	Le_specific
Solyc02g091920	Le_specific
Solyc10g051130	Le_specific
Solyc02g092720	Le_specific
Solyc04g081770	Le_specific
Solyc05g025820	Le_specific
Solyc03g007775	Le_specific
Solyc03g111110	Le_specific
Solyc09g008250	Le_specific
Solyc09g057760	Le_specific
Solyc05g008930	Le_specific
Solyc09g011330	Le_specific
Solyc08g077020	Le_specific
Solyc03g093550	Le_specific
Solyc02g083280	Le_specific
Solyc01g094040	Le_specific
Solyc07g005420	Le_specific
Solyc10g008110	Le_specific
Solyc08g081230	Le_specific
Solyc10g080770	Le_specific
Solyc07g056430	Le_specific
Solyc07g045100	Le_specific
Solyc12g038650	Le_specific
Solyc07g008540	Le_specific
Solyc05g016310	Le_specific
Solyc12g087870	Le_specific
Solyc03g045100	Le_specific
Solyc02g063150	Le_specific
Solyc02g085870	Le_specific
Solyc03g115820	Le_specific
Solyc12g098850	Le_specific
Solyc02g031790	Le_specific
Solyc01g107825	Le_specific
Solyc11g011170	Le_specific
Solyc04g054950	Le_specific
Solyc01g005220	Le_specific
Solyc03g119240	Le_specific
Solyc05g012320	Le_specific
Solyc11g008630	Le_specific
Solyc07g007270	Le_specific
Solyc09g075840	Le_specific
Solyc06g061190	Le_specific
Solyc08g080100	Le_specific
Solyc09g005560	Le_specific
Solyc08g069230	Le_specific
Solyc02g070280	Le_specific
Solyc06g072710	Le_specific
Solyc02g065570	Le_specific
Solyc11g010810	Le_specific
Solyc02g086590	Le_specific
Solyc12g057080	Le_specific
Solyc10g011660	Le_specific
Solyc05g052350	Le_specific
Solyc01g087850	Le_specific
Solyc01g009700	Le_specific
Solyc12g040740	Le_specific
Solyc08g079850	Le_specific
Solyc02g082920	Le_specific
Solyc09g018890	Le_specific
Solyc12g006805	Le_specific
Solyc11g067160	Le_specific
Solyc11g006020	Le_specific
Solyc08g077780	Le_specific
Solyc08g068770	Le_specific
Solyc08g013950	Le_specific
Solyc03g006020	Le_specific
Solyc06g063210	Le_specific
Solyc03g045070	Le_specific
Solyc09g090060	Le_specific
Solyc10g011820	Le_specific
Solyc10g084430	Le_specific
Solyc09g010120	Le_specific
Solyc06g060690	Le_specific
Solyc10g085010	Le_specific
Solyc07g005410	Le_specific
Solyc05g051545	Le_specific
Solyc12g089160	Le_specific
Solyc11g056620	Le_specific
Solyc10g006360	Le_specific
Solyc03g119080	Le_specific
Solyc08g067340	Le_specific
Solyc08g075550	Le_specific
Solyc06g053980	Le_specific
Solyc08g068710	Le_specific
Solyc07g054100	Le_specific
Solyc01g099020	Le_specific
Solyc07g008440	Le_specific
Solyc01g006320	Le_specific
Solyc11g013450	Le_specific
Solyc01g080800	Le_specific
Solyc03g062720	Le_specific
Solyc03g119150	Le_specific
Solyc01g006520	Le_specific
Solyc04g077050	Le_specific
Solyc01g005870	Le_specific
Solyc12g087860	Le_specific
Solyc07g005510	Le_specific
Solyc10g006540	Le_specific
Solyc02g063000	Le_specific
Solyc01g009930	Le_specific
Solyc10g045420	Le_specific
Solyc09g091600	Le_specific
Solyc01g107560	Le_specific
Solyc03g006740	Le_specific
Solyc02g064770	Le_specific
Solyc12g099270	Le_specific
Solyc01g110555	Le_specific
Solyc07g049700	Le_specific
Solyc05g009120	Le_specific
Solyc02g093270	Le_specific
Solyc07g064160	Le_specific
Solyc02g089660	Le_specific
Solyc05g008310	Le_specific
Solyc12g098600	Le_specific
Solyc06g059870	Le_specific
Solyc01g087970	Le_specific
Solyc12g044940	Le_specific
Solyc07g007170	Le_specific
Solyc02g071520	Le_specific
Solyc07g007060	Le_specific
Solyc08g044260	Le_specific
Solyc03g033590	Le_specific
Solyc10g008020	Le_specific
Solyc03g113420	Le_specific
Solyc05g013510	Le_specific
Solyc12g055990	Le_specific
Solyc05g150152	Le_specific
Solyc09g010850	Le_specific
Solyc01g009080	Le_specific
Solyc06g069880	Le_specific
Solyc05g005280	Le_specific
Solyc07g055690	Le_specific
Solyc02g086890	Le_specific
Solyc10g005100	Le_specific
Solyc04g009870	Le_specific
Solyc01g095900	Le_specific
Solyc02g093720	Le_specific
Solyc02g090680	Le_specific
Solyc01g109700	Le_specific
Solyc04g040190	Le_specific
Solyc10g050517	Le_specific
Solyc03g025710	Le_specific
Solyc07g006140	Le_specific
Solyc01g091770	Le_specific
Solyc08g006770	Le_specific
Solyc07g040890	Le_specific
Solyc03g116100	Le_specific
Solyc02g071000	Le_specific
Solyc08g080090	Le_specific
Solyc09g097890	Le_specific
Solyc01g028803	Le_specific
Solyc07g008020	Le_specific
Solyc04g050440	Le_specific
Solyc07g009380	Le_specific
Solyc12g009440	Le_specific
Solyc11g073020	Le_specific
Solyc09g092320	Le_specific
Solyc08g006765	Le_specific
Solyc04g058170	Le_specific
Solyc03g120840	Le_specific
Solyc07g066150	Le_specific
Solyc10g009550	Le_specific
Solyc09g007190	Le_specific
Solyc01g106790	Le_specific
Solyc03g013240	Le_specific
Solyc11g069050	Le_specific
Solyc09g010800	Le_specific
Solyc03g117860	Le_specific
Solyc08g066320	Le_specific
Solyc01g106780	Le_specific
Solyc04g009800	Le_specific
Solyc08g006350	Le_specific
Solyc02g093230	Le_specific
Solyc08g074480	Le_specific
Solyc05g012030	Le_specific
Solyc11g073120	Le_specific
Solyc02g071380	Le_specific
Solyc02g083670	Le_specific
Solyc11g018800	Le_specific
Solyc08g080050	Le_specific
Solyc02g014860	Le_specific
Solyc12g010710	Le_specific
Solyc05g007090	Le_specific
Solyc12g006230	Le_specific
Solyc01g014373	Le_specific
Solyc07g054300	Le_specific
Solyc12g042090	Le_specific
Solyc03g093180	Le_specific
Solyc05g052300	Le_specific
Solyc01g006130	Le_specific
Solyc11g008480	Le_specific
Solyc10g086280	Le_specific
Solyc04g079050	Le_specific
Solyc07g054460	Le_specific
Solyc03g080190	Le_specific
Solyc12g007010	Le_specific
Solyc06g009050	Le_specific
Solyc07g026680	Le_specific
Solyc09g065870	Le_specific
Solyc12g005180	Le_specific
Solyc12g100120	Le_specific
Solyc03g111940	Le_specific
Solyc09g007240	Le_specific
Solyc08g077510	Le_specific
Solyc09g091010	Le_specific
Solyc11g011740	Le_specific
Solyc07g045530	Le_specific
Solyc08g063040	Le_specific
Solyc08g066760	Le_specific
Solyc02g063160	Le_specific
Solyc05g005180	Le_specific
Solyc09g092300	Le_specific
Solyc03g031860	Le_specific
Solyc03g116890	Le_specific
Solyc05g050380	Le_specific
Solyc11g012260	Le_specific
Solyc06g066640	Le_specific
Solyc08g077060	Le_specific
Solyc08g028690	Le_specific
Solyc05g012430	Le_specific
Solyc06g006080	Le_specific
Solyc03g114600	Le_specific
Solyc11g072627	Le_specific
Solyc12g056950	Le_specific
Solyc08g013900	Le_specific
Solyc03g113980	Le_specific
Solyc04g072607	Le_specific
Solyc12g019550	Le_specific
Solyc05g055910	Le_specific
Solyc07g055410	Le_specific
Solyc05g008820	Le_specific
Solyc08g066660	Le_specific
Solyc04g009630	Le_specific
Solyc12g015630	Le_specific
Solyc01g088090	Le_specific
Solyc03g006540	Le_specific
Solyc04g082200	Le_specific
Solyc05g051480	Le_specific
Solyc03g113490	Le_specific
Solyc12g009250	Le_specific
Solyc10g051110	Le_specific
Solyc02g093860	Le_specific
Solyc02g063410	Le_specific
Solyc03g082550	Le_specific
Solyc02g067810	Le_specific
Solyc06g068600	Le_specific
Solyc11g027840	Le_specific
Solyc10g075160	Le_specific
Solyc01g088160	Le_specific
Solyc03g093890	Le_specific
Solyc12g011230	Le_specific
Solyc06g049040	Le_specific
Solyc02g065490	Le_specific
Solyc03g093340	Le_specific
Solyc12g014250	Le_specific
Solyc07g008280	Le_specific
Solyc06g068140	Le_specific
Solyc07g063930	Le_specific
Solyc03g097930	Le_specific
Solyc10g150105	Le_specific
Solyc03g115040	Le_specific
Solyc07g052960	Le_specific
Solyc03g112330	Le_specific
Solyc02g070530	Le_specific
Solyc01g111990	Le_specific
Solyc12g089180	Le_specific
Solyc02g091380	Le_specific
Solyc08g081190	Le_specific
Solyc05g005500	Le_specific
Solyc02g090490	Le_specific
Solyc11g005460	Le_specific
Solyc01g095240	Le_specific
Solyc12g010230	Le_specific
Solyc07g065270	Le_specific
Solyc11g070100	Le_specific
Solyc01g049880	Le_specific
Solyc02g092890	Le_specific
Solyc12g009200	Le_specific
Solyc08g079800	Le_specific
Solyc12g094385	Le_specific
Solyc07g053760	Le_specific
Solyc08g078230	Le_specific
Solyc04g076150	Le_specific
Solyc01g095630	Le_specific
Solyc03g078630	Le_specific
Solyc04g005610	Le_specific
Solyc05g010460	Le_specific
Solyc05g009550	Le_specific
Solyc04g077620	Le_specific
Solyc11g017240	Le_specific
Solyc11g069360	Le_specific
Solyc09g011640	Le_specific
Solyc05g010180	Le_specific
Solyc07g032380	Le_specific
Solyc01g110590	Le_specific
Solyc11g008960	Le_specific
Solyc04g080710	Le_specific
Solyc02g094640	Le_specific
Solyc05g010590	Le_specific
Solyc07g007670	Le_specific
Solyc12g088940	Le_specific
Solyc11g066000	Le_specific
Solyc11g013890	Le_specific
Solyc07g007180	Le_specific
Solyc07g006520	Le_specific
Solyc07g006030	Le_specific
Solyc08g068870	Le_specific
Solyc02g068460	Le_specific
Solyc12g009020	Le_specific
Solyc09g083150	Le_specific
Solyc05g054750	Le_specific
Solyc02g081600	Le_specific
Solyc02g080410	Le_specific
Solyc04g077030	Le_specific
Solyc12g088190	Le_specific
Solyc12g010800	Le_specific
Solyc01g060180	Le_specific
Solyc02g091140	Le_specific
Solyc04g005550	Le_specific
Solyc12g044930	Le_specific
Solyc05g015780	Le_specific
Solyc12g006450	Le_specific
Solyc08g075470	Le_specific
Solyc10g008890	Le_specific
Solyc01g094080	Le_specific
Solyc05g011890	Le_specific
Solyc03g116160	Le_specific
Solyc02g068760	Le_specific
Solyc02g088500	Le_specific
Solyc02g061770	Le_specific
Solyc06g061030	Le_specific
Solyc02g091080	Le_specific
Solyc12g008570	Le_specific
Solyc02g092250	Le_specific
Solyc09g010920	Le_specific
Solyc04g005160	Le_specific
Solyc10g079700	Le_specific
Solyc11g008620	Le_specific
Solyc08g068730	Le_specific
Solyc04g071900	Le_specific
Solyc01g079940	Le_specific
Solyc07g052320	Le_specific
Solyc02g089120	Le_specific
Solyc01g006930	Le_specific
Solyc11g062400	Le_specific
Solyc05g055840	Le_specific
Solyc01g105680	Le_specific
Solyc09g075860	Le_specific
Solyc07g043180	Le_specific
Solyc10g055780	Le_specific
Solyc09g076000	Le_specific
Solyc01g109090	Le_specific
Solyc10g047320	Le_specific
Solyc11g067260	Le_specific
Solyc10g078250	Le_specific
Solyc04g074680	Le_specific
Solyc01g109720	Le_specific
Solyc09g091050	Le_specific
Solyc05g008220	Le_specific
Solyc09g083050	Le_specific
Solyc08g006880	Le_specific
Solyc08g068490	Le_specific
Solyc02g068280	Le_specific
Solyc06g066650	Le_specific
Solyc12g088370	Le_specific
Solyc03g019770	Le_specific
Solyc02g036270	Le_specific
Solyc04g079300	Le_specific
Solyc04g009040	Le_specific
Solyc11g045225	Le_specific
Solyc03g098100	Le_specific
Solyc10g008500	Le_specific
Solyc10g054420	Le_specific
Solyc03g044790	Le_specific
Solyc04g008260	Le_specific
Solyc02g069870	Le_specific
Solyc05g006660	Le_specific
Solyc09g091970	Le_specific
Solyc02g077370	Le_specific
Solyc12g009600	Le_specific
Solyc06g035940	Le_specific
Solyc09g009940	Le_specific
Solyc04g007070	Le_specific
Solyc01g006090	Le_specific
Solyc01g087270	Le_specific
Solyc01g150164	Le_specific
Solyc08g074970	Le_specific
Solyc10g083940	Le_specific
Solyc12g099550	Le_specific
Solyc05g025810	Le_specific
Solyc08g083250	Le_specific
Solyc12g006020	Le_specific
Solyc06g060675	Le_specific
Solyc07g007280	Le_specific
Solyc02g089080	Le_specific
Solyc03g058433	Le_specific
Solyc11g069580	Le_specific
Solyc09g075140	Le_specific
Solyc10g005480	Le_specific
Solyc08g083280	Le_specific
Solyc04g049360	Le_specific
Solyc09g076030	Le_specific
Solyc01g006270	Le_specific
Solyc05g010010	Le_specific
Solyc12g010330	Le_specific
Solyc02g071110	Le_specific
Solyc01g006330	Le_specific
Solyc11g073060	Le_specific
Solyc02g032650	Le_specific
Solyc12g098510	Le_specific
Solyc10g017850	Le_specific
Solyc12g150113	Le_specific
Solyc09g011650	Le_specific
Solyc11g013120	Le_specific
Solyc08g074780	Le_specific
Solyc04g080310	Le_specific
Solyc04g071340	Le_specific
Solyc04g009050	Le_specific
Solyc03g121420	Le_specific
Solyc10g055200	Le_specific
Solyc10g054670	Le_specific
Solyc07g051820	Le_specific
Solyc01g095390	Le_specific
Solyc11g018772	Le_specific
Solyc11g071480	Le_specific
Solyc08g081770	Le_specific
Solyc05g009570	Le_specific
Solyc03g096850	Le_specific
Solyc12g014220	Le_specific
Solyc07g043230	Le_specific
Solyc10g078580	Le_specific
Solyc10g085860	Le_specific
Solyc04g074920	Le_specific
Solyc08g075020	Le_specific
Solyc02g043940	Le_specific
Solyc03g118330	Le_specific
Solyc12g099200	Le_specific
Solyc11g018774	Le_specific
Solyc02g090560	Le_specific
Solyc02g080780	Le_specific
Solyc05g014250	Le_specific
Solyc09g011610	Le_specific
Solyc03g007220	Le_specific
Solyc05g054680	Le_specific
Solyc10g008220	Le_specific
Solyc06g005300	Le_specific
Solyc04g077780	Le_specific
Solyc02g071780	Le_specific
Solyc10g054870	Le_specific
Solyc05g054350	Le_specific
Solyc02g065280	Le_specific
Solyc07g054580	Le_specific
Solyc11g011360	Le_specific
Solyc11g073075	Le_specific
Solyc12g055720	Le_specific
Solyc12g007060	Le_specific
Solyc11g010250	Le_specific
Solyc08g066800	Le_specific
Solyc08g006640	Le_specific
Solyc06g009140	Le_specific
Solyc03g071590	Le_specific
Solyc05g054210	Le_specific
Solyc01g106530	Le_specific
Solyc03g117310	Le_specific
Solyc05g016060	Le_specific
Solyc10g084150	Le_specific
Solyc05g049990	Le_specific
Solyc04g050930	Le_specific
Solyc04g009020	Le_specific
Solyc10g012080	Le_specific
Solyc09g091700	Le_specific
Solyc12g096190	Le_specific
Solyc04g049660	Le_specific
Solyc02g082740	Le_specific
Solyc04g014990	Le_specific
Solyc07g047640	Le_specific
Solyc05g013810	Le_specific
Solyc12g036390	Le_specific
Solyc04g009370	Le_specific
Solyc06g068840	Le_specific
Solyc01g098740	Le_specific
Solyc12g005720	Le_specific
Solyc09g059430	Le_specific
Solyc09g082570	Le_specific
Solyc07g022910	Le_specific
Solyc07g045540	Le_specific
Solyc08g065320	Le_specific
Solyc11g066520	Le_specific
Solyc10g008665	Le_specific
Solyc08g023270	Le_specific
Solyc05g009050	Le_specific
Solyc12g100030	Le_specific
Solyc03g034400	Le_specific
Solyc10g079810	Le_specific
Solyc09g011540	Le_specific
Solyc02g014830	Le_specific
Solyc09g010650	Le_specific
Solyc04g051470	Le_specific
Solyc03g044810	Le_specific
Solyc05g053330	Le_specific
Solyc01g008920	Le_specific
Solyc11g065350	Le_specific
Solyc02g071860	Le_specific
Solyc12g057060	Le_specific
Solyc08g006970	Le_specific
Solyc09g082810	Le_specific
Solyc04g007380	Le_specific
Solyc04g071890	Le_specific
Solyc07g020960	Le_specific
Solyc08g077760	Le_specific
Solyc10g006530	Le_specific
Solyc06g076470	Le_specific
Solyc05g009740	Le_specific
Solyc10g006710	Le_specific
Solyc09g083120	Le_specific
Solyc03g098780	Le_specific
Solyc01g065690	Le_specific
Solyc05g009780	Le_specific
Solyc03g044830	Le_specific
Solyc06g069420	Le_specific
Solyc05g010340	Le_specific
Solyc09g090130	Le_specific
Solyc03g062710	Le_specific
Solyc05g050770	Le_specific
Solyc08g078900	Le_specific
Solyc02g064570	Le_specific
Solyc12g015970	Le_specific
Solyc05g006390	Le_specific
Solyc12g094720	Le_specific
Solyc03g098730	Le_specific
Solyc12g099160	Le_specific
Solyc10g051050	Le_specific
Solyc11g010420	Le_specific
Solyc12g055710	Le_specific
Solyc07g055810	Le_specific
Solyc03g005820	Le_specific
Solyc01g005690	Le_specific
Solyc08g065970	Le_specific
Solyc11g005820	Le_specific
Solyc04g054690	Le_specific
Solyc08g007310	Le_specific
Solyc02g078450	Le_specific
Solyc03g095770	Le_specific
Solyc01g005010	Le_specific
Solyc05g051710	Le_specific
Solyc03g111670	Le_specific
Solyc04g048900	Le_specific
Solyc09g008480	Le_specific
Solyc06g061160	Le_specific
Solyc07g006670	Le_specific
Solyc12g100260	Le_specific
Solyc05g009760	Le_specific
Solyc04g082830	Le_specific
Solyc06g066420	Le_specific
Solyc02g084570	Le_specific
Solyc11g006930	Le_specific
Solyc06g011270	Le_specific
Solyc07g018240	Le_specific
Solyc10g075070	Le_specific
Solyc01g109100	Le_specific
Solyc12g088050	Le_specific
Solyc12g100240	Le_specific
Solyc06g062550	Le_specific
Solyc10g007900	Le_specific
Solyc01g073880	Le_specific
Solyc04g010060	Le_specific
Solyc06g075775	Le_specific
Solyc09g007900	Le_specific
Solyc01g100490	Le_specific
Solyc11g072030	Le_specific
Solyc10g005470	Le_specific
Solyc11g020280	Le_specific
Solyc12g056600	Le_specific
Solyc04g079250	Le_specific
Solyc04g040130	Le_specific
Solyc09g083330	Le_specific
Solyc04g079760	Le_specific
Solyc06g071560	Le_specific
Solyc08g067390	Le_specific
Solyc03g083680	Le_specific
Solyc04g007150	Le_specific
Solyc01g007010	Le_specific
Solyc07g053350	Le_specific
Solyc04g079060	Le_specific
Solyc12g049550	Le_specific
Solyc01g103470	Le_specific
Solyc11g017430	Le_specific
Solyc05g054770	Le_specific
Solyc09g055180	Le_specific
Solyc11g062350	Le_specific
Solyc08g081010	Le_specific
Solyc04g063245	Le_specific
Solyc05g050130	Le_specific
Solyc05g050240	Le_specific
Solyc07g008310	Le_specific
Solyc05g014240	Le_specific
Solyc09g008010	Le_specific
Solyc09g083130	Le_specific
Solyc11g007510	Le_specific
Solyc03g111950	Le_specific
Solyc11g072623	Le_specific
Solyc11g042460	Le_specific
Solyc01g005230	Le_specific
Solyc11g042880	Le_specific
Solyc01g091540	Le_specific
Solyc07g056190	Le_specific
Solyc07g006040	Le_specific
Solyc11g018805	Le_specific
Solyc12g150101	Le_specific
Solyc03g113590	Le_specific
Solyc09g090080	Le_specific
Solyc11g010930	Le_specific
Solyc06g072650	Le_specific
Solyc04g074080	Le_specific
Solyc10g084960	Le_specific
Solyc11g021060	Le_specific
Solyc08g013840	Le_specific
Solyc02g063440	Le_specific
Solyc08g008280	Le_specific
Solyc10g075150	Le_specific
Solyc12g056930	Le_specific
Solyc11g072800	Le_specific
Solyc04g014883	Le_specific
Solyc11g011780	Le_specific
Solyc06g006028	Le_specific
Solyc09g011010	Le_specific
Solyc01g005450	Le_specific
Solyc12g036170	Le_specific
Solyc05g025890	Le_specific
Solyc11g010430	Le_specific
Solyc05g012010	Le_specific
Solyc06g060720	Le_specific
Solyc08g075990	Le_specific
Solyc08g075290	Le_specific
Solyc01g098140	Le_specific
Solyc10g086030	Le_specific
Solyc06g069410	Le_specific
Solyc03g111540	Le_specific
Solyc04g049470	Le_specific
Solyc12g005970	Le_specific
Solyc04g025530	Le_specific
Solyc08g068860	Le_specific
Solyc05g013450	Le_specific
Solyc08g083060	Le_specific
Solyc09g011260	Le_specific
Solyc03g031980	Le_specific
Solyc01g091830	Le_specific
Solyc03g111370	Le_specific
Solyc09g083360	Le_specific
Solyc05g009310	Le_specific
Solyc03g033795	Le_specific
Solyc05g014177	Le_specific
Solyc11g073160	Le_specific
Solyc05g013280	Le_specific
Solyc09g082720	Le_specific
Solyc09g091220	Le_specific
Solyc09g066350	Le_specific
Solyc02g093610	Le_specific
Solyc02g065700	Le_specific
Solyc12g094620	Le_specific
Solyc07g005110	Le_specific
Solyc07g005190	Le_specific
Solyc08g075710	Le_specific
Solyc11g021365	Le_specific
Solyc11g012450	Le_specific
Solyc10g050440	Le_specific
Solyc11g065020	Le_specific
Solyc04g005555	Le_specific
Solyc11g006300	Le_specific
Solyc02g079280	Le_specific
Solyc04g025650	Le_specific
Solyc07g047960	Le_specific
Solyc05g024430	Le_specific
Solyc04g017740	Le_specific
Solyc09g014350	Le_specific
Solyc10g018340	Le_specific
Solyc10g008720	Le_specific
Solyc05g053600	Le_specific
Solyc04g008330	Le_specific
Solyc03g111510	Le_specific
Solyc12g042730	Le_specific
Solyc01g094220	Le_specific
Solyc09g075700	Le_specific
Solyc08g077740	Le_specific
Solyc10g083140	Le_specific
Solyc04g040220	Le_specific
Solyc06g073830	Le_specific
Solyc04g076730	Le_specific
Solyc08g007040	Le_specific
Solyc05g012910	Le_specific
Solyc07g047840	Le_specific
Solyc02g088130	Le_specific
Solyc12g006190	Le_specific
Solyc07g063390	Le_specific
Solyc03g044090	Le_specific
Solyc08g068790	Le_specific
Solyc10g017960	Le_specific
Solyc05g008210	Le_specific
Solyc09g011520	Le_specific
Solyc05g008300	Le_specific
Solyc07g047710	Le_specific
Solyc04g054500	Le_specific
Solyc07g007340	Le_specific
Solyc11g008020	Le_specific
Solyc11g067240	Le_specific
Solyc03g083650	Le_specific
Solyc08g082460	Le_specific
Solyc09g008290	Le_specific
Solyc05g018050	Le_specific
Solyc08g078520	Le_specific
Solyc05g044630	Le_specific
Solyc01g106830	Le_specific
Solyc12g008400	Le_specific
Solyc11g069240	Le_specific
Solyc03g096190	Le_specific
Solyc02g081060	Le_specific
Solyc02g087070	Le_specific
Solyc11g011750	Le_specific
Solyc03g113960	Le_specific
Solyc03g093790	Le_specific
Solyc09g090685	Le_specific
Solyc09g008070	Le_specific
Solyc05g051800	Le_specific
Solyc07g005680	Le_specific
Solyc08g080640	Le_specific
Solyc05g054030	Le_specific
Solyc10g006040	Le_specific
Solyc04g150115	Le_specific
Solyc11g072110	Le_specific
Solyc07g066550	Le_specific
Solyc11g065940	Le_specific
Solyc09g011270	Le_specific
Solyc05g041920	Le_specific
Solyc03g079870	Le_specific
Solyc12g036740	Le_specific
Solyc02g068840	Le_specific
Solyc12g017480	Le_specific
Solyc09g082690	Le_specific
Solyc02g071820	Le_specific
Solyc01g073680	Le_specific
Solyc02g076630	Le_specific
Solyc05g005300	Le_specific
Solyc05g050630	Le_specific
Solyc02g030225	Le_specific
Solyc06g075660	Le_specific
Solyc05g054670	Le_specific
Solyc11g032220	Le_specific
Solyc06g008330	Le_specific
Solyc12g010410	Le_specific
Solyc03g119370	Le_specific
Solyc02g080400	Le_specific
Solyc12g009920	Le_specific
Solyc09g061700	Le_specific
Solyc07g008180	Le_specific
Solyc01g057770	Le_specific
Solyc11g007250	Le_specific
Solyc04g014540	Le_specific
Solyc05g009080	Le_specific
Solyc01g007960	Le_specific
Solyc08g081350	Le_specific
Solyc01g007260	Le_specific
Solyc05g053090	Le_specific
Solyc02g079600	Le_specific
Solyc10g050880	Le_specific
Solyc04g057830	Le_specific
Solyc01g007890	Le_specific
Solyc06g035620	Le_specific
Solyc12g087930	Le_specific
Solyc04g009880	Le_specific
Solyc07g006980	Le_specific
Solyc06g005170	Le_specific
Solyc10g081170	Le_specific
Solyc06g048700	Le_specific
Solyc10g009580	Le_specific
Solyc04g080750	Le_specific
Solyc07g063910	Le_specific
Solyc04g150104	Le_specific
Solyc10g085350	Le_specific
Solyc04g014835	Le_specific
Solyc08g077560	Le_specific
Solyc06g008765	Le_specific
Solyc09g007480	Le_specific
Solyc02g087100	Le_specific
Solyc11g045530	Le_specific
Solyc03g033490	Le_specific
Solyc05g013640	Le_specific
Solyc05g009270	Le_specific
Solyc09g075870	Le_specific
Solyc05g015730	Le_specific
Solyc03g051780	Le_specific
Solyc06g052010	Le_specific
Solyc11g071740	Le_specific
Solyc03g005040	Le_specific
Solyc10g054720	Le_specific
Solyc05g044500	Le_specific
Solyc10g079390	Le_specific
Solyc03g026280	Le_specific
Solyc01g010900	MS_specific
Solyc07g065770	MS_specific
Solyc10g009390	MS_specific
Solyc05g005550	MS_specific
Solyc05g007870	MS_specific
Solyc01g081100	MS_specific
Solyc09g008510	MS_specific
Solyc03g053130	MS_specific
Solyc09g075400	MS_specific
Solyc03g046580	MS_specific
Solyc08g013830	MS_specific
Solyc03g113530	MS_specific
Solyc01g090600	MS_specific
Solyc02g083890	MS_specific
Solyc02g072490	MS_specific
Solyc04g072760	MS_specific
Solyc11g072230	MS_specific
Solyc01g068080	MS_specific
Solyc07g005880	MS_specific
Solyc03g083996	MS_specific
Solyc11g018590	MS_specific
Solyc03g114940	MS_specific
Solyc08g080570	MS_specific
Solyc08g066690	MS_specific
Solyc01g067340	MS_specific
Solyc04g016330	MS_specific
Solyc02g065670	MS_specific
Solyc03g123820	MS_specific
Solyc02g071730	MS_specific
Solyc07g063850	MS_specific
Solyc05g015750	MS_specific
Solyc07g042995	MS_specific
Solyc06g034200	MS_specific
Solyc07g008360	MS_specific
Solyc01g079890	MS_specific
Solyc02g083190	MS_specific
Solyc01g086830	MS_specific
Solyc01g079190	MS_specific
Solyc04g058180	MS_specific
Solyc08g079910	MS_specific
Solyc08g077610	MS_specific
Solyc03g044880	MS_specific
Solyc04g008420	MS_specific
Solyc11g007480	MS_specific
Solyc01g099530	MS_specific
Solyc08g067230	MS_specific
Solyc05g054890	MS_specific
Solyc11g017220	MS_specific
Solyc02g089200	MS_specific
Solyc07g063670	MS_specific
Solyc01g080070	MS_specific
Solyc01g086815	MS_specific
Solyc07g065810	MS_specific
Solyc05g008390	MS_specific
Solyc09g008670	MS_specific
Solyc12g013630	MS_specific
Solyc02g092410	MS_specific
Solyc02g084910	MS_specific
Solyc07g041640	MS_specific
Solyc03g098310	MS_specific
Solyc06g083140	MS_specific
Solyc03g116530	MS_specific
Solyc01g097200	MS_specific
Solyc04g081000	MS_specific
Solyc01g009590	MS_specific
Solyc03g082430	MS_specific
Solyc07g006320	MS_specific
Solyc01g098240	MS_specific
Solyc06g074730	MS_specific
Solyc05g017760	MS_specific
Solyc10g006920	MS_specific
Solyc03g113690	MS_specific
Solyc04g073980	MS_specific
Solyc07g040750	MS_specific
Solyc10g074490	MS_specific
Solyc07g053330	MS_specific
Solyc02g038670	MS_specific
Solyc03g116050	MS_specific
Solyc08g076800	MS_specific
Solyc06g082353	MS_specific
Solyc07g006560	MS_specific
Solyc06g060840	MS_specific
Solyc07g064180	MS_specific
Solyc03g097170	MS_specific
Solyc10g086180	MS_specific
Solyc09g150115	MS_specific
Solyc03g093310	MS_specific
Solyc12g089070	MS_specific
Solyc04g072030	MS_specific
Solyc12g042390	MS_specific
Solyc04g074535	MS_specific
Solyc01g010530	MS_specific
Solyc03g005140	MS_specific
Solyc09g005970	MS_specific
Solyc03g043910	MS_specific
Solyc10g017710	MS_specific
Solyc12g040690	MS_specific
Solyc10g005760	MS_specific
Solyc03g094030	MS_specific
Solyc12g015800	MS_specific
Solyc02g014560	MS_specific
Solyc05g021390	MS_specific
Solyc01g088430	MS_specific
Solyc01g086780	MS_specific
Solyc07g062100	MS_specific
Solyc06g035790	MS_specific
Solyc01g060460	MS_specific
Solyc07g051930	MS_specific
Solyc02g061880	MS_specific
Solyc03g116960	MS_specific
Solyc05g007520	MS_specific
Solyc07g064070	MS_specific
Solyc03g121100	MS_specific
Solyc01g068320	MS_specific
Solyc11g020660	MS_specific
Solyc01g111100	MS_specific
Solyc09g007650	MS_specific
Solyc01g079550	MS_specific
Solyc01g080480	MS_specific
Solyc02g021220	MS_specific
Solyc09g015450	MS_specific
Solyc11g020620	MS_specific
Solyc03g093360	MS_specific
Solyc10g017700	MS_specific
Solyc04g008770	MS_specific
Solyc02g080180	MS_specific
Solyc07g042460	MS_specific
Solyc02g086920	MS_specific
Solyc03g006860	MS_specific
Solyc07g055780	MS_specific
Solyc06g063120	MS_specific
Solyc01g081090	MS_specific
Solyc02g084210	MS_specific
Solyc03g097390	MS_specific
Solyc02g092050	MS_specific
Solyc02g085500	MS_specific
Solyc03g121780	MS_specific
Solyc07g042000	MS_specific
Solyc02g038770	MS_specific
Solyc10g007380	MS_specific
Solyc06g069260	MS_specific
Solyc04g010210	MS_specific
Solyc03g093760	MS_specific
Solyc09g064870	MS_specific
Solyc02g062460	MS_specific
Solyc11g009100	MS_specific
Solyc03g095370	MS_specific
Solyc02g067490	MS_specific
Solyc11g005150	MS_specific
Solyc05g050700	MS_specific
Solyc01g098960	MS_specific
Solyc04g082000	MS_specific
Solyc09g092450	MS_specific
Solyc04g057910	MS_specific
Solyc03g082700	MS_specific
Solyc01g107910	MS_specific
Solyc01g111610	MS_specific
Solyc05g013220	MS_specific
Solyc12g017850	MS_specific
Solyc01g098220	MS_specific
Solyc04g072580	MS_specific
Solyc08g074683	MS_specific
Solyc03g007880	MS_specific
Solyc02g062060	MS_specific
Solyc09g098420	MS_specific
Solyc02g061800	MS_specific
Solyc06g072013	MS_specific
Solyc05g044440	MS_specific
Solyc11g073210	MS_specific
Solyc03g098300	MS_specific
Solyc03g098175	MS_specific
Solyc02g086760	MS_specific
Solyc12g042350	MS_specific
Solyc06g060740	MS_specific
Solyc01g099540	MS_specific
Solyc06g075750	MS_specific
Solyc03g093330	MS_specific
Solyc06g036060	MS_specific
Solyc10g054790	MS_specific
Solyc07g053360	MS_specific
Solyc08g069020	MS_specific
Solyc11g065520	MS_specific
Solyc12g055830	MS_specific
Solyc02g032910	MS_specific
Solyc06g010170	MS_specific
Solyc09g059950	MS_specific
Solyc06g060930	MS_specific
Solyc03g114260	MS_specific
Solyc10g052716	MS_specific
Solyc10g009430	MS_specific
Solyc03g007740	MS_specific
Solyc08g080450	MS_specific
Solyc06g054030	MS_specific
Solyc11g019940	MS_specific
Solyc12g033130	MS_specific
Solyc01g066575	MS_specific
Solyc11g005780	MS_specific
Solyc05g010270	MS_specific
Solyc10g074800	MS_specific
Solyc11g013560	MS_specific
Solyc02g062160	MS_specific
Solyc10g085750	MS_specific
Solyc09g009410	MS_specific
Solyc06g072200	MS_specific
Solyc11g010460	MS_specific
Solyc07g054650	MS_specific
Solyc08g074390	MS_specific
Solyc03g033510	MS_specific
Solyc07g043550	MS_specific
Solyc01g065500	MS_specific
Solyc01g104430	MS_specific
Solyc03g096030	MS_specific
Solyc09g009250	MS_specific
Solyc01g009770	MS_specific
Solyc08g075640	MS_specific
Solyc11g020960	MS_specific
Solyc01g150156	MS_specific
Solyc03g062700	MS_specific
Solyc06g073760	MS_specific
Solyc06g043150	MS_specific
Solyc07g063400	MS_specific
Solyc04g076140	MS_specific
Solyc01g108640	MS_specific
Solyc01g087260	MS_specific
Solyc07g055910	MS_specific
Solyc02g080760	MS_specific
Solyc06g054390	MS_specific
Solyc09g075720	MS_specific
Solyc03g082810	MS_specific
Solyc07g065540	MS_specific
Solyc02g061870	MS_specific
Solyc02g078330	MS_specific
Solyc11g071310	MS_specific
Solyc06g072253	MS_specific
Solyc08g076780	MS_specific
Solyc02g032100	MS_specific
Solyc07g063180	MS_specific
Solyc01g096380	MS_specific
Solyc10g007220	MS_specific
Solyc05g005710	MS_specific
Solyc08g075870	MS_specific
Solyc02g092020	MS_specific
Solyc05g053620	MS_specific
Solyc09g007340	MS_specific
Solyc06g035760	MS_specific
Solyc02g091470	MS_specific
Solyc04g078590	MS_specific
Solyc06g072257	MS_specific
Solyc02g085220	MS_specific
Solyc11g072050	MS_specific
Solyc08g028850	MS_specific
Solyc11g064760	MS_specific
Solyc05g010510	MS_specific
Solyc08g074630	MS_specific
Solyc01g087990	MS_specific
Solyc03g063140	MS_specific
Solyc03g114380	MS_specific
Solyc12g056880	MS_specific
Solyc08g048570	MS_specific
Solyc08g062780	MS_specific
Solyc02g086415	MS_specific
Solyc01g020130	MS_specific
Solyc09g092600	MS_specific
Solyc06g072450	MS_specific
Solyc01g057940	MS_specific
Solyc03g118210	MS_specific
Solyc03g006900	MS_specific
Solyc05g010500	MS_specific
Solyc07g055180	MS_specific
Solyc07g043410	MS_specific
Solyc10g085640	MS_specific
Solyc11g044510	MS_specific
Solyc08g081720	MS_specific
Solyc02g092820	MS_specific
Solyc10g017830	MS_specific
Solyc01g010310	MS_specific
Solyc07g063790	MS_specific
Solyc11g072210	MS_specific
Solyc03g026040	MS_specific
Solyc07g056300	MS_specific
Solyc02g086390	MS_specific
Solyc09g065170	MS_specific
Solyc01g006100	MS_specific
Solyc04g015090	MS_specific
Solyc07g054180	MS_specific
Solyc10g051090	MS_specific
Solyc12g010500	MS_specific
Solyc06g072830	MS_specific
Solyc11g016970	MS_specific
Solyc10g086520	MS_specific
Solyc09g074390	MS_specific
Solyc01g011358	MS_specific
Solyc01g094870	MS_specific
Solyc07g006570	MS_specific
Solyc10g051070	MS_specific
Solyc09g091800	MS_specific
Solyc03g123590	MS_specific
Solyc05g054610	MS_specific
Solyc09g072630	MS_specific
Solyc04g078460	MS_specific
Solyc05g006180	MS_specific
Solyc01g091050	MS_specific
Solyc08g005560	MS_specific
[truncated: 1,587 more rows]

## Sheet: Leaf-GC
geneId	diff_peak
Solyc01g028860	Le_specific
Solyc01g068100	Le_specific
Solyc01g088100	Le_specific
Solyc01g091530	Le_specific
Solyc01g095430	Le_specific
Solyc01g096810	Le_specific
Solyc01g100200	Le_specific
Solyc01g103780	Le_specific
Solyc02g069290	Le_specific
Solyc02g070940	Le_specific
Solyc02g071020	Le_specific
Solyc02g077090	Le_specific
Solyc02g077630	Le_specific
Solyc02g085340	Le_specific
Solyc02g087430	Le_specific
Solyc02g092470	Le_specific
Solyc03g005760	Le_specific
Solyc03g005770	Le_specific
Solyc03g093140	Le_specific
Solyc03g114450	Le_specific
Solyc03g115000	Le_specific
Solyc03g117950	Le_specific
Solyc03g118420	Le_specific
Solyc03g121880	Le_specific
Solyc04g009180	Le_specific
Solyc04g015750	Le_specific
Solyc04g051510	Le_specific
Solyc04g051800	Le_specific
Solyc04g076030	Le_specific
Solyc04g076870	Le_specific
Solyc04g079100	Le_specific
Solyc04g081260	Le_specific
Solyc04g082250	Le_specific
Solyc05g007140	Le_specific
Solyc05g013750	Le_specific
Solyc06g005500	Le_specific
Solyc06g009290	Le_specific
Solyc06g061020	Le_specific
Solyc06g063370	Le_specific
Solyc06g071100	Le_specific
Solyc06g074120	Le_specific
Solyc06g082010	Le_specific
Solyc07g006630	Le_specific
Solyc07g008840	Le_specific
Solyc07g043130	Le_specific
Solyc07g053630	Le_specific
Solyc07g055060	Le_specific
Solyc07g065320	Le_specific
Solyc08g005050	Le_specific
Solyc08g006470	Le_specific
Solyc08g076420	Le_specific
Solyc08g076930	Le_specific
Solyc08g081190	Le_specific
Solyc09g008780	Le_specific
Solyc09g014300	Le_specific
Solyc09g075830	Le_specific
Solyc09g091660	Le_specific
Solyc09g098510	Le_specific
Solyc10g077040	Le_specific
Solyc10g079130	Le_specific
Solyc10g079820	Le_specific
Solyc11g007660	Le_specific
Solyc11g008530	Le_specific
Solyc11g008540	Le_specific
Solyc11g010270	Le_specific
Solyc11g010380	Le_specific
Solyc11g011260	Le_specific
Solyc12g006930	Le_specific
Solyc12g006970	Le_specific
Solyc12g006980	Le_specific
Solyc12g009480	Le_specific
Solyc12g011450	Le_specific
Solyc06g063190	Le_specific
Solyc01g096620	Le_specific
Solyc02g081390	Le_specific
Solyc08g077210	Le_specific
Solyc02g068080	Le_specific
Solyc04g074180	Le_specific
Solyc12g094640	Le_specific
Solyc08g060920	Le_specific
Solyc07g007120	Le_specific
Solyc06g076850	Le_specific
Solyc06g084020	Le_specific
Solyc06g036170	Le_specific
Solyc06g071810	Le_specific
Solyc02g086440	Le_specific
Solyc01g105050	Le_specific
Solyc03g115610	Le_specific
Solyc11g069700	Le_specific
Solyc06g071790	Le_specific
Solyc05g008070	Le_specific
Solyc10g006330	Le_specific
Solyc02g086730	Le_specific
Solyc04g016230	Le_specific
Solyc02g083810	Le_specific
Solyc02g072150	Le_specific
Solyc07g044860	Le_specific
Solyc04g079420	Le_specific
Solyc07g049610	Le_specific
Solyc07g054750	Le_specific
Solyc06g073720	Le_specific
Solyc06g062540	Le_specific
Solyc01g067890	Le_specific
Solyc01g103450	Le_specific
Solyc12g094620	Le_specific
Solyc01g097770	Le_specific
Solyc02g093620	Le_specific
Solyc04g081550	Le_specific
Solyc01g006820	Le_specific
Solyc05g054830	Le_specific
Solyc03g119540	Le_specific
Solyc02g079170	Le_specific
Solyc04g008740	Le_specific
Solyc07g043160	Le_specific
Solyc01g104050	Le_specific
Solyc07g047850	Le_specific
Solyc10g044520	Le_specific
Solyc03g005470	Le_specific
Solyc03g078640	Le_specific
Solyc04g080680	Le_specific
Solyc09g063130	Le_specific
Solyc01g096370	Le_specific
Solyc09g014520	Le_specific
Solyc02g078210	Le_specific
Solyc01g108300	Le_specific
Solyc07g007620	Le_specific
Solyc07g063600	Le_specific
Solyc05g014470	Le_specific
Solyc11g065830	Le_specific
Solyc01g108570	Le_specific
Solyc07g062730	Le_specific
Solyc10g083650	Le_specific
Solyc09g075910	Le_specific
Solyc09g005260	Le_specific
Solyc04g054910	Le_specific
Solyc02g083820	Le_specific
Solyc12g005630	Le_specific
Solyc01g106480	Le_specific
Solyc04g074520	Le_specific
Solyc10g079755	Le_specific
Solyc02g078170	Le_specific
Solyc02g078460	Le_specific
Solyc01g091740	Le_specific
Solyc06g062950	Le_specific
Solyc03g115920	Le_specific
Solyc06g073450	Le_specific
Solyc04g082420	Le_specific
Solyc08g082610	Le_specific
Solyc04g005540	Le_specific
Solyc05g007830	Le_specific
Solyc02g093420	Le_specific
Solyc12g056220	Le_specific
Solyc12g006050	Le_specific
Solyc02g080640	Le_specific
Solyc07g065330	Le_specific
Solyc08g013670	Le_specific
Solyc04g077610	Le_specific
Solyc08g075680	Le_specific
Solyc10g086580	Le_specific
Solyc03g114150	Le_specific
Solyc12g099930	Le_specific
Solyc02g063450	Le_specific
Solyc06g068460	Le_specific
Solyc07g054080	Le_specific
Solyc06g072330	Le_specific
Solyc08g080180	Le_specific
Solyc03g116320	Le_specific
Solyc01g095700	Le_specific
Solyc06g062990	Le_specific
Solyc02g072530	Le_specific
Solyc01g107350	Le_specific
Solyc05g052980	Le_specific
Solyc12g006380	Le_specific
Solyc01g080130	Le_specific
Solyc11g006040	Le_specific
Solyc09g011840	Le_specific
Solyc11g012850	Le_specific
Solyc02g079200	Le_specific
Solyc06g062550	Le_specific
Solyc02g072080	Le_specific
Solyc04g007210	Le_specific
Solyc04g005550	Le_specific
Solyc02g062340	Le_specific
Solyc01g005550	Le_specific
Solyc09g092380	Le_specific
Solyc08g080380	Le_specific
Solyc04g078840	Le_specific
Solyc11g009000	Le_specific
Solyc07g053220	Le_specific
Solyc01g107780	Le_specific
Solyc01g067660	Le_specific
Solyc02g082760	Le_specific
Solyc01g111630	Le_specific
Solyc02g090190	Le_specific
Solyc01g008850	Le_specific
Solyc09g090570	Le_specific
Solyc01g102310	Le_specific
Solyc02g090890	Le_specific
Solyc09g089640	Le_specific
Solyc06g073730	Le_specific
Solyc11g068950	Le_specific
Solyc01g080280	Le_specific
Solyc02g080530	Le_specific
Solyc10g047650	Le_specific
Solyc03g111800	Le_specific
Solyc10g086220	Le_specific
Solyc10g006480	Le_specific
Solyc04g079830	Le_specific
Solyc06g066000	Le_specific
Solyc04g079960	Le_specific
Solyc12g096680	Le_specific
Solyc06g076770	Le_specific
Solyc01g008140	Le_specific
Solyc05g009720	Le_specific
Solyc02g086740	Le_specific
Solyc03g097740	Le_specific
Solyc04g007870	Le_specific
Solyc01g110630	Le_specific
Solyc09g064630	Le_specific
Solyc06g073180	Le_specific
Solyc08g007080	Le_specific
Solyc04g064550	Le_specific
Solyc02g070970	Le_specific
Solyc10g083690	Le_specific
Solyc01g086870	Le_specific
Solyc11g066900	Le_specific
Solyc06g068870	Le_specific
Solyc07g005440	Le_specific
Solyc04g057930	Le_specific
Solyc03g033840	Le_specific
Solyc03g095510	Le_specific
Solyc09g089690	Le_specific
Solyc12g089160	Le_specific
Solyc01g109040	Le_specific
Solyc05g008370	Le_specific
Solyc03g113270	Le_specific
Solyc12g009930	Le_specific
Solyc02g092700	Le_specific
Solyc05g012110	Le_specific
Solyc07g007390	Le_specific
Solyc08g077460	Le_specific
Solyc06g071210	Le_specific
Solyc02g071160	Le_specific
Solyc01g007070	Le_specific
Solyc11g017270	Le_specific
Solyc05g025600	Le_specific
Solyc02g086350	Le_specific
Solyc02g081850	Le_specific
Solyc08g079870	Le_specific
Solyc07g008540	Le_specific
Solyc01g086650	Le_specific
Solyc02g082120	Le_specific
Solyc05g012380	Le_specific
Solyc04g063240	Le_specific
Solyc02g085700	Le_specific
Solyc03g005180	Le_specific
Solyc10g005960	Le_specific
Solyc01g068490	Le_specific
Solyc12g008960	Le_specific
Solyc04g014720	Le_specific
Solyc08g078820	Le_specific
Solyc04g009900	Le_specific
Solyc03g026020	Le_specific
Solyc02g079570	Le_specific
Solyc11g010810	Le_specific
Solyc01g094830	Le_specific
Solyc12g008500	Le_specific
Solyc12g056510	Le_specific
Solyc12g015880	Le_specific
Solyc05g005330	Le_specific
Solyc05g056300	Le_specific
Solyc07g047950	Le_specific
Solyc04g080960	Le_specific
Solyc12g096020	Le_specific
Solyc09g074560	Le_specific
Solyc04g081970	Le_specific
Solyc02g085950	Le_specific
Solyc01g087810	Le_specific
Solyc07g065370	Le_specific
Solyc08g078800	Le_specific
Solyc05g009310	Le_specific
Solyc02g067310	Le_specific
Solyc06g060230	Le_specific
Solyc11g069990	Le_specific
Solyc11g005380	Le_specific
Solyc12g099900	Le_specific
Solyc07g049290	Le_specific
Solyc11g005630	Le_specific
Solyc06g082650	Le_specific
Solyc06g076480	Le_specific
Solyc11g011130	Le_specific
Solyc05g052600	Le_specific
Solyc10g079120	Le_specific
Solyc04g009030	Le_specific
Solyc01g005560	Le_specific
Solyc12g056580	Le_specific
Solyc08g075490	Le_specific
Solyc01g080020	Le_specific
Solyc04g071360	Le_specific
Solyc07g008250	Le_specific
Solyc06g005670	Le_specific
Solyc08g078020	Le_specific
Solyc03g117680	Le_specific
Solyc12g099650	Le_specific
Solyc01g096720	Le_specific
Solyc09g008240	Le_specific
Solyc02g093020	Le_specific
Solyc10g018300	Le_specific
Solyc11g020100	Le_specific
Solyc03g083400	Le_specific
Solyc06g062670	Le_specific
Solyc04g009540	Le_specific
Solyc11g012290	Le_specific
Solyc08g078190	Le_specific
Solyc06g059760	Le_specific
Solyc05g054400	Le_specific
Solyc02g067460	Le_specific
Solyc03g063600	Le_specific
Solyc09g005080	Le_specific
Solyc08g076160	Le_specific
Solyc03g123830	Le_specific
Solyc07g056420	Le_specific
Solyc03g095610	Le_specific
Solyc09g091990	Le_specific
Solyc04g077470	Le_specific
Solyc07g053290	Le_specific
Solyc08g060810	Le_specific
Solyc01g107820	Le_specific
Solyc11g065780	Le_specific
Solyc09g075750	Le_specific
Solyc01g079880	Le_specific
Solyc09g089730	Le_specific
Solyc02g078320	Le_specific
Solyc04g009260	Le_specific
Solyc01g097260	Le_specific
Solyc03g115070	Le_specific
Solyc08g081960	Le_specific
Solyc12g098310	Le_specific
Solyc07g043480	Le_specific
Solyc02g067890	Le_specific
Solyc09g083390	Le_specific
Solyc02g092860	Le_specific
Solyc02g083760	Le_specific
Solyc07g043580	Le_specific
Solyc02g031830	Le_specific
Solyc06g068980	Le_specific
Solyc08g081160	Le_specific
Solyc04g054190	Le_specific
Solyc03g118970	Le_specific
Solyc12g009070	Le_specific
Solyc08g079510	Le_specific
Solyc02g085760	Le_specific
Solyc09g007910	Le_specific
Solyc10g009410	Le_specific
Solyc08g080080	Le_specific
Solyc04g007730	Le_specific
Solyc02g090070	Le_specific
Solyc05g050120	Le_specific
Solyc04g011630	Le_specific
Solyc01g095030	Le_specific
Solyc06g007440	Le_specific
Solyc06g083680	Le_specific
Solyc11g012440	Le_specific
Solyc02g089640	Le_specific
Solyc05g008200	Le_specific
Solyc05g008950	Le_specific
Solyc11g012700	Le_specific
Solyc08g077530	Le_specific
Solyc12g098600	Le_specific
Solyc04g077390	Le_specific
Solyc02g080070	Le_specific
Solyc06g065190	Le_specific
Solyc03g007590	Le_specific
Solyc08g079900	Le_specific
Solyc11g010470	Le_specific
Solyc03g113430	Le_specific
Solyc05g005480	Le_specific
Solyc03g119140	Le_specific
Solyc10g008110	Le_specific
Solyc06g073320	Le_specific
Solyc05g052350	Le_specific
Solyc04g017750	Le_specific
Solyc05g012790	Le_specific
Solyc10g050890	Le_specific
Solyc08g076060	Le_specific
Solyc03g112370	Le_specific
Solyc01g104950	Le_specific
Solyc01g097840	Le_specific
Solyc07g005540	Le_specific
Solyc12g057040	Le_specific
Solyc04g007015	Le_specific
Solyc02g089900	Le_specific
Solyc06g068450	Le_specific
Solyc08g079420	Le_specific
Solyc04g079340	Le_specific
Solyc08g081240	Le_specific
Solyc02g079430	Le_specific
Solyc07g065840	Le_specific
Solyc10g076290	Le_specific
Solyc08g082590	Le_specific
Solyc12g044820	Le_specific
Solyc02g065300	Le_specific
Solyc10g079560	Le_specific
Solyc10g006890	Le_specific
Solyc08g079790	Le_specific
Solyc03g082960	Le_specific
Solyc09g074270	Le_specific
Solyc09g007810	Le_specific
Solyc03g082620	Le_specific
Solyc08g078060	Le_specific
Solyc04g080230	Le_specific
Solyc12g100120	Le_specific
Solyc07g017610	Le_specific
Solyc08g076520	Le_specific
Solyc07g066310	Le_specific
Solyc07g054220	Le_specific
Solyc06g082060	Le_specific
Solyc07g054210	Le_specific
Solyc09g065380	Le_specific
Solyc10g083610	Le_specific
Solyc01g087800	Le_specific
Solyc06g005710	Le_specific
Solyc01g080640	Le_specific
Solyc07g053640	Le_specific
Solyc04g007950	Le_specific
Solyc02g071010	Le_specific
Solyc01g067930	Le_specific
Solyc01g008970	Le_specific
Solyc02g081810	Le_specific
Solyc02g092530	Le_specific
Solyc03g114320	Le_specific
Solyc02g077080	Le_specific
Solyc12g042600	Le_specific
Solyc02g067320	Le_specific
Solyc03g113870	Le_specific
Solyc07g062500	Le_specific
Solyc07g063480	Le_specific
Solyc06g062780	Le_specific
Solyc01g080080	Le_specific
Solyc07g065710	Le_specific
Solyc12g019060	Le_specific
Solyc08g081060	Le_specific
Solyc09g010440	Le_specific
Solyc09g065900	Le_specific
Solyc05g055940	Le_specific
Solyc04g080873	Le_specific
Solyc07g055200	Le_specific
Solyc02g038803	Le_specific
Solyc09g082170	Le_specific
Solyc10g008610	Le_specific
Solyc10g084330	Le_specific
Solyc03g025170	Le_specific
Solyc03g120500	Le_specific
Solyc07g052290	Le_specific
Solyc06g053840	Le_specific
Solyc12g014040	Le_specific
Solyc03g083060	Le_specific
Solyc02g092790	Le_specific
Solyc04g074270	Le_specific
Solyc04g011580	Le_specific
Solyc07g049390	Le_specific
Solyc02g093150	Le_specific
Solyc06g074530	Le_specific
Solyc05g009360	Le_specific
Solyc04g078610	Le_specific
Solyc05g055790	Le_specific
Solyc08g083320	Le_specific
Solyc03g006300	Le_specific
Solyc07g053280	Le_specific
Solyc06g071280	Le_specific
Solyc04g077270	Le_specific
Solyc12g088870	Le_specific
Solyc04g079900	Le_specific
Solyc08g080120	Le_specific
Solyc04g009800	Le_specific
Solyc05g009460	Le_specific
Solyc03g096840	Le_specific
Solyc10g006040	Le_specific
Solyc04g007120	Le_specific
Solyc07g063120	Le_specific
Solyc02g086130	Le_specific
Solyc05g007120	Le_specific
Solyc08g066600	Le_specific
Solyc01g096050	Le_specific
Solyc02g069450	Le_specific
Solyc10g011810	Le_specific
Solyc11g069430	Le_specific
Solyc03g006050	Le_specific
Solyc11g051160	Le_specific
Solyc11g008910	Le_specific
Solyc06g060510	Le_specific
Solyc01g098640	Le_specific
Solyc12g096550	Le_specific
Solyc08g078950	Le_specific
Solyc07g066260	Le_specific
Solyc06g074820	Le_specific
Solyc01g087820	Le_specific
Solyc10g078310	Le_specific
Solyc09g075430	Le_specific
Solyc06g076750	Le_specific
Solyc10g055410	Le_specific
Solyc08g081230	Le_specific
Solyc01g092950	Le_specific
Solyc03g005050	Le_specific
Solyc06g063070	Le_specific
Solyc04g074410	Le_specific
Solyc02g064940	Le_specific
Solyc12g006920	Le_specific
Solyc08g075520	Le_specific
Solyc01g109780	Le_specific
Solyc03g119530	Le_specific
Solyc03g118690	Le_specific
Solyc04g011520	Le_specific
Solyc04g077510	Le_specific
Solyc02g088530	Le_specific
Solyc01g098920	Le_specific
Solyc01g102610	Le_specific
Solyc03g025850	Le_specific
Solyc06g053140	Le_specific
Solyc11g066460	Le_specific
Solyc04g056270	Le_specific
Solyc03g112130	Le_specific
Solyc10g085150	Le_specific
Solyc02g036350	Le_specific
Solyc01g104670	Le_specific
Solyc12g010910	Le_specific
Solyc04g010290	Le_specific
Solyc01g095670	Le_specific
Solyc04g014680	Le_specific
Solyc07g065200	Le_specific
Solyc01g094570	Le_specific
Solyc09g083150	Le_specific
Solyc09g098540	Le_specific
Solyc07g056570	Le_specific
Solyc01g111730	Le_specific
Solyc09g005000	Le_specific
Solyc05g056050	Le_specific
Solyc12g089140	Le_specific
Solyc01g107460	Le_specific
Solyc12g088670	Le_specific
Solyc11g008010	Le_specific
Solyc02g085830	Le_specific
Solyc07g066220	Le_specific
Solyc06g059860	Le_specific
Solyc01g067680	Le_specific
Solyc02g072520	Le_specific
Solyc02g093640	Le_specific
Solyc12g042950	Le_specific
Solyc11g069330	Le_specific
Solyc01g090270	Le_specific
Solyc02g067980	Le_specific
Solyc12g009650	Le_specific
Solyc02g089260	Le_specific
Solyc07g054500	Le_specific
Solyc12g011280	Le_specific
Solyc10g008520	Le_specific
Solyc05g009010	Le_specific
Solyc04g076980	Le_specific
Solyc11g012060	Le_specific
Solyc04g008570	Le_specific
Solyc02g091840	Le_specific
Solyc01g080200	Le_specific
Solyc03g006100	Le_specific
Solyc05g051990	Le_specific
Solyc03g115940	Le_specific
Solyc04g079980	Le_specific
Solyc02g085870	Le_specific
Solyc02g078150	Le_specific
Solyc10g007500	Le_specific
Solyc06g073110	Le_specific
Solyc10g084640	Le_specific
Solyc06g005940	Le_specific
Solyc09g007920	Le_specific
Solyc01g087840	Le_specific
Solyc10g086560	Le_specific
Solyc05g009470	Le_specific
Solyc12g008760	Le_specific
Solyc08g005010	Le_specific
Solyc08g008630	Le_specific
Solyc10g083520	Le_specific
Solyc03g115665	Le_specific
Solyc12g009020	Le_specific
Solyc01g007190	Le_specific
Solyc11g072190	Le_specific
Solyc03g119970	Le_specific
Solyc08g076150	Le_specific
Solyc11g072740	Le_specific
Solyc07g043620	Le_specific
Solyc10g085460	Le_specific
Solyc05g008990	Le_specific
Solyc01g081060	Le_specific
Solyc06g009370	Le_specific
Solyc12g042770	Le_specific
Solyc02g068350	Le_specific
Solyc03g119740	Le_specific
Solyc07g061790	Le_specific
Solyc07g053180	Le_specific
Solyc01g097790	Le_specific
Solyc10g085100	Le_specific
Solyc05g008530	Le_specific
Solyc09g065910	Le_specific
Solyc02g091680	Le_specific
Solyc01g094460	Le_specific
Solyc08g074760	Le_specific
Solyc03g097920	Le_specific
Solyc09g011030	Le_specific
Solyc05g009680	Le_specific
Solyc06g049050	Le_specific
Solyc08g080630	Le_specific
Solyc10g080180	Le_specific
Solyc01g067020	Le_specific
Solyc02g081190	Le_specific
Solyc09g007870	Le_specific
Solyc03g007530	Le_specific
Solyc03g113190	Le_specific
Solyc03g121890	Le_specific
Solyc01g096010	Le_specific
Solyc04g040160	Le_specific
Solyc01g106690	Le_specific
Solyc08g080320	Le_specific
Solyc07g005970	Le_specific
Solyc10g084250	Le_specific
Solyc01g094410	Le_specific
Solyc12g099000	Le_specific
Solyc07g009330	Le_specific
Solyc02g082250	Le_specific
Solyc02g078670	Le_specific
Solyc04g014810	Le_specific
Solyc02g070380	Le_specific
Solyc06g009420	Le_specific
Solyc10g055655	Le_specific
Solyc12g013620	Le_specific
Solyc06g082910	Le_specific
Solyc06g060120	Le_specific
Solyc10g050920	Le_specific
Solyc02g078480	Le_specific
Solyc03g059490	Le_specific
Solyc03g111700	Le_specific
Solyc01g111400	Le_specific
Solyc03g119950	Le_specific
Solyc08g081830	Le_specific
Solyc05g007680	Le_specific
Solyc01g095620	Le_specific
Solyc01g106500	Le_specific
Solyc03g120510	Le_specific
Solyc06g069120	Le_specific
Solyc08g077370	Le_specific
Solyc10g086420	Le_specific
Solyc02g081170	Le_specific
Solyc02g062940	Le_specific
Solyc12g056980	Le_specific
Solyc05g010120	Le_specific
Solyc06g068140	Le_specific
Solyc01g096060	Le_specific
Solyc11g012410	Le_specific
Solyc07g049550	Le_specific
Solyc08g062220	Le_specific
Solyc07g053360	Le_specific
Solyc05g007240	Le_specific
Solyc09g011590	Le_specific
Solyc02g084390	Le_specific
Solyc10g079100	Le_specific
Solyc07g052400	Le_specific
Solyc03g117890	Le_specific
Solyc08g076950	Le_specific
Solyc02g021430	Le_specific
Solyc09g098290	Le_specific
Solyc02g087760	Le_specific
Solyc03g034220	Le_specific
Solyc09g092500	Le_specific
Solyc09g090540	Le_specific
Solyc03g123630	Le_specific
Solyc03g033515	Le_specific
Solyc02g089250	Le_specific
Solyc06g060340	Le_specific
Solyc06g076340	Le_specific
Solyc02g086890	Le_specific
Solyc07g063750	Le_specific
Solyc09g005430	Le_specific
Solyc06g005060	Le_specific
Solyc04g014530	Le_specific
Solyc04g082660	Le_specific
Solyc03g025270	Le_specific
Solyc09g082980	Le_specific
Solyc07g052980	Le_specific
Solyc01g097310	Le_specific
Solyc10g005905	Le_specific
Solyc10g009420	Le_specific
Solyc03g114860	Le_specific
Solyc04g081290	Le_specific
Solyc06g049040	Le_specific
Solyc01g079090	Le_specific
Solyc02g068820	Le_specific
Solyc08g079840	Le_specific
Solyc08g061130	Le_specific
Solyc08g062650	Le_specific
Solyc07g065790	Le_specific
Solyc11g069470	Le_specific
Solyc07g047800	Le_specific
Solyc07g006680	Le_specific
Solyc03g006970	Le_specific
Solyc03g112200	Le_specific
Solyc11g069115	Le_specific
Solyc09g098030	Le_specific
Solyc09g008040	Le_specific
Solyc07g065510	Le_specific
Solyc06g075610	Le_specific
Solyc03g007770	Le_specific
Solyc03g059180	Le_specific
Solyc01g098760	Le_specific
Solyc09g008260	Le_specific
Solyc04g054480	Le_specific
Solyc04g064580	Le_specific
Solyc03g080060	Le_specific
Solyc11g012670	Le_specific
Solyc06g065560	Le_specific
Solyc12g014010	Le_specific
Solyc07g064580	Le_specific
Solyc09g007750	Le_specific
Solyc01g086640	Le_specific
Solyc10g086240	Le_specific
Solyc03g121270	Le_specific
Solyc05g012890	Le_specific
Solyc06g075080	Le_specific
Solyc03g113420	Le_specific
Solyc03g005750	Le_specific
Solyc05g054540	Le_specific
Solyc01g005910	Le_specific
Solyc07g056480	Le_specific
Solyc09g018890	Le_specific
Solyc05g054530	Le_specific
Solyc11g006000	Le_specific
Solyc04g005800	Le_specific
Solyc12g056940	Le_specific
Solyc06g035450	Le_specific
Solyc01g102280	Le_specific
Solyc08g083060	Le_specific
Solyc09g010400	Le_specific
Solyc07g051840	Le_specific
Solyc01g094040	Le_specific
Solyc02g069310	Le_specific
Solyc08g065980	Le_specific
Solyc10g081170	Le_specific
Solyc01g005080	Le_specific
Solyc01g005760	Le_specific
Solyc07g007060	Le_specific
Solyc07g053410	Le_specific
Solyc08g079280	Le_specific
Solyc02g088230	Le_specific
Solyc09g011080	Le_specific
Solyc03g123490	Le_specific
Solyc12g013810	Le_specific
Solyc03g026330	Le_specific
Solyc09g009940	Le_specific
Solyc01g088170	Le_specific
Solyc06g062560	Le_specific
Solyc05g006650	Le_specific
Solyc01g097860	Le_specific
Solyc04g076110	Le_specific
Solyc03g025840	Le_specific
Solyc12g055840	Le_specific
Solyc05g005950	Le_specific
Solyc09g005910	Le_specific
Solyc05g041910	Le_specific
Solyc08g077880	Le_specific
Solyc06g066640	Le_specific
Solyc08g077060	Le_specific
Solyc08g006930	Le_specific
Solyc12g009520	Le_specific
Solyc09g082990	Le_specific
Solyc01g096660	Le_specific
Solyc05g008230	Le_specific
Solyc03g096780	Le_specific
Solyc12g013710	Le_specific
Solyc09g090410	Le_specific
Solyc01g104750	Le_specific
Solyc09g090030	Le_specific
Solyc09g005860	Le_specific
Solyc10g085830	Le_specific
Solyc08g082250	Le_specific
Solyc03g116480	Le_specific
Solyc04g076850	Le_specific
Solyc02g065610	Le_specific
Solyc09g065200	Le_specific
Solyc04g008310	Le_specific
Solyc11g066500	Le_specific
Solyc06g063300	Le_specific
Solyc05g052010	Le_specific
Solyc01g107200	Le_specific
Solyc08g063040	Le_specific
Solyc04g008290	Le_specific
Solyc05g053060	Le_specific
Solyc02g090160	Le_specific
Solyc09g008940	Le_specific
Solyc06g075340	Le_specific
Solyc12g088400	Le_specific
Solyc02g086820	Le_specific
Solyc04g040180	Le_specific
Solyc08g065140	Le_specific
Solyc11g064750	Le_specific
Solyc01g080240	Le_specific
Solyc06g048630	Le_specific
Solyc09g007770	Le_specific
Solyc05g010420	Le_specific
Solyc04g075000	Le_specific
Solyc04g056580	Le_specific
Solyc01g111660	Le_specific
Solyc05g005590	Le_specific
Solyc04g072640	Le_specific
Solyc02g070020	Le_specific
Solyc01g086920	Le_specific
Solyc05g051240	Le_specific
Solyc07g064160	Le_specific
Solyc05g051200	Le_specific
Solyc04g057980	Le_specific
Solyc07g056240	Le_specific
Solyc05g006070	Le_specific
Solyc09g090060	Le_specific
Solyc02g062690	Le_specific
Solyc01g007220	Le_specific
Solyc10g055810	Le_specific
Solyc06g070900	Le_specific
Solyc04g024960	Le_specific
Solyc08g082010	Le_specific
Solyc03g112580	Le_specific
Solyc08g077220	Le_specific
Solyc01g104580	Le_specific
Solyc01g090790	Le_specific
Solyc06g053910	Le_specific
Solyc06g065990	Le_specific
Solyc01g079870	Le_specific
Solyc01g107650	Le_specific
Solyc05g047590	Le_specific
Solyc02g063150	Le_specific
Solyc08g082755	Le_specific
Solyc08g079460	Le_specific
Solyc05g052750	Le_specific
Solyc05g054080	Le_specific
Solyc01g087890	Le_specific
Solyc10g055650	Le_specific
Solyc07g056010	Le_specific
Solyc11g070100	Le_specific
Solyc03g078490	Le_specific
Solyc02g089740	Le_specific
Solyc10g011660	Le_specific
Solyc03g113920	Le_specific
Solyc10g086170	Le_specific
Solyc02g093680	Le_specific
Solyc07g062680	Le_specific
Solyc06g063180	Le_specific
Solyc10g007300	Le_specific
Solyc06g035960	Le_specific
Solyc02g071190	Le_specific
Solyc05g007880	Le_specific
Solyc01g008960	Le_specific
Solyc10g084370	Le_specific
Solyc07g066390	Le_specific
Solyc09g089850	Le_specific
Solyc08g068200	Le_specific
Solyc04g080180	Le_specific
Solyc02g069770	Le_specific
Solyc02g090390	Le_specific
Solyc04g015110	Le_specific
Solyc11g027880	Le_specific
Solyc07g055290	Le_specific
Solyc07g007220	Le_specific
Solyc12g010020	Le_specific
Solyc10g081080	Le_specific
Solyc09g008600	Le_specific
Solyc10g075160	Le_specific
Solyc03g078300	Le_specific
Solyc07g045100	Le_specific
Solyc05g006030	Le_specific
Solyc11g007390	Le_specific
Solyc09g065640	Le_specific
Solyc06g007510	Le_specific
Solyc11g065120	Le_specific
Solyc07g006770	Le_specific
Solyc12g010130	Le_specific
Solyc01g103650	Le_specific
Solyc09g065340	Le_specific
Solyc08g076840	Le_specific
Solyc04g064790	Le_specific
Solyc09g009100	Le_specific
Solyc02g068300	Le_specific
Solyc08g075280	Le_specific
Solyc11g018510	Le_specific
Solyc07g066100	Le_specific
Solyc04g078090	Le_specific
Solyc09g010020	Le_specific
Solyc02g067660	Le_specific
Solyc02g092980	Le_specific
Solyc05g006550	Le_specific
Solyc09g010120	Le_specific
Solyc05g013380	Le_specific
Solyc01g106320	Le_specific
Solyc05g055310	Le_specific
Solyc04g010110	Le_specific
Solyc02g082140	Le_specific
Solyc02g092360	Le_specific
Solyc01g006940	Le_specific
Solyc06g053660	Le_specific
Solyc09g011360	Le_specific
Solyc05g012210	Le_specific
Solyc04g082260	Le_specific
Solyc03g120890	Le_specific
Solyc02g080500	Le_specific
Solyc05g005180	Le_specific
Solyc11g010100	Le_specific
Solyc12g010030	Le_specific
Solyc04g076380	Le_specific
Solyc11g010580	Le_specific
Solyc04g074000	Le_specific
Solyc02g069230	Le_specific
Solyc01g111170	Le_specific
Solyc03g032090	Le_specific
Solyc07g007820	Le_specific
Solyc04g082280	Le_specific
Solyc07g039340	Le_specific
Solyc11g010320	Le_specific
Solyc12g096770	Le_specific
Solyc09g091600	Le_specific
Solyc05g053470	Le_specific
Solyc11g066080	Le_specific
Solyc09g074450	Le_specific
Solyc04g015520	Le_specific
Solyc04g007390	Le_specific
Solyc05g008105	Le_specific
Solyc03g119080	Le_specific
Solyc10g006900	Le_specific
Solyc01g105680	Le_specific
Solyc05g014640	Le_specific
Solyc09g012000	Le_specific
Solyc09g007320	Le_specific
Solyc01g088000	Le_specific
Solyc02g081150	Le_specific
Solyc09g011830	Le_specific
Solyc04g079640	Le_specific
Solyc09g075080	Le_specific
Solyc05g055430	Le_specific
Solyc08g081170	Le_specific
Solyc01g094050	Le_specific
Solyc07g008670	Le_specific
Solyc07g009440	Le_specific
Solyc07g065680	Le_specific
Solyc10g083720	Le_specific
Solyc03g119440	Le_specific
Solyc03g078370	Le_specific
Solyc04g072630	Le_specific
Solyc01g108900	Le_specific
Solyc07g006890	Le_specific
Solyc06g075620	Le_specific
Solyc11g010760	Le_specific
Solyc12g096710	Le_specific
Solyc02g087400	Le_specific
Solyc04g009420	Le_specific
Solyc11g006180	Le_specific
Solyc10g005110	Le_specific
Solyc01g107250	Le_specific
Solyc05g007780	Le_specific
Solyc07g054300	Le_specific
Solyc04g079680	Le_specific
Solyc03g025340	Le_specific
Solyc02g094400	Le_specific
Solyc10g005770	Le_specific
Solyc06g071330	Le_specific
Solyc08g006900	Le_specific
Solyc04g008850	Le_specific
Solyc05g051460	Le_specific
Solyc10g005520	Le_specific
Solyc04g016180	Le_specific
Solyc04g078390	Le_specific
Solyc12g009250	Le_specific
Solyc10g086730	Le_specific
Solyc02g072090	Le_specific
Solyc01g104590	Le_specific
Solyc08g077780	Le_specific
Solyc10g009570	Le_specific
Solyc12g010900	Le_specific
Solyc09g074280	Le_specific
Solyc11g005920	Le_specific
Solyc02g091860	Le_specific
Solyc07g048040	Le_specific
Solyc03g112310	Le_specific
Solyc03g110910	Le_specific
Solyc08g007120	Le_specific
Solyc06g064940	Le_specific
Solyc02g069240	Le_specific
Solyc01g089857	Le_specific
Solyc02g032860	Le_specific
Solyc03g116350	Le_specific
Solyc08g008457	Le_specific
Solyc01g087760	Le_specific
Solyc02g067680	Le_specific
Solyc05g009220	Le_specific
Solyc09g007190	Le_specific
Solyc10g079070	Le_specific
Solyc02g086710	Le_specific
Solyc02g082030	Le_specific
Solyc03g080195	Le_specific
Solyc01g005820	Le_specific
Solyc11g068510	Le_specific
Solyc08g006350	Le_specific
Solyc08g080150	Le_specific
Solyc04g016200	Le_specific
Solyc06g005430	Le_specific
Solyc04g026100	Le_specific
Solyc07g053610	Le_specific
Solyc04g072900	Le_specific
Solyc06g065440	Le_specific
Solyc08g076860	Le_specific
Solyc11g072290	Le_specific
Solyc10g009400	Le_specific
Solyc11g072490	Le_specific
Solyc02g092780	Le_specific
Solyc02g093410	Le_specific
Solyc02g080660	Le_specific
Solyc04g077360	Le_specific
Solyc05g050280	Le_specific
Solyc08g077430	Le_specific
Solyc05g007160	Le_specific
Solyc05g052300	Le_specific
Solyc04g007880	Le_specific
Solyc05g007020	Le_specific
Solyc01g005330	Le_specific
Solyc01g099260	Le_specific
Solyc01g110990	Le_specific
Solyc04g009860	Le_specific
Solyc08g007375	Le_specific
Solyc04g081570	Le_specific
Solyc05g056570	Le_specific
Solyc05g018230	Le_specific
Solyc07g055120	Le_specific
Solyc08g007140	Le_specific
Solyc05g007050	Le_specific
Solyc07g006540	Le_specific
Solyc01g006870	Le_specific
Solyc03g118920	Le_specific
Solyc12g014140	Le_specific
Solyc02g093470	Le_specific
Solyc03g123920	Le_specific
Solyc03g111320	Le_specific
Solyc01g105370	Le_specific
Solyc11g066680	Le_specific
Solyc08g080360	Le_specific
Solyc11g012000	Le_specific
Solyc09g090270	Le_specific
Solyc10g078340	Le_specific
Solyc12g098570	Le_specific
Solyc01g010640	Le_specific
Solyc02g090100	Le_specific
Solyc02g091240	Le_specific
Solyc06g005700	Le_specific
Solyc07g065490	Le_specific
Solyc07g063190	Le_specific
Solyc03g031700	Le_specific
Solyc02g086910	Le_specific
Solyc03g062710	Le_specific
Solyc08g075770	Le_specific
Solyc07g007230	Le_specific
Solyc05g055910	Le_specific
Solyc03g119450	Le_specific
Solyc03g112160	Le_specific
Solyc02g071520	Le_specific
Solyc03g119780	Le_specific
Solyc06g050340	Le_specific
Solyc02g093050	Le_specific
Solyc02g067060	Le_specific
Solyc05g006770	Le_specific
Solyc07g008370	Le_specific
Solyc02g093690	Le_specific
Solyc02g069460	Le_specific
Solyc07g006520	Le_specific
Solyc01g103940	Le_specific
Solyc07g045440	Le_specific
Solyc12g057000	Le_specific
Solyc11g012510	Le_specific
Solyc06g061070	Le_specific
Solyc02g081690	Le_specific
Solyc07g065090	Le_specific
Solyc08g081390	Le_specific
Solyc06g007160	Le_specific
Solyc09g057760	Le_specific
Solyc02g088270	Le_specific
Solyc01g010000	Le_specific
Solyc04g064520	Le_specific
Solyc06g069530	Le_specific
Solyc09g075420	Le_specific
Solyc07g006510	Le_specific
Solyc02g081400	Le_specific
Solyc08g006330	Le_specific
Solyc01g111560	Le_specific
Solyc01g081570	Le_specific
Solyc01g108490	Le_specific
Solyc12g099270	Le_specific
Solyc04g081370	Le_specific
Solyc04g077140	Le_specific
Solyc07g045540	Le_specific
Solyc05g006680	Le_specific
Solyc10g008500	Le_specific
Solyc02g086860	Le_specific
Solyc11g013890	Le_specific
Solyc08g067410	Le_specific
Solyc07g056020	Le_specific
Solyc02g092560	Le_specific
Solyc03g005090	Le_specific
Solyc06g073960	Le_specific
Solyc12g006230	Le_specific
Solyc01g101240	Le_specific
Solyc01g060020	Le_specific
Solyc04g082620	Le_specific
Solyc02g082020	Le_specific
Solyc07g062190	Le_specific
Solyc01g080540	Le_specific
Solyc05g006965	Le_specific
Solyc11g072880	Le_specific
Solyc04g063230	Le_specific
Solyc04g054915	Le_specific
Solyc08g066070	Le_specific
Solyc12g089180	Le_specific
Solyc10g006230	Le_specific
Solyc08g080140	Le_specific
Solyc10g081580	Le_specific
Solyc09g082210	Le_specific
Solyc10g085030	Le_specific
Solyc09g011060	Le_specific
Solyc09g011810	Le_specific
Solyc07g064330	Le_specific
Solyc06g009970	Le_specific
Solyc03g044100	Le_specific
Solyc07g056370	Le_specific
Solyc03g031970	Le_specific
Solyc08g082570	Le_specific
Solyc05g055630	Le_specific
Solyc02g088170	Le_specific
Solyc07g064940	Le_specific
Solyc12g013900	Le_specific
Solyc01g080840	Le_specific
Solyc07g064410	Le_specific
Solyc03g114340	Le_specific
Solyc06g066030	Le_specific
Solyc08g075560	Le_specific
Solyc04g082570	Le_specific
Solyc07g052210	Le_specific
Solyc03g119960	Le_specific
Solyc06g008610	Le_specific
Solyc05g008260	Le_specific
Solyc05g007480	Le_specific
Solyc01g006330	Le_specific
Solyc10g076890	Le_specific
Solyc05g014340	Le_specific
Solyc01g079470	Le_specific
Solyc11g066280	Le_specific
Solyc10g080080	Le_specific
Solyc10g078910	Le_specific
Solyc09g065820	Le_specific
Solyc10g081720	Le_specific
Solyc12g099740	Le_specific
Solyc03g111250	Le_specific
Solyc12g014080	Le_specific
Solyc06g071180	Le_specific
Solyc08g076650	Le_specific
Solyc11g006770	Le_specific
Solyc12g056790	Le_specific
Solyc09g091010	Le_specific
Solyc07g005520	Le_specific
Solyc10g084280	Le_specific
Solyc01g090950	Le_specific
Solyc03g116100	Le_specific
Solyc06g048410	Le_specific
Solyc09g009430	Le_specific
Solyc04g074050	Le_specific
Solyc08g080830	Le_specific
Solyc01g110580	Le_specific
Solyc01g111930	Le_specific
Solyc06g011280	Le_specific
Solyc05g007470	Le_specific
Solyc07g066010	Le_specific
Solyc08g076030	Le_specific
Solyc09g089930	Le_specific
Solyc01g095300	Le_specific
Solyc03g083020	Le_specific
Solyc11g039740	Le_specific
Solyc01g006020	Le_specific
Solyc01g104190	Le_specific
Solyc01g094750	Le_specific
Solyc05g056230	Le_specific
Solyc10g078550	Le_specific
Solyc04g011690	Le_specific
Solyc02g078600	Le_specific
Solyc08g076440	Le_specific
Solyc01g099840	Le_specific
Solyc03g065250	Le_specific
Solyc03g117640	Le_specific
Solyc08g067830	Le_specific
Solyc01g110430	Le_specific
Solyc07g055050	Le_specific
Solyc09g098170	Le_specific
Solyc07g055980	Le_specific
Solyc01g007810	Le_specific
Solyc01g102300	Le_specific
Solyc03g031680	Le_specific
Solyc09g008730	Le_specific
Solyc06g071410	Le_specific
Solyc06g068280	Le_specific
Solyc01g091630	Le_specific
Solyc10g086150	Le_specific
Solyc11g006200	Le_specific
Solyc04g082150	Le_specific
Solyc03g116870	Le_specific
Solyc04g077780	Le_specific
Solyc10g081510	Le_specific
Solyc05g015420	Le_specific
Solyc02g089940	Le_specific
Solyc08g082690	Le_specific
Solyc07g053140	Le_specific
Solyc06g074790	Le_specific
Solyc05g015050	Le_specific
Solyc07g045480	Le_specific
Solyc11g005450	Le_specific
Solyc05g007220	Le_specific
Solyc12g045030	Le_specific
Solyc10g005630	Le_specific
Solyc05g013530	Le_specific
Solyc06g076400	Le_specific
Solyc07g017220	Le_specific
Solyc11g067040	Le_specific
Solyc11g069650	Le_specific
Solyc09g018750	Le_specific
Solyc02g081900	Le_specific
Solyc07g006410	Le_specific
Solyc02g063010	Le_specific
Solyc08g079470	Le_specific
Solyc04g007170	Le_specific
Solyc10g081010	Le_specific
Solyc04g082790	Le_specific
Solyc05g053890	Le_specific
Solyc07g005470	Le_specific
Solyc11g010330	Le_specific
Solyc01g100360	Le_specific
Solyc05g008980	Le_specific
Solyc12g056950	Le_specific
Solyc04g008210	Le_specific
Solyc01g102740	Le_specific
Solyc02g080430	Le_specific
Solyc03g097370	Le_specific
Solyc09g090680	Le_specific
Solyc10g085980	Le_specific
Solyc11g069360	Le_specific
Solyc04g079940	Le_specific
Solyc05g009080	Le_specific
Solyc04g080360	Le_specific
Solyc02g088470	Le_specific
Solyc07g007560	Le_specific
Solyc08g007770	Le_specific
Solyc03g117870	Le_specific
Solyc07g042900	Le_specific
Solyc05g056470	Le_specific
Solyc06g005850	Le_specific
Solyc11g007770	Le_specific
Solyc02g087220	Le_specific
Solyc08g081770	Le_specific
Solyc11g007560	Le_specific
Solyc06g069390	Le_specific
Solyc07g063230	Le_specific
Solyc12g098440	Le_specific
Solyc06g054260	Le_specific
Solyc07g008100	Le_specific
Solyc07g049700	Le_specific
Solyc08g082400	Le_specific
Solyc09g013110	Le_specific
Solyc01g006200	Le_specific
Solyc03g096670	Le_specific
Solyc03g112780	Le_specific
Solyc12g045035	Le_specific
Solyc03g114140	Le_specific
Solyc10g084770	Le_specific
Solyc05g009790	Le_specific
Solyc07g054820	Le_specific
Solyc08g067670	Le_specific
Solyc02g087610	Le_specific
Solyc02g084720	Le_specific
Solyc01g095690	Le_specific
Solyc01g099910	Le_specific
Solyc01g005950	Le_specific
Solyc05g055990	Le_specific
Solyc08g008160	Le_specific
Solyc03g113540	Le_specific
Solyc04g064870	Le_specific
Solyc12g005270	Le_specific
Solyc05g014550	Le_specific
Solyc03g007460	Le_specific
Solyc10g055630	Le_specific
Solyc10g055800	Le_specific
Solyc04g016380	Le_specific
Solyc10g006360	Le_specific
Solyc02g092140	Le_specific
Solyc03g025950	Le_specific
Solyc06g083750	Le_specific
Solyc11g065090	Le_specific
Solyc06g071620	Le_specific
Solyc02g063030	Le_specific
Solyc02g062550	Le_specific
Solyc04g015020	Le_specific
Solyc12g006340	Le_specific
Solyc01g005470	Le_specific
Solyc08g007220	Le_specific
Solyc04g015970	Le_specific
Solyc09g091430	Le_specific
Solyc09g007830	Le_specific
Solyc12g100030	Le_specific
Solyc11g011020	Le_specific
Solyc05g017990	Le_specific
Solyc02g088340	Le_specific
Solyc03g114370	Le_specific
Solyc07g056280	Le_specific
Solyc09g008550	Le_specific
Solyc08g066310	Le_specific
Solyc03g117490	Le_specific
Solyc08g079850	Le_specific
Solyc06g076570	Le_specific
Solyc06g071920	Le_specific
Solyc12g019550	Le_specific
Solyc11g013880	Le_specific
Solyc10g080360	Le_specific
Solyc03g118410	Le_specific
Solyc03g082560	Le_specific
Solyc09g005760	Le_specific
Solyc08g079110	Le_specific
Solyc03g123860	Le_specific
Solyc03g113280	Le_specific
Solyc11g045225	Le_specific
Solyc11g072990	Le_specific
Solyc11g009070	Le_specific
Solyc09g074520	Le_specific
Solyc11g006060	Le_specific
Solyc05g005890	Le_specific
Solyc03g112820	Le_specific
Solyc01g102570	Le_specific
Solyc10g006540	Le_specific
Solyc10g079200	Le_specific
Solyc10g054080	Le_specific
Solyc09g020110	Le_specific
Solyc01g005900	Le_specific
Solyc07g008900	Le_specific
Solyc04g015850	Le_specific
Solyc05g005760	Le_specific
Solyc08g080250	Le_specific
Solyc02g070570	Le_specific
Solyc05g005560	Le_specific
Solyc09g091240	Le_specific
Solyc09g014990	Le_specific
Solyc03g006560	Le_specific
Solyc03g118130	Le_specific
Solyc07g052320	Le_specific
Solyc07g064130	Le_specific
Solyc11g006880	Le_specific
Solyc12g005240	Le_specific
Solyc01g010130	Le_specific
Solyc06g071870	Le_specific
Solyc03g033560	Le_specific
Solyc03g115740	Le_specific
Solyc05g009920	Le_specific
Solyc07g062620	Le_specific
Solyc04g072770	Le_specific
Solyc03g114030	Le_specific
Solyc12g006240	Le_specific
Solyc05g006240	Le_specific
Solyc06g065330	Le_specific
Solyc04g150161	Le_specific
Solyc03g114850	Le_specific
Solyc01g095400	Le_specific
Solyc06g075800	Le_specific
Solyc02g089080	Le_specific
Solyc07g065380	Le_specific
Solyc12g008360	Le_specific
Solyc07g005760	Le_specific
Solyc10g078160	Le_specific
Solyc10g085710	Le_specific
Solyc04g008050	Le_specific
Solyc08g066870	Le_specific
Solyc03g113350	Le_specific
Solyc08g075890	Le_specific
Solyc02g092310	Le_specific
Solyc01g006720	Le_specific
Solyc08g013690	Le_specific
Solyc11g007580	Le_specific
Solyc05g017970	Le_specific
Solyc05g052050	Le_specific
Solyc09g091690	Le_specific
Solyc05g055850	Le_specific
Solyc01g080010	Le_specific
Solyc04g077500	Le_specific
Solyc01g094080	Le_specific
Solyc10g078620	Le_specific
Solyc06g076970	Le_specific
Solyc05g011920	Le_specific
Solyc05g056120	Le_specific
Solyc05g007770	Le_specific
Solyc02g089330	Le_specific
Solyc11g010190	Le_specific
Solyc10g081340	Le_specific
Solyc12g087960	Le_specific
Solyc05g008510	Le_specific
Solyc11g064800	Le_specific
Solyc10g007280	Le_specific
Solyc03g071620	Le_specific
Solyc05g053240	Le_specific
Solyc10g044470	Le_specific
Solyc11g011850	Le_specific
Solyc04g082610	Le_specific
Solyc06g069580	Le_specific
Solyc04g007370	Le_specific
Solyc11g005330	Le_specific
Solyc04g009630	Le_specific
Solyc01g109380	Le_specific
Solyc02g063160	Le_specific
Solyc03g096850	Le_specific
Solyc08g068430	Le_specific
Solyc01g111360	Le_specific
Solyc03g120170	Le_specific
Solyc01g087790	Le_specific
Solyc03g019780	Le_specific
Solyc07g063540	Le_specific
Solyc05g054545	Le_specific
Solyc07g054680	Le_specific
Solyc04g053080	Le_specific
Solyc07g045300	Le_specific
Solyc09g082510	Le_specific
Solyc12g056170	Le_specific
Solyc09g009120	Le_specific
Solyc05g055440	Le_specific
Solyc11g066040	Le_specific
Solyc08g062910	Le_specific
Solyc07g005400	Le_specific
Solyc10g075040	Le_specific
Solyc06g066340	Le_specific
Solyc05g052700	Le_specific
Solyc03g112340	Le_specific
Solyc08g082060	Le_specific
Solyc01g106000	Le_specific
Solyc02g080510	Le_specific
Solyc02g087000	Le_specific
Solyc01g091920	Le_specific
Solyc02g068910	Le_specific
Solyc05g018180	Le_specific
Solyc03g115420	Le_specific
Solyc01g006550	Le_specific
Solyc06g008320	Le_specific
Solyc07g041310	Le_specific
Solyc08g079670	Le_specific
Solyc03g118890	Le_specific
Solyc10g050230	Le_specific
Solyc11g008450	Le_specific
Solyc02g091960	Le_specific
Solyc09g082220	Le_specific
Solyc01g110570	Le_specific
Solyc09g010660	Le_specific
Solyc08g068850	Le_specific
Solyc03g083570	Le_specific
Solyc08g076220	Le_specific
Solyc10g008740	Le_specific
Solyc01g007250	Le_specific
Solyc10g005125	Le_specific
Solyc07g064950	Le_specific
Solyc08g075100	Le_specific
Solyc09g098520	Le_specific
Solyc07g052350	Le_specific
Solyc02g068560	Le_specific
Solyc07g055900	Le_specific
Solyc11g005460	Le_specific
Solyc01g007130	Le_specific
Solyc06g060675	Le_specific
Solyc12g089010	Le_specific
Solyc08g044280	Le_specific
Solyc02g077650	Le_specific
Solyc03g082890	Le_specific
Solyc03g123500	Le_specific
Solyc12g044600	Le_specific
Solyc03g025450	Le_specific
Solyc03g117300	Le_specific
Solyc04g076090	Le_specific
Solyc01g009565	Le_specific
Solyc03g025310	Le_specific
Solyc02g067180	Le_specific
Solyc02g085580	Le_specific
Solyc01g110190	Le_specific
Solyc03g117980	Le_specific
Solyc09g009210	Le_specific
Solyc02g088620	Le_specific
Solyc05g005670	Le_specific
Solyc12g010870	Le_specific
Solyc04g063380	Le_specific
Solyc10g086020	Le_specific
Solyc10g081910	Le_specific
Solyc03g019950	Le_specific
Solyc02g037530	Le_specific
Solyc01g091230	Le_specific
Solyc09g005810	Le_specific
Solyc12g055720	Le_specific
Solyc03g083100	Le_specific
Solyc07g065120	Le_specific
Solyc01g095570	Le_specific
Solyc12g088760	Le_specific
Solyc11g069097	Le_specific
Solyc12g099830	Le_specific
Solyc02g069170	Le_specific
Solyc01g073650	Le_specific
Solyc08g078510	Le_specific
Solyc11g006020	Le_specific
Solyc01g079360	Le_specific
Solyc08g006760	Le_specific
Solyc04g078490	Le_specific
Solyc02g070000	Le_specific
Solyc02g088070	Le_specific
Solyc09g009290	Le_specific
Solyc06g065210	Le_specific
Solyc06g009380	Le_specific
Solyc09g011480	Le_specific
Solyc10g083210	Le_specific
Solyc12g100330	Le_specific
Solyc05g054410	Le_specific
Solyc01g087540	Le_specific
Solyc06g068650	Le_specific
Solyc06g084050	Le_specific
Solyc01g108080	Le_specific
Solyc03g007010	Le_specific
Solyc04g064940	Le_specific
Solyc07g063300	Le_specific
Solyc06g082750	Le_specific
Solyc11g013180	Le_specific
Solyc09g091780	Le_specific
Solyc12g009400	Le_specific
Solyc06g007760	Le_specific
Solyc03g121970	Le_specific
Solyc02g079220	Le_specific
Solyc04g009300	Le_specific
Solyc10g082030	Le_specific
Solyc02g083110	Le_specific
Solyc05g008270	Le_specific
Solyc04g009200	Le_specific
Solyc12g088390	Le_specific
Solyc01g006400	Le_specific
Solyc07g064700	Le_specific
Solyc11g011770	Le_specific
Solyc06g053180	Le_specific
Solyc01g096200	Le_specific
Solyc01g094210	Le_specific
Solyc05g051290	Le_specific
Solyc12g009600	Le_specific
Solyc01g106620	Le_specific
Solyc07g054475	Le_specific
Solyc01g079790	Le_specific
Solyc07g005570	Le_specific
Solyc02g086880	Le_specific
Solyc03g112060	Le_specific
Solyc06g071880	Le_specific
Solyc01g059965	Le_specific
Solyc10g084180	Le_specific
Solyc10g008400	Le_specific
Solyc01g087170	Le_specific
Solyc06g071310	Le_specific
Solyc05g009210	Le_specific
Solyc01g010780	Le_specific
Solyc12g013690	Le_specific
Solyc05g005920	Le_specific
Solyc03g078580	Le_specific
Solyc01g097810	Le_specific
Solyc02g084510	Le_specific
Solyc05g007910	Le_specific
Solyc10g009180	Le_specific
Solyc07g066280	Le_specific
Solyc02g076690	Le_specific
Solyc11g065740	Le_specific
Solyc07g042190	Le_specific
Solyc11g068660	Le_specific
Solyc10g006150	Le_specific
Solyc03g045070	Le_specific
Solyc01g108910	Le_specific
Solyc10g005720	Le_specific
Solyc05g056500	Le_specific
Solyc11g068750	Le_specific
Solyc01g108030	Le_specific
Solyc03g006250	Le_specific
Solyc01g099770	Le_specific
Solyc05g051850	Le_specific
Solyc09g091050	Le_specific
Solyc03g119110	Le_specific
Solyc04g074160	Le_specific
Solyc07g061970	Le_specific
Solyc06g082150	Le_specific
Solyc12g096000	Le_specific
Solyc07g047890	Le_specific
Solyc09g059510	Le_specific
Solyc12g045037	Le_specific
Solyc02g089720	Le_specific
Solyc02g089090	Le_specific
Solyc12g044260	Le_specific
Solyc07g005330	Le_specific
Solyc08g008070	Le_specific
Solyc06g076490	Le_specific
Solyc12g096510	Le_specific
Solyc02g088300	Le_specific
Solyc02g069490	Le_specific
Solyc09g061680	Le_specific
Solyc12g010330	Le_specific
Solyc03g007870	Le_specific
Solyc05g050970	Le_specific
Solyc12g087890	Le_specific
Solyc08g077960	Le_specific
Solyc06g068970	Le_specific
Solyc07g064670	Le_specific
Solyc06g065690	Le_specific
Solyc12g009440	Le_specific
Solyc11g017230	Le_specific
Solyc05g024290	Le_specific
Solyc05g053280	Le_specific
Solyc10g078900	Le_specific
Solyc07g055860	Le_specific
Solyc02g078120	Le_specific
Solyc02g089680	Le_specific
Solyc03g093180	Le_specific
Solyc08g062360	Le_specific
Solyc01g005530	Le_specific
Solyc09g092670	Le_specific
Solyc12g006490	Le_specific
Solyc08g079540	Le_specific
Solyc12g038360	Le_specific
Solyc09g011600	Le_specific
Solyc07g053760	Le_specific
Solyc09g074940	Le_specific
Solyc12g100040	Le_specific
Solyc10g078590	Le_specific
Solyc08g066770	Le_specific
Solyc01g111530	Le_specific
Solyc06g061050	Le_specific
Solyc01g067400	Le_specific
Solyc09g074930	Le_specific
Solyc03g112230	Le_specific
Solyc07g005235	Le_specific
Solyc06g073090	Le_specific
Solyc11g011440	Le_specific
Solyc03g005130	Le_specific
Solyc03g117690	Le_specific
Solyc06g082070	Le_specific
Solyc01g079430	Le_specific
Solyc02g078900	Le_specific
Solyc09g014250	Le_specific
Solyc07g006530	Le_specific
Solyc07g065500	Le_specific
Solyc01g087190	Le_specific
Solyc10g007440	Le_specific
Solyc09g010380	Le_specific
Solyc06g083170	Le_specific
Solyc06g008040	Le_specific
Solyc09g009680	Le_specific
Solyc05g013240	Le_specific
Solyc02g071740	Le_specific
Solyc02g089930	Le_specific
Solyc04g076010	Le_specific
Solyc11g056680	Le_specific
Solyc01g090670	Le_specific
Solyc03g025830	Le_specific
Solyc01g009080	Le_specific
Solyc12g099100	Le_specific
Solyc03g006430	Le_specific
Solyc02g081510	Le_specific
Solyc05g012190	Le_specific
Solyc07g007810	Le_specific
Solyc07g007700	Le_specific
Solyc02g063070	Le_specific
Solyc05g053760	Le_specific
Solyc01g107340	Le_specific
Solyc09g065330	Le_specific
Solyc02g031840	Le_specific
Solyc03g013240	Le_specific
Solyc01g113620	Le_specific
Solyc12g097000	Le_specific
Solyc02g065070	Le_specific
Solyc07g063680	Le_specific
Solyc01g106820	Le_specific
Solyc04g071930	Le_specific
Solyc02g077710	Le_specific
Solyc01g111500	Le_specific
Solyc10g085080	Le_specific
Solyc09g075820	Le_specific
Solyc10g076540	Le_specific
Solyc05g012600	Le_specific
Solyc08g078080	Le_specific
Solyc07g005600	Le_specific
Solyc03g114710	Le_specific
Solyc05g006940	Le_specific
Solyc03g121920	Le_specific
Solyc09g010850	Le_specific
Solyc04g081080	Le_specific
Solyc02g089400	Le_specific
Solyc12g009560	Le_specific
Solyc01g005830	Le_specific
Solyc08g008300	Le_specific
Solyc10g084090	Le_specific
Solyc09g074610	Le_specific
Solyc02g092070	Le_specific
Solyc04g082330	Le_specific
Solyc01g087850	Le_specific
Solyc12g006130	Le_specific
Solyc09g047930	Le_specific
Solyc11g018620	Le_specific
Solyc03g115020	Le_specific
Solyc10g045420	Le_specific
Solyc04g009320	Le_specific
Solyc07g045420	Le_specific
Solyc02g068380	Le_specific
Solyc06g069030	Le_specific
Solyc02g069620	Le_specific
Solyc01g091770	Le_specific
Solyc07g005530	Le_specific
Solyc02g081660	Le_specific
Solyc09g064940	Le_specific
Solyc08g080940	Le_specific
Solyc09g092310	Le_specific
Solyc10g086060	Le_specific
Solyc12g010980	Le_specific
Solyc12g009410	Le_specific
Solyc04g064740	Le_specific
Solyc06g072160	Le_specific
Solyc12g044330	Le_specific
Solyc05g047460	Le_specific
Solyc07g066610	Le_specific
Solyc02g079210	Le_specific
Solyc07g054460	Le_specific
Solyc12g008510	Le_specific
Solyc01g028810	Le_specific
Solyc07g064420	Le_specific
Solyc07g052970	Le_specific
Solyc08g078660	Le_specific
Solyc12g017240	Le_specific
Solyc05g023740	Le_specific
Solyc02g072000	Le_specific
Solyc02g088800	Le_specific
Solyc02g078160	Le_specific
Solyc06g076590	Le_specific
Solyc09g090330	Le_specific
Solyc09g007510	Le_specific
Solyc03g111670	Le_specific
Solyc07g045255	Le_specific
Solyc07g008330	Le_specific
Solyc07g065730	Le_specific
Solyc08g082170	Le_specific
Solyc11g011960	Le_specific
Solyc07g063570	Le_specific
Solyc09g083070	Le_specific
Solyc02g068420	Le_specific
Solyc06g074330	Le_specific
Solyc07g024000	Le_specific
Solyc07g007310	Le_specific
Solyc06g053920	Le_specific
Solyc12g099110	Le_specific
Solyc03g046470	Le_specific
Solyc01g096800	Le_specific
Solyc05g052040	Le_specific
Solyc10g050517	Le_specific
Solyc08g006530	Le_specific
Solyc12g088750	Le_specific
Solyc04g081320	Le_specific
Solyc10g078410	Le_specific
Solyc11g065000	Le_specific
Solyc09g082370	Le_specific
Solyc01g091200	Le_specific
Solyc01g010215	Le_specific
Solyc07g041720	Le_specific
Solyc09g005720	Le_specific
Solyc04g015190	Le_specific
Solyc12g011230	Le_specific
Solyc12g036800	Le_specific
Solyc03g007070	Le_specific
Solyc09g009480	Le_specific
Solyc12g055740	Le_specific
Solyc11g007590	Le_specific
Solyc09g008200	Le_specific
Solyc10g081440	Le_specific
Solyc07g007600	Le_specific
Solyc02g072300	Le_specific
Solyc02g020940	Le_specific
Solyc05g053260	Le_specific
Solyc05g009570	Le_specific
Solyc07g053600	Le_specific
Solyc05g009870	Le_specific
Solyc11g067160	Le_specific
Solyc03g115980	Le_specific
Solyc08g080090	Le_specific
Solyc09g007550	Le_specific
Solyc01g091190	Le_specific
Solyc03g093150	Le_specific
Solyc05g050340	Le_specific
Solyc12g044410	Le_specific
Solyc01g107560	Le_specific
Solyc05g049900	Le_specific
Solyc02g090060	Le_specific
Solyc05g054210	Le_specific
Solyc05g011890	Le_specific
Solyc12g014250	Le_specific
Solyc02g081600	Le_specific
Solyc09g009650	Le_specific
Solyc02g068920	Le_specific
Solyc07g066320	Le_specific
Solyc05g013170	Le_specific
Solyc12g095770	Le_specific
Solyc01g068210	Le_specific
Solyc04g081870	Le_specific
Solyc09g090740	Le_specific
Solyc06g076040	Le_specific
Solyc02g071860	Le_specific
Solyc12g008540	Le_specific
Solyc03g120850	Le_specific
Solyc01g095390	Le_specific
Solyc09g090960	Le_specific
Solyc11g012870	Le_specific
Solyc08g079660	Le_specific
Solyc02g083540	Le_specific
Solyc12g099550	Le_specific
Solyc10g085140	Le_specific
Solyc05g018500	Le_specific
Solyc04g008550	Le_specific
Solyc01g111880	Le_specific
Solyc09g007110	Le_specific
Solyc09g090140	Le_specific
Solyc12g005930	Le_specific
Solyc08g048430	Le_specific
Solyc04g050930	Le_specific
Solyc01g005020	Le_specific
Solyc03g006490	Le_specific
Solyc05g005780	Le_specific
Solyc09g014860	Le_specific
Solyc02g080040	Le_specific
Solyc02g071330	Le_specific
Solyc05g008940	Le_specific
Solyc07g053170	Le_specific
Solyc01g104030	Le_specific
Solyc02g082000	Le_specific
Solyc05g006980	Le_specific
Solyc12g096570	Le_specific
Solyc12g096500	Le_specific
Solyc03g119760	Le_specific
Solyc02g081430	Le_specific
Solyc10g007770	Le_specific
Solyc01g087210	Le_specific
Solyc05g005190	Le_specific
Solyc07g066600	Le_specific
Solyc12g010250	Le_specific
Solyc03g026130	Le_specific
Solyc12g099920	Le_specific
Solyc06g083230	Le_specific
Solyc02g081920	Le_specific
Solyc07g005950	Le_specific
Solyc03g118310	Le_specific
Solyc08g065970	Le_specific
Solyc07g053930	Le_specific
Solyc05g010070	Le_specific
Solyc09g007350	Le_specific
Solyc05g008930	Le_specific
Solyc08g005200	Le_specific
Solyc07g005180	Le_specific
Solyc02g089980	Le_specific
Solyc10g006050	Le_specific
Solyc12g098920	Le_specific
Solyc06g051130	Le_specific
Solyc02g089550	Le_specific
Solyc02g068440	Le_specific
Solyc02g093290	Le_specific
Solyc09g092530	Le_specific
Solyc07g019650	Le_specific
Solyc01g095110	Le_specific
Solyc02g085010	Le_specific
Solyc05g016310	Le_specific
Solyc06g071380	Le_specific
Solyc07g063770	Le_specific
Solyc11g008960	Le_specific
Solyc09g007240	Le_specific
Solyc07g063110	Le_specific
Solyc01g087080	Le_specific
Solyc04g054270	Le_specific
Solyc09g042250	Le_specific
Solyc11g072830	Le_specific
Solyc06g005160	Le_specific
Solyc04g079350	Le_specific
Solyc08g069030	Le_specific
Solyc07g007660	Le_specific
Solyc01g099760	Le_specific
Solyc09g061930	Le_specific
Solyc06g083360	Le_specific
Solyc11g066670	Le_specific
Solyc10g005610	Le_specific
Solyc06g064570	Le_specific
Solyc03g123560	Le_specific
Solyc04g009610	Le_specific
Solyc11g010300	Le_specific
Solyc01g049880	Le_specific
Solyc09g011340	Le_specific
Solyc01g006130	Le_specific
Solyc01g088760	Le_specific
Solyc09g082570	Le_specific
Solyc03g112760	Le_specific
Solyc07g063610	Le_specific
Solyc03g116540	Le_specific
Solyc08g076180	Le_specific
Solyc06g051260	Le_specific
Solyc01g010310	Le_specific
Solyc01g081440	Le_specific
Solyc04g051660	Le_specific
Solyc02g068590	Le_specific
Solyc07g062810	Le_specific
Solyc04g080380	Le_specific
Solyc11g005700	Le_specific
Solyc01g009170	Le_specific
Solyc08g081140	Le_specific
Solyc11g006590	Le_specific
Solyc06g076620	Le_specific
Solyc10g080450	Le_specific
Solyc07g064625	Le_specific
Solyc02g067520	Le_specific
Solyc09g092390	Le_specific
Solyc02g067935	Le_specific
Solyc02g090970	Le_specific
Solyc01g009070	Le_specific
Solyc01g103530	Le_specific
Solyc12g010230	Le_specific
Solyc01g101015	Le_specific
Solyc11g007490	Le_specific
Solyc06g069090	Le_specific
Solyc07g063430	Le_specific
Solyc09g097910	Le_specific
Solyc07g066090	Le_specific
Solyc12g096030	Le_specific
Solyc05g014390	Le_specific
Solyc04g015330	Le_specific
Solyc04g008280	Le_specific
Solyc03g118750	Le_specific
Solyc02g062130	Le_specific
Solyc03g121570	Le_specific
Solyc06g068820	Le_specific
Solyc08g005310	Le_specific
Solyc03g005250	Le_specific
Solyc02g093630	Le_specific
Solyc04g007070	Le_specific
Solyc03g019650	Le_specific
Solyc07g006370	Le_specific
Solyc12g015630	Le_specific
Solyc07g043050	Le_specific
Solyc02g067620	Le_specific
Solyc10g081350	Le_specific
Solyc07g062400	Le_specific
Solyc12g098680	Le_specific
Solyc11g010690	Le_specific
Solyc04g077970	Le_specific
Solyc10g086010	Le_specific
Solyc01g106290	Le_specific
Solyc02g092730	Le_specific
Solyc12g009970	Le_specific
Solyc12g094550	Le_specific
Solyc08g075790	Le_specific
Solyc09g007680	Le_specific
Solyc04g076820	Le_specific
Solyc04g005670	Le_specific
Solyc01g079580	Le_specific
Solyc08g079240	Le_specific
Solyc10g044900	Le_specific
Solyc01g104020	Le_specific
Solyc09g009790	Le_specific
Solyc10g006370	Le_specific
Solyc05g012640	Le_specific
Solyc02g069260	Le_specific
Solyc03g079940	Le_specific
Solyc08g081250	Le_specific
Solyc08g082900	Le_specific
Solyc09g090930	Le_specific
Solyc01g099900	Le_specific
Solyc04g081190	Le_specific
Solyc06g072040	Le_specific
Solyc02g036460	Le_specific
Solyc04g015600	Le_specific
Solyc02g036270	Le_specific
Solyc11g071960	Le_specific
Solyc01g006520	Le_specific
Solyc09g009510	Le_specific
Solyc11g064890	Le_specific
Solyc06g083460	Le_specific
Solyc07g005870	Le_specific
Solyc07g062870	Le_specific
Solyc06g082870	Le_specific
Solyc03g114070	Le_specific
Solyc12g095900	Le_specific
Solyc07g008800	Le_specific
Solyc07g065260	Le_specific
Solyc04g007970	Le_specific
Solyc02g080890	Le_specific
Solyc09g009540	Le_specific
Solyc03g121620	Le_specific
Solyc02g092750	Le_specific
Solyc06g060680	Le_specific
[truncated: 7,673 more rows]

## Sheet: Leaf-SC
geneId	diff_peak
Solyc01g028860	Le_specific
Solyc01g067890	Le_specific
Solyc01g068100	Le_specific
Solyc01g088100	Le_specific
Solyc01g090950	Le_specific
Solyc01g091530	Le_specific
Solyc01g095430	Le_specific
Solyc01g096620	Le_specific
Solyc01g103450	Le_specific
Solyc01g103780	Le_specific
Solyc01g105050	Le_specific
Solyc01g107350	Le_specific
Solyc01g111400	Le_specific
Solyc02g068080	Le_specific
Solyc02g069290	Le_specific
Solyc02g070940	Le_specific
Solyc02g070970	Le_specific
Solyc02g071020	Le_specific
Solyc02g072150	Le_specific
Solyc02g077090	Le_specific
Solyc02g077630	Le_specific
Solyc02g081390	Le_specific
Solyc02g082760	Le_specific
Solyc02g083810	Le_specific
Solyc02g083820	Le_specific
Solyc02g085340	Le_specific
Solyc02g086440	Le_specific
Solyc02g092470	Le_specific
Solyc03g005760	Le_specific
Solyc03g005770	Le_specific
Solyc03g093140	Le_specific
Solyc03g114450	Le_specific
Solyc03g115000	Le_specific
Solyc03g115610	Le_specific
Solyc03g115900	Le_specific
Solyc03g117950	Le_specific
Solyc03g118420	Le_specific
Solyc04g009180	Le_specific
Solyc04g015750	Le_specific
Solyc04g051510	Le_specific
Solyc04g051800	Le_specific
Solyc04g074180	Le_specific
Solyc04g074520	Le_specific
Solyc04g076030	Le_specific
Solyc04g076870	Le_specific
Solyc04g079100	Le_specific
Solyc04g081260	Le_specific
Solyc04g082250	Le_specific
Solyc05g007140	Le_specific
Solyc05g013750	Le_specific
Solyc06g005500	Le_specific
Solyc06g009290	Le_specific
Solyc06g063190	Le_specific
Solyc06g063370	Le_specific
Solyc06g071100	Le_specific
Solyc06g071790	Le_specific
Solyc06g071810	Le_specific
Solyc06g073180	Le_specific
Solyc06g074120	Le_specific
Solyc06g084020	Le_specific
Solyc07g006630	Le_specific
Solyc07g007120	Le_specific
Solyc07g008840	Le_specific
Solyc07g043130	Le_specific
Solyc07g044860	Le_specific
Solyc07g049390	Le_specific
Solyc07g049610	Le_specific
Solyc07g053630	Le_specific
Solyc07g054750	Le_specific
Solyc07g055060	Le_specific
Solyc07g065310	Le_specific
Solyc08g005050	Le_specific
Solyc08g006470	Le_specific
Solyc08g076420	Le_specific
Solyc08g076930	Le_specific
Solyc08g077210	Le_specific
Solyc08g081190	Le_specific
Solyc09g008780	Le_specific
Solyc09g014300	Le_specific
Solyc09g014510	Le_specific
Solyc09g075830	Le_specific
Solyc09g091660	Le_specific
Solyc09g092380	Le_specific
Solyc09g098510	Le_specific
Solyc10g006230	Le_specific
Solyc10g077040	Le_specific
Solyc10g079130	Le_specific
Solyc10g079820	Le_specific
Solyc11g007660	Le_specific
Solyc11g008530	Le_specific
Solyc11g008540	Le_specific
Solyc11g010270	Le_specific
Solyc11g010380	Le_specific
Solyc11g011260	Le_specific
Solyc11g065830	Le_specific
Solyc11g069700	Le_specific
Solyc12g006930	Le_specific
Solyc12g006970	Le_specific
Solyc12g006980	Le_specific
Solyc12g009480	Le_specific
Solyc12g011450	Le_specific
Solyc12g094640	Le_specific
Solyc07g043160	Le_specific
Solyc08g060920	Le_specific
Solyc07g065330	Le_specific
Solyc02g079170	Le_specific
Solyc10g006330	Le_specific
Solyc02g093620	Le_specific
Solyc02g090890	Le_specific
Solyc02g078210	Le_specific
Solyc01g096810	Le_specific
Solyc07g062730	Le_specific
Solyc05g008070	Le_specific
Solyc06g036170	Le_specific
Solyc09g075910	Le_specific
Solyc06g076850	Le_specific
Solyc05g054830	Le_specific
Solyc04g016230	Le_specific
Solyc03g119540	Le_specific
Solyc01g097770	Le_specific
Solyc12g094620	Le_specific
Solyc02g078460	Le_specific
Solyc02g072530	Le_specific
Solyc03g005470	Le_specific
Solyc06g066000	Le_specific
Solyc10g079755	Le_specific
Solyc03g116320	Le_specific
Solyc01g096370	Le_specific
Solyc02g063450	Le_specific
Solyc07g063600	Le_specific
Solyc07g047850	Le_specific
Solyc06g062540	Le_specific
Solyc10g044520	Le_specific
Solyc06g073720	Le_specific
Solyc01g108570	Le_specific
Solyc04g079420	Le_specific
Solyc01g006820	Le_specific
Solyc09g089640	Le_specific
Solyc04g081550	Le_specific
Solyc01g008850	Le_specific
Solyc09g005260	Le_specific
Solyc06g071210	Le_specific
Solyc03g115920	Le_specific
Solyc03g097740	Le_specific
Solyc10g083650	Le_specific
Solyc07g053220	Le_specific
Solyc02g091840	Le_specific
Solyc12g056510	Le_specific
Solyc04g082420	Le_specific
Solyc01g106480	Le_specific
Solyc06g061020	Le_specific
Solyc04g054910	Le_specific
Solyc04g005540	Le_specific
Solyc06g062990	Le_specific
Solyc12g056220	Le_specific
Solyc03g123830	Le_specific
Solyc06g073450	Le_specific
Solyc08g075680	Le_specific
Solyc03g114150	Le_specific
Solyc07g054080	Le_specific
Solyc04g007210	Le_specific
Solyc05g014470	Le_specific
Solyc02g086740	Le_specific
Solyc01g104050	Le_specific
Solyc04g080960	Le_specific
Solyc04g054190	Le_specific
Solyc08g080180	Le_specific
Solyc02g088800	Le_specific
Solyc09g063130	Le_specific
Solyc02g086730	Le_specific
Solyc08g082610	Le_specific
Solyc09g064630	Le_specific
Solyc09g011840	Le_specific
Solyc01g080280	Le_specific
Solyc06g068460	Le_specific
Solyc10g018300	Le_specific
Solyc02g090190	Le_specific
Solyc11g066900	Le_specific
Solyc04g079830	Le_specific
Solyc12g005630	Le_specific
Solyc11g009000	Le_specific
Solyc12g009930	Le_specific
Solyc12g006380	Le_specific
Solyc10g086220	Le_specific
Solyc05g007830	Le_specific
Solyc04g005550	Le_specific
Solyc02g090070	Le_specific
Solyc06g076770	Le_specific
Solyc05g054860	Le_specific
Solyc02g062340	Le_specific
Solyc06g062550	Le_specific
Solyc06g068870	Le_specific
Solyc02g086350	Le_specific
Solyc02g067310	Le_specific
Solyc08g013670	Le_specific
Solyc05g052980	Le_specific
Solyc01g108300	Le_specific
Solyc04g078840	Le_specific
Solyc09g090570	Le_specific
Solyc01g102310	Le_specific
Solyc01g067660	Le_specific
Solyc12g098310	Le_specific
Solyc02g085950	Le_specific
Solyc11g068950	Le_specific
Solyc01g007070	Le_specific
Solyc04g077610	Le_specific
Solyc05g009720	Le_specific
Solyc03g111800	Le_specific
Solyc02g078170	Le_specific
Solyc10g085460	Le_specific
Solyc02g080530	Le_specific
Solyc06g068450	Le_specific
Solyc10g006890	Le_specific
Solyc04g064550	Le_specific
Solyc08g078800	Le_specific
Solyc03g112370	Le_specific
Solyc08g078820	Le_specific
Solyc12g014040	Le_specific
Solyc08g007080	Le_specific
Solyc01g008140	Le_specific
Solyc06g074530	Le_specific
Solyc04g071360	Le_specific
Solyc07g007620	Le_specific
Solyc03g113870	Le_specific
Solyc01g107780	Le_specific
Solyc02g071160	Le_specific
Solyc01g086650	Le_specific
Solyc06g075610	Le_specific
Solyc09g007810	Le_specific
Solyc11g006040	Le_specific
Solyc05g009310	Le_specific
Solyc08g080380	Le_specific
Solyc02g072080	Le_specific
Solyc05g009460	Le_specific
Solyc03g033840	Le_specific
Solyc01g109040	Le_specific
Solyc11g069990	Le_specific
Solyc02g079200	Le_specific
Solyc02g085700	Le_specific
Solyc08g079870	Le_specific
Solyc04g014720	Le_specific
Solyc07g047770	Le_specific
Solyc01g091740	Le_specific
Solyc07g065370	Le_specific
Solyc05g008370	Le_specific
Solyc01g005550	Le_specific
Solyc02g092700	Le_specific
Solyc09g074560	Le_specific
Solyc03g026020	Le_specific
Solyc02g079570	Le_specific
Solyc12g096680	Le_specific
Solyc10g055655	Le_specific
Solyc01g095700	Le_specific
Solyc03g113190	Le_specific
Solyc01g110630	Le_specific
Solyc07g047950	Le_specific
Solyc09g089690	Le_specific
Solyc03g005180	Le_specific
Solyc12g056580	Le_specific
Solyc04g057930	Le_specific
Solyc04g007870	Le_specific
Solyc01g087810	Le_specific
Solyc04g080680	Le_specific
Solyc03g083400	Le_specific
Solyc07g049290	Le_specific
Solyc05g012380	Le_specific
Solyc12g089160	Le_specific
Solyc10g078310	Le_specific
Solyc02g081850	Le_specific
Solyc05g005330	Le_specific
Solyc05g025600	Le_specific
Solyc09g090030	Le_specific
Solyc02g080070	Le_specific
Solyc11g012700	Le_specific
Solyc01g094830	Le_specific
Solyc07g007390	Le_specific
Solyc02g069450	Le_specific
Solyc06g063180	Le_specific
Solyc11g020100	Le_specific
Solyc02g071010	Le_specific
Solyc04g079960	Le_specific
Solyc11g010810	Le_specific
Solyc01g090270	Le_specific
Solyc10g079120	Le_specific
Solyc01g097890	Le_specific
Solyc06g083680	Le_specific
Solyc10g047650	Le_specific
Solyc11g005630	Le_specific
Solyc12g008500	Le_specific
Solyc05g051990	Le_specific
Solyc01g008970	Le_specific
Solyc02g031830	Le_specific
Solyc01g068490	Le_specific
Solyc01g080130	Le_specific
Solyc08g077460	Le_specific
Solyc02g093020	Le_specific
Solyc04g063240	Le_specific
Solyc04g008740	Le_specific
Solyc03g117680	Le_specific
Solyc11g017270	Le_specific
Solyc11g051160	Le_specific
Solyc06g076480	Le_specific
Solyc03g119950	Le_specific
Solyc02g082120	Le_specific
Solyc01g095030	Le_specific
Solyc12g008960	Le_specific
Solyc09g005080	Le_specific
Solyc12g096020	Le_specific
Solyc07g005440	Le_specific
Solyc07g053280	Le_specific
Solyc05g052600	Le_specific
Solyc12g088670	Le_specific
Solyc10g050920	Le_specific
Solyc03g121890	Le_specific
Solyc06g068980	Le_specific
Solyc01g080070	Le_specific
Solyc04g081970	Le_specific
Solyc02g067890	Le_specific
Solyc12g019060	Le_specific
Solyc08g076160	Le_specific
Solyc03g025270	Le_specific
Solyc09g008240	Le_specific
Solyc08g081170	Le_specific
Solyc10g005110	Le_specific
Solyc09g011360	Le_specific
Solyc10g083610	Le_specific
Solyc06g062950	Le_specific
Solyc04g008570	Le_specific
Solyc09g074520	Le_specific
Solyc06g062670	Le_specific
Solyc10g076290	Le_specific
Solyc06g082910	Le_specific
Solyc07g005540	Le_specific
Solyc01g086870	Le_specific
Solyc07g054220	Le_specific
Solyc07g043480	Le_specific
Solyc06g059760	Le_specific
Solyc02g092860	Le_specific
Solyc11g065780	Le_specific
Solyc01g097260	Le_specific
Solyc05g056300	Le_specific
Solyc10g008110	Le_specific
Solyc12g099900	Le_specific
Solyc01g080020	Le_specific
Solyc02g087430	Le_specific
Solyc06g060230	Le_specific
Solyc02g078320	Le_specific
Solyc09g091990	Le_specific
Solyc04g009900	Le_specific
Solyc10g083690	Le_specific
Solyc05g008200	Le_specific
Solyc08g078190	Le_specific
Solyc03g082960	Le_specific
Solyc06g009370	Le_specific
Solyc01g005560	Le_specific
Solyc08g079790	Le_specific
Solyc08g081240	Le_specific
Solyc09g008940	Le_specific
Solyc01g087800	Le_specific
Solyc09g089730	Le_specific
Solyc06g007440	Le_specific
Solyc04g009030	Le_specific
Solyc02g086130	Le_specific
Solyc06g074820	Le_specific
Solyc04g017750	Le_specific
Solyc08g081160	Le_specific
Solyc04g005670	Le_specific
Solyc08g076060	Le_specific
Solyc08g077530	Le_specific
Solyc11g005380	Le_specific
Solyc08g079510	Le_specific
Solyc12g099650	Le_specific
Solyc03g080195	Le_specific
Solyc03g063600	Le_specific
Solyc06g069120	Le_specific
Solyc11g072740	Le_specific
Solyc12g009070	Le_specific
Solyc06g065190	Le_specific
Solyc07g055200	Le_specific
Solyc01g107820	Le_specific
Solyc12g100120	Le_specific
Solyc01g094570	Le_specific
Solyc07g053290	Le_specific
Solyc02g092790	Le_specific
Solyc01g111160	Le_specific
Solyc04g080230	Le_specific
Solyc04g077470	Le_specific
Solyc12g042600	Le_specific
Solyc10g050890	Le_specific
Solyc05g005480	Le_specific
Solyc11g012850	Le_specific
Solyc07g056570	Le_specific
Solyc03g115980	Le_specific
Solyc10g085100	Le_specific
Solyc04g077390	Le_specific
Solyc07g056420	Le_specific
Solyc11g010470	Le_specific
Solyc03g115070	Le_specific
Solyc02g064940	Le_specific
Solyc05g008950	Le_specific
Solyc12g057040	Le_specific
Solyc10g078590	Le_specific
Solyc04g009540	Le_specific
Solyc06g075080	Le_specific
Solyc05g052350	Le_specific
Solyc03g095610	Le_specific
Solyc07g052290	Le_specific
Solyc02g093150	Le_specific
Solyc03g115940	Le_specific
Solyc08g074760	Le_specific
Solyc04g080873	Le_specific
Solyc04g014680	Le_specific
Solyc08g079900	Le_specific
Solyc06g005670	Le_specific
Solyc02g083760	Le_specific
Solyc01g080640	Le_specific
Solyc08g062650	Le_specific
Solyc09g007910	Le_specific
Solyc09g065380	Le_specific
Solyc06g073320	Le_specific
Solyc04g079980	Le_specific
Solyc02g036350	Le_specific
Solyc02g079430	Le_specific
Solyc09g074270	Le_specific
Solyc04g024960	Le_specific
Solyc07g053640	Le_specific
Solyc04g079900	Le_specific
Solyc05g009360	Le_specific
Solyc03g113270	Le_specific
Solyc10g005960	Le_specific
Solyc01g098640	Le_specific
Solyc05g009010	Le_specific
Solyc03g006050	Le_specific
Solyc08g078020	Le_specific
Solyc10g079560	Le_specific
Solyc08g081960	Le_specific
Solyc07g066310	Le_specific
Solyc02g085760	Le_specific
Solyc12g044820	Le_specific
Solyc07g065710	Le_specific
Solyc02g093420	Le_specific
Solyc01g087840	Le_specific
Solyc02g078120	Le_specific
Solyc02g077080	Le_specific
Solyc08g075490	Le_specific
Solyc09g091030	Le_specific
Solyc11g012290	Le_specific
Solyc08g060810	Le_specific
Solyc02g087400	Le_specific
Solyc08g082590	Le_specific
Solyc07g065840	Le_specific
Solyc02g072520	Le_specific
Solyc02g067320	Le_specific
Solyc02g089900	Le_specific
Solyc12g098600	Le_specific
Solyc09g075750	Le_specific
Solyc01g096240	Le_specific
Solyc09g011030	Le_specific
Solyc04g011630	Le_specific
Solyc06g071280	Le_specific
Solyc01g090790	Le_specific
Solyc04g016200	Le_specific
Solyc03g095510	Le_specific
Solyc09g007750	Le_specific
Solyc11g006060	Le_specific
Solyc05g012790	Le_specific
Solyc06g062780	Le_specific
Solyc02g069770	Le_specific
Solyc03g113430	Le_specific
Solyc01g080080	Le_specific
Solyc10g005905	Le_specific
Solyc07g008540	Le_specific
Solyc01g067680	Le_specific
Solyc03g112580	Le_specific
Solyc07g062680	Le_specific
Solyc03g118970	Le_specific
Solyc04g009800	Le_specific
Solyc12g042950	Le_specific
Solyc04g077510	Le_specific
Solyc02g092530	Le_specific
Solyc05g052010	Le_specific
Solyc04g007950	Le_specific
Solyc05g050120	Le_specific
Solyc01g005620	Le_specific
Solyc06g082650	Le_specific
Solyc06g073110	Le_specific
Solyc04g014810	Le_specific
Solyc01g080200	Le_specific
Solyc06g060510	Le_specific
Solyc08g081060	Le_specific
Solyc12g010910	Le_specific
Solyc03g097920	Le_specific
Solyc07g066260	Le_specific
Solyc01g097860	Le_specific
Solyc02g082140	Le_specific
Solyc03g120500	Le_specific
Solyc01g109780	Le_specific
Solyc02g078480	Le_specific
Solyc01g096720	Le_specific
Solyc09g065900	Le_specific
Solyc05g009680	Le_specific
Solyc09g075430	Le_specific
Solyc10g083520	Le_specific
Solyc08g080080	Le_specific
Solyc12g010900	Le_specific
Solyc03g044100	Le_specific
Solyc01g080240	Le_specific
Solyc01g079090	Le_specific
Solyc08g075520	Le_specific
Solyc06g005940	Le_specific
Solyc01g111630	Le_specific
Solyc03g119140	Le_specific
Solyc07g062500	Le_specific
Solyc04g074270	Le_specific
Solyc09g082170	Le_specific
Solyc08g005010	Le_specific
Solyc03g119530	Le_specific
Solyc06g005710	Le_specific
Solyc08g065980	Le_specific
Solyc02g067980	Le_specific
Solyc03g025340	Le_specific
Solyc04g077270	Le_specific
Solyc06g054260	Le_specific
Solyc04g015460	Le_specific
Solyc10g086560	Le_specific
Solyc06g053840	Le_specific
Solyc08g079420	Le_specific
Solyc10g006040	Le_specific
Solyc07g061790	Le_specific
Solyc06g064940	Le_specific
Solyc07g064130	Le_specific
Solyc01g067930	Le_specific
Solyc02g089940	Le_specific
Solyc08g066600	Le_specific
Solyc01g090670	Le_specific
Solyc03g112310	Le_specific
Solyc12g013620	Le_specific
Solyc05g055790	Le_specific
Solyc11g008010	Le_specific
Solyc03g118690	Le_specific
Solyc01g104950	Le_specific
Solyc05g056050	Le_specific
Solyc04g064580	Le_specific
Solyc04g078610	Le_specific
Solyc07g043620	Le_specific
Solyc02g062140	Le_specific
Solyc11g066680	Le_specific
Solyc03g123490	Le_specific
Solyc06g053140	Le_specific
Solyc03g112130	Le_specific
Solyc01g104740	Le_specific
Solyc05g012890	Le_specific
Solyc08g078060	Le_specific
Solyc12g088870	Le_specific
Solyc11g013180	Le_specific
Solyc07g054500	Le_specific
Solyc08g083320	Le_specific
Solyc08g077880	Le_specific
Solyc01g111730	Le_specific
Solyc06g059860	Le_specific
Solyc05g009470	Le_specific
Solyc11g012440	Le_specific
Solyc05g007120	Le_specific
Solyc04g011580	Le_specific
Solyc10g084330	Le_specific
Solyc02g085830	Le_specific
Solyc09g007870	Le_specific
Solyc10g086575	Le_specific
Solyc03g119740	Le_specific
Solyc02g089250	Le_specific
Solyc10g008610	Le_specific
Solyc08g008630	Le_specific
Solyc05g054400	Le_specific
Solyc01g097910	Le_specific
Solyc07g065200	Le_specific
Solyc10g150143	Le_specific
Solyc02g093680	Le_specific
Solyc08g079840	Le_specific
Solyc10g009410	Le_specific
Solyc12g009650	Le_specific
Solyc09g065340	Le_specific
Solyc03g059180	Le_specific
Solyc03g097370	Le_specific
Solyc10g011810	Le_specific
Solyc03g096670	Le_specific
Solyc02g088530	Le_specific
Solyc05g055940	Le_specific
Solyc08g079280	Le_specific
Solyc04g010290	Le_specific
Solyc12g006920	Le_specific
Solyc08g066070	Le_specific
Solyc09g083390	Le_specific
Solyc02g086890	Le_specific
Solyc10g079100	Le_specific
Solyc10g007500	Le_specific
Solyc04g007730	Le_specific
Solyc03g005050	Le_specific
Solyc06g061050	Le_specific
Solyc06g063300	Le_specific
Solyc01g095620	Le_specific
Solyc01g106280	Le_specific
Solyc02g081810	Le_specific
Solyc11g069330	Le_specific
Solyc03g120890	Le_specific
Solyc06g048630	Le_specific
Solyc02g081190	Le_specific
Solyc02g093640	Le_specific
Solyc06g076750	Le_specific
Solyc07g063480	Le_specific
Solyc08g075560	Le_specific
Solyc09g083150	Le_specific
Solyc03g006100	Le_specific
Solyc11g011130	Le_specific
Solyc02g082030	Le_specific
Solyc06g075340	Le_specific
Solyc02g080640	Le_specific
Solyc07g063120	Le_specific
Solyc04g078390	Le_specific
Solyc10g009420	Le_specific
Solyc10g008520	Le_specific
Solyc03g007590	Le_specific
Solyc04g076980	Le_specific
Solyc07g064160	Le_specific
Solyc03g116480	Le_specific
Solyc07g055120	Le_specific
Solyc07g053410	Le_specific
Solyc11g069430	Le_specific
Solyc01g097790	Le_specific
Solyc11g012410	Le_specific
Solyc01g111660	Le_specific
Solyc02g068350	Le_specific
Solyc01g097840	Le_specific
Solyc10g055410	Le_specific
Solyc10g083720	Le_specific
Solyc08g078950	Le_specific
Solyc10g079070	Le_specific
Solyc07g051840	Le_specific
Solyc02g021430	Le_specific
Solyc03g096840	Le_specific
Solyc03g078300	Le_specific
Solyc04g056270	Le_specific
Solyc11g006880	Le_specific
Solyc08g080630	Le_specific
Solyc12g096550	Le_specific
Solyc12g008760	Le_specific
Solyc01g079880	Le_specific
Solyc07g043580	Le_specific
Solyc08g062220	Le_specific
Solyc01g005820	Le_specific
Solyc03g025850	Le_specific
Solyc08g076950	Le_specific
Solyc02g085870	Le_specific
Solyc04g040160	Le_specific
Solyc02g083110	Le_specific
Solyc11g008910	Le_specific
Solyc02g091680	Le_specific
Solyc06g009420	Le_specific
Solyc12g009020	Le_specific
Solyc08g080150	Le_specific
Solyc07g066220	Le_specific
Solyc09g010400	Le_specific
Solyc10g086420	Le_specific
Solyc01g067020	Le_specific
Solyc01g098760	Le_specific
Solyc03g119970	Le_specific
Solyc02g081170	Le_specific
Solyc12g089140	Le_specific
Solyc09g012000	Le_specific
Solyc01g106500	Le_specific
Solyc03g007530	Le_specific
Solyc10g086170	Le_specific
Solyc12g013810	Le_specific
Solyc07g065510	Le_specific
Solyc01g095670	Le_specific
Solyc08g044280	Le_specific
Solyc11g072190	Le_specific
Solyc06g049050	Le_specific
Solyc03g025170	Le_specific
Solyc07g007220	Le_specific
Solyc01g111470	Le_specific
Solyc03g119110	Le_specific
Solyc01g089857	Le_specific
Solyc01g094050	Le_specific
Solyc08g080320	Le_specific
Solyc03g025840	Le_specific
Solyc10g085830	Le_specific
Solyc02g069230	Le_specific
Solyc06g082060	Le_specific
Solyc10g080180	Le_specific
Solyc09g007320	Le_specific
Solyc07g063750	Le_specific
Solyc03g115665	Le_specific
Solyc03g119450	Le_specific
Solyc06g062560	Le_specific
Solyc07g009330	Le_specific
Solyc08g068200	Le_specific
Solyc01g102610	Le_specific
Solyc08g081230	Le_specific
Solyc12g014010	Le_specific
Solyc07g006680	Le_specific
Solyc08g076150	Le_specific
Solyc03g033515	Le_specific
Solyc09g098540	Le_specific
Solyc07g065790	Le_specific
Solyc10g084250	Le_specific
Solyc08g077370	Le_specific
Solyc02g090100	Le_specific
Solyc02g067460	Le_specific
Solyc08g077220	Le_specific
Solyc01g094460	Le_specific
Solyc09g065910	Le_specific
Solyc09g098030	Le_specific
Solyc06g076340	Le_specific
Solyc03g114340	Le_specific
Solyc10g011660	Le_specific
Solyc05g041910	Le_specific
Solyc07g065680	Le_specific
Solyc01g096060	Le_specific
Solyc03g007770	Le_specific
Solyc08g077190	Le_specific
Solyc11g027880	Le_specific
Solyc02g093410	Le_specific
Solyc02g089260	Le_specific
Solyc02g083270	Le_specific
Solyc05g017990	Le_specific
Solyc11g069470	Le_specific
Solyc07g063680	Le_specific
Solyc06g053660	Le_specific
Solyc02g089640	Le_specific
Solyc09g007920	Le_specific
Solyc12g099000	Le_specific
Solyc07g064580	Le_specific
Solyc11g012670	Le_specific
Solyc04g082660	Le_specific
Solyc09g098290	Le_specific
Solyc09g011590	Le_specific
Solyc06g074200	Le_specific
Solyc07g056480	Le_specific
Solyc10g084640	Le_specific
Solyc05g010120	Le_specific
Solyc07g053360	Le_specific
Solyc01g096010	Le_specific
Solyc09g092500	Le_specific
Solyc06g005060	Le_specific
Solyc04g007120	Le_specific
Solyc12g009520	Le_specific
Solyc02g088170	Le_specific
Solyc06g060340	Le_specific
Solyc02g078670	Le_specific
Solyc05g008990	Le_specific
Solyc02g071260	Le_specific
Solyc01g006940	Le_specific
Solyc03g080060	Le_specific
Solyc01g097310	Le_specific
Solyc02g062940	Le_specific
Solyc02g062690	Le_specific
Solyc09g090540	Le_specific
Solyc07g052400	Le_specific
Solyc07g064700	Le_specific
Solyc12g010130	Le_specific
Solyc02g088230	Le_specific
Solyc05g008530	Le_specific
Solyc01g098920	Le_specific
Solyc11g007770	Le_specific
Solyc04g081570	Le_specific
Solyc07g008670	Le_specific
Solyc04g057980	Le_specific
Solyc02g087760	Le_specific
Solyc02g068820	Le_specific
Solyc04g074000	Le_specific
Solyc07g052980	Le_specific
Solyc07g006890	Le_specific
Solyc07g007600	Le_specific
Solyc02g086860	Le_specific
Solyc09g010020	Le_specific
Solyc04g079340	Le_specific
Solyc08g048430	Le_specific
Solyc01g005330	Le_specific
Solyc03g093400	Le_specific
Solyc07g052350	Le_specific
Solyc05g007680	Le_specific
Solyc01g005910	Le_specific
Solyc05g006770	Le_specific
Solyc11g072880	Le_specific
Solyc08g081830	Le_specific
Solyc11g066500	Le_specific
Solyc03g121270	Le_specific
Solyc11g010580	Le_specific
Solyc10g086240	Le_specific
Solyc08g076440	Le_specific
Solyc04g077140	Le_specific
Solyc05g053060	Le_specific
Solyc06g035960	Le_specific
Solyc11g066280	Le_specific
Solyc12g014140	Le_specific
Solyc05g006650	Le_specific
Solyc04g063230	Le_specific
Solyc09g010440	Le_specific
Solyc03g059490	Le_specific
Solyc01g010640	Le_specific
Solyc08g076840	Le_specific
Solyc01g110990	Le_specific
Solyc12g099370	Le_specific
Solyc07g053180	Le_specific
Solyc04g072900	Le_specific
Solyc06g068140	Le_specific
Solyc04g078090	Le_specific
Solyc08g076860	Le_specific
Solyc10g085150	Le_specific
Solyc02g065610	Le_specific
Solyc03g078360	Le_specific
Solyc03g123630	Le_specific
Solyc02g090160	Le_specific
Solyc09g074450	Le_specific
Solyc03g032090	Le_specific
Solyc10g150142	Le_specific
Solyc10g055650	Le_specific
Solyc10g081170	Le_specific
Solyc09g082990	Le_specific
Solyc02g070380	Le_specific
Solyc04g054480	Le_specific
Solyc08g065140	Le_specific
Solyc01g104580	Le_specific
Solyc09g008040	Le_specific
Solyc11g018510	Le_specific
Solyc03g113420	Le_specific
Solyc03g026330	Le_specific
Solyc07g056240	Le_specific
Solyc01g087760	Le_specific
Solyc02g068300	Le_specific
Solyc08g075280	Le_specific
Solyc09g092390	Le_specific
Solyc01g107200	Le_specific
Solyc11g006000	Le_specific
Solyc09g011830	Le_specific
Solyc05g010420	Le_specific
Solyc02g084390	Le_specific
Solyc03g112150	Le_specific
Solyc01g107460	Le_specific
Solyc09g005860	Le_specific
Solyc05g012210	Le_specific
Solyc02g093690	Le_specific
Solyc04g078490	Le_specific
Solyc04g005800	Le_specific
Solyc05g008230	Le_specific
Solyc07g006540	Le_specific
Solyc03g005750	Le_specific
Solyc03g123920	Le_specific
Solyc08g083060	Le_specific
Solyc09g090410	Le_specific
Solyc01g107650	Le_specific
Solyc09g009940	Le_specific
Solyc06g076400	Le_specific
Solyc09g063010	Le_specific
Solyc04g081290	Le_specific
Solyc04g008290	Le_specific
Solyc06g060120	Le_specific
Solyc02g063010	Le_specific
Solyc11g069650	Le_specific
Solyc09g008260	Le_specific
Solyc01g005760	Le_specific
Solyc12g013900	Le_specific
Solyc09g011080	Le_specific
Solyc01g088170	Le_specific
Solyc07g049550	Le_specific
Solyc09g090960	Le_specific
Solyc04g079680	Le_specific
Solyc12g055840	Le_specific
Solyc01g007190	Le_specific
Solyc02g091860	Le_specific
Solyc07g056010	Le_specific
Solyc07g065500	Le_specific
Solyc07g008370	Le_specific
Solyc06g070900	Le_specific
Solyc02g086820	Le_specific
Solyc01g106320	Le_specific
Solyc01g005080	Le_specific
Solyc11g070100	Le_specific
Solyc03g112200	Le_specific
Solyc02g081150	Le_specific
Solyc09g007770	Le_specific
Solyc10g007280	Le_specific
Solyc02g069260	Le_specific
Solyc05g007880	Le_specific
Solyc10g075160	Le_specific
Solyc04g076090	Le_specific
Solyc10g009570	Le_specific
Solyc02g092360	Le_specific
Solyc06g072330	Le_specific
Solyc12g098570	Le_specific
Solyc07g005520	Le_specific
Solyc02g091710	Le_specific
Solyc03g113920	Le_specific
Solyc08g076520	Le_specific
Solyc05g008105	Le_specific
Solyc07g066610	Le_specific
Solyc02g065300	Le_specific
Solyc10g081850	Le_specific
Solyc04g014530	Le_specific
Solyc05g007240	Le_specific
Solyc01g110430	Le_specific
Solyc06g066640	Le_specific
Solyc05g052750	Le_specific
Solyc07g066010	Le_specific
Solyc05g005590	Le_specific
Solyc01g094410	Le_specific
Solyc06g065560	Le_specific
Solyc12g006050	Le_specific
Solyc02g072090	Le_specific
Solyc06g082940	Le_specific
Solyc05g009930	Le_specific
Solyc03g120510	Le_specific
Solyc05g006550	Le_specific
Solyc07g008250	Le_specific
Solyc11g067040	Le_specific
Solyc02g067060	Le_specific
Solyc08g006530	Le_specific
Solyc03g006970	Le_specific
Solyc10g086730	Le_specific
Solyc09g010120	Le_specific
Solyc06g011280	Le_specific
Solyc01g007220	Le_specific
Solyc08g076220	Le_specific
Solyc04g056580	Le_specific
Solyc11g005920	Le_specific
Solyc10g055810	Le_specific
Solyc09g005810	Le_specific
Solyc04g016180	Le_specific
Solyc07g066390	Le_specific
Solyc01g086640	Le_specific
Solyc08g063040	Le_specific
Solyc05g051240	Le_specific
Solyc01g099910	Le_specific
Solyc06g049040	Le_specific
Solyc12g056980	Le_specific
Solyc04g011520	Le_specific
Solyc11g010190	Le_specific
Solyc04g026100	Le_specific
Solyc08g007120	Le_specific
Solyc10g081510	Le_specific
Solyc09g065200	Le_specific
Solyc09g091780	Le_specific
Solyc10g007300	Le_specific
Solyc01g008960	Le_specific
Solyc02g078150	Le_specific
Solyc07g006770	Le_specific
Solyc10g006900	Le_specific
Solyc11g066080	Le_specific
Solyc11g007390	Le_specific
Solyc03g031790	Le_specific
Solyc01g111560	Le_specific
Solyc10g086150	Le_specific
Solyc08g076030	Le_specific
Solyc05g054540	Le_specific
Solyc12g088400	Le_specific
Solyc07g053140	Le_specific
Solyc02g069310	Le_specific
Solyc06g069530	Le_specific
Solyc01g087890	Le_specific
Solyc02g088260	Le_specific
Solyc08g079460	Le_specific
Solyc05g009790	Le_specific
Solyc10g086010	Le_specific
Solyc04g007390	Le_specific
Solyc12g056940	Le_specific
Solyc09g075420	Le_specific
Solyc07g005970	Le_specific
Solyc04g080180	Le_specific
Solyc12g056170	Le_specific
Solyc07g007230	Le_specific
Solyc01g092950	Le_specific
Solyc05g006070	Le_specific
Solyc08g067410	Le_specific
Solyc11g066460	Le_specific
Solyc05g055910	Le_specific
Solyc10g081010	Le_specific
Solyc03g121920	Le_specific
Solyc04g040180	Le_specific
Solyc06g075620	Le_specific
Solyc03g110910	Le_specific
Solyc04g015020	Le_specific
Solyc02g080500	Le_specific
Solyc11g066060	Le_specific
Solyc12g056790	Le_specific
Solyc07g048040	Le_specific
Solyc04g076110	Le_specific
Solyc07g007060	Le_specific
Solyc02g089720	Le_specific
Solyc09g065820	Le_specific
Solyc08g082755	Le_specific
Solyc07g055290	Le_specific
Solyc12g015880	Le_specific
Solyc02g088470	Le_specific
Solyc01g103650	Le_specific
Solyc06g065990	Le_specific
Solyc11g069115	Le_specific
Solyc08g006930	Le_specific
Solyc06g063070	Le_specific
Solyc05g006030	Le_specific
Solyc04g082260	Le_specific
Solyc03g031970	Le_specific
Solyc10g081080	Le_specific
Solyc01g100360	Le_specific
Solyc05g009220	Le_specific
Solyc02g085580	Le_specific
Solyc10g079890	Le_specific
Solyc11g064750	Le_specific
Solyc04g072630	Le_specific
Solyc01g095980	Le_specific
Solyc11g011020	Le_specific
Solyc09g011060	Le_specific
Solyc07g042900	Le_specific
Solyc02g071190	Le_specific
Solyc04g063380	Le_specific
Solyc03g112160	Le_specific
Solyc04g079640	Le_specific
Solyc01g099260	Le_specific
Solyc09g008600	Le_specific
Solyc04g074410	Le_specific
Solyc10g083210	Le_specific
Solyc09g076050	Le_specific
Solyc11g010100	Le_specific
Solyc01g096660	Le_specific
Solyc05g053470	Le_specific
Solyc01g086920	Le_specific
Solyc12g096770	Le_specific
Solyc08g080120	Le_specific
Solyc10g084370	Le_specific
Solyc06g050620	Le_specific
Solyc11g011850	Le_specific
Solyc08g079470	Le_specific
Solyc06g048410	Le_specific
Solyc09g010660	Le_specific
Solyc05g055310	Le_specific
Solyc08g066060	Le_specific
Solyc06g071410	Le_specific
Solyc08g077430	Le_specific
Solyc07g039340	Le_specific
Solyc02g067660	Le_specific
Solyc11g010320	Le_specific
Solyc11g072490	Le_specific
Solyc10g078910	Le_specific
Solyc04g076380	Le_specific
Solyc10g009400	Le_specific
Solyc02g070480	Le_specific
Solyc07g007820	Le_specific
Solyc11g012060	Le_specific
Solyc05g005760	Le_specific
Solyc05g005950	Le_specific
Solyc09g090270	Le_specific
Solyc06g035450	Le_specific
Solyc07g056020	Le_specific
Solyc02g082250	Le_specific
Solyc08g080360	Le_specific
Solyc06g074790	Le_specific
Solyc09g009120	Le_specific
Solyc07g054475	Le_specific
Solyc09g089930	Le_specific
Solyc09g089850	Le_specific
Solyc04g082790	Le_specific
Solyc07g063430	Le_specific
Solyc07g045440	Le_specific
Solyc04g071930	Le_specific
Solyc09g009680	Le_specific
Solyc03g118240	Le_specific
Solyc05g005180	Le_specific
Solyc08g006900	Le_specific
Solyc10g081720	Le_specific
Solyc05g050970	Le_specific
Solyc07g045480	Le_specific
Solyc01g080840	Le_specific
Solyc12g096030	Le_specific
Solyc06g053910	Le_specific
Solyc02g038803	Le_specific
Solyc03g112060	Le_specific
Solyc10g054080	Le_specific
Solyc10g005770	Le_specific
Solyc05g047590	Le_specific
Solyc02g081900	Le_specific
Solyc04g064790	Le_specific
Solyc04g008310	Le_specific
Solyc01g102280	Le_specific
Solyc04g015520	Le_specific
Solyc01g105420	Le_specific
Solyc07g054820	Le_specific
Solyc01g107250	Le_specific
Solyc09g064940	Le_specific
Solyc02g091240	Le_specific
Solyc03g034220	Le_specific
Solyc11g005450	Le_specific
Solyc05g013380	Le_specific
Solyc01g099840	Le_specific
Solyc01g081060	Le_specific
Solyc06g069390	Le_specific
Solyc01g108900	Le_specific
Solyc04g010110	Le_specific
Solyc01g103970	Le_specific
Solyc04g076850	Le_specific
Solyc06g007510	Le_specific
Solyc02g092140	Le_specific
Solyc01g081570	Le_specific
Solyc10g079470	Le_specific
Solyc05g051460	Le_specific
Solyc12g013710	Le_specific
Solyc06g071330	Le_specific
Solyc01g105680	Le_specific
Solyc06g066030	Le_specific
Solyc07g007110	Le_specific
Solyc01g102300	Le_specific
Solyc08g061130	Le_specific
Solyc04g009860	Le_specific
Solyc06g059750	Le_specific
Solyc06g083230	Le_specific
Solyc08g008457	Le_specific
Solyc02g086910	Le_specific
Solyc06g065440	Le_specific
Solyc10g085710	Le_specific
Solyc12g010030	Le_specific
Solyc07g008210	Le_specific
Solyc01g060020	Le_specific
Solyc06g073960	Le_specific
Solyc05g014640	Le_specific
Solyc12g009250	Le_specific
Solyc02g086710	Le_specific
Solyc05g007780	Le_specific
Solyc02g082020	Le_specific
Solyc08g067830	Le_specific
Solyc01g111530	Le_specific
Solyc05g007160	Le_specific
Solyc07g006520	Le_specific
Solyc03g111250	Le_specific
Solyc03g111700	Le_specific
Solyc02g070020	Le_specific
Solyc03g114140	Le_specific
Solyc05g014340	Le_specific
Solyc04g076820	Le_specific
Solyc05g008060	Le_specific
Solyc09g007190	Le_specific
Solyc02g087220	Le_specific
Solyc07g047800	Le_specific
Solyc04g071130	Le_specific
Solyc05g050280	Le_specific
Solyc02g069240	Le_specific
Solyc12g099740	Le_specific
Solyc12g057000	Le_specific
Solyc03g121880	Le_specific
Solyc07g055050	Le_specific
Solyc11g068510	Le_specific
Solyc08g015780	Le_specific
Solyc05g056570	Le_specific
Solyc06g008040	Le_specific
Solyc01g091630	Le_specific
Solyc03g006300	Le_specific
Solyc06g083750	Le_specific
Solyc05g007480	Le_specific
Solyc04g081675	Le_specific
Solyc01g104590	Le_specific
Solyc01g106690	Le_specific
Solyc03g006560	Le_specific
Solyc09g009100	Le_specific
Solyc07g017610	Le_specific
Solyc02g065070	Le_specific
Solyc05g052300	Le_specific
Solyc03g071620	Le_specific
Solyc07g041070	Le_specific
Solyc03g025950	Le_specific
Solyc02g090390	Le_specific
Solyc03g116350	Le_specific
Solyc03g117980	Le_specific
Solyc09g082980	Le_specific
Solyc05g007050	Le_specific
Solyc08g082010	Le_specific
Solyc06g073970	Le_specific
Solyc03g031700	Le_specific
Solyc08g079850	Le_specific
Solyc07g062620	Le_specific
Solyc10g078340	Le_specific
Solyc05g054410	Le_specific
Solyc12g089040	Le_specific
Solyc11g007590	Le_specific
Solyc02g089090	Le_specific
Solyc12g096710	Le_specific
Solyc03g114710	Le_specific
Solyc07g064330	Le_specific
Solyc02g092730	Le_specific
Solyc02g014310	Le_specific
Solyc07g065380	Le_specific
Solyc09g091600	Le_specific
Solyc01g088000	Le_specific
Solyc04g082570	Le_specific
Solyc11g010760	Le_specific
Solyc12g005270	Le_specific
Solyc01g080540	Le_specific
Solyc03g120630	Le_specific
Solyc10g078620	Le_specific
Solyc07g006510	Le_specific
Solyc06g073290	Le_specific
Solyc02g063150	Le_specific
Solyc07g005860	Le_specific
Solyc02g071520	Le_specific
Solyc09g082210	Le_specific
Solyc04g009630	Le_specific
Solyc03g097020	Le_specific
Solyc08g082690	Le_specific
Solyc12g087890	Le_specific
Solyc05g009080	Le_specific
Solyc07g065490	Le_specific
Solyc02g032860	Le_specific
Solyc07g055980	Le_specific
Solyc10g080610	Le_specific
Solyc05g008980	Le_specific
Solyc07g009440	Le_specific
Solyc03g007460	Le_specific
Solyc11g013890	Le_specific
Solyc04g009420	Le_specific
Solyc07g064410	Le_specific
Solyc04g081370	Le_specific
Solyc07g045255	Le_specific
Solyc03g114320	Le_specific
Solyc12g099270	Le_specific
Solyc07g063190	Le_specific
Solyc04g082280	Le_specific
Solyc05g053240	Le_specific
Solyc04g008850	Le_specific
Solyc02g092310	Le_specific
Solyc01g103940	Le_specific
Solyc02g069170	Le_specific
Solyc01g094040	Le_specific
Solyc05g054080	Le_specific
Solyc07g055900	Le_specific
Solyc06g071180	Le_specific
Solyc07g062190	Le_specific
Solyc01g079470	Le_specific
Solyc08g076650	Le_specific
Solyc03g115460	Le_specific
Solyc10g005125	Le_specific
Solyc04g008050	Le_specific
Solyc01g110580	Le_specific
Solyc08g075770	Le_specific
Solyc07g045100	Le_specific
Solyc09g008730	Le_specific
Solyc09g005430	Le_specific
Solyc02g072000	Le_specific
Solyc10g008500	Le_specific
Solyc01g087170	Le_specific
Solyc11g065090	Le_specific
Solyc03g119780	Le_specific
Solyc08g007375	Le_specific
Solyc03g062710	Le_specific
Solyc05g055430	Le_specific
Solyc09g011480	Le_specific
Solyc02g062550	Le_specific
Solyc02g068560	Le_specific
Solyc08g006350	Le_specific
Solyc07g061970	Le_specific
Solyc03g119440	Le_specific
Solyc08g081390	Le_specific
Solyc06g150137	Le_specific
Solyc04g054915	Le_specific
Solyc02g069460	Le_specific
Solyc11g012000	Le_specific
Solyc09g011810	Le_specific
Solyc03g114370	Le_specific
Solyc06g007160	Le_specific
Solyc11g065120	Le_specific
Solyc04g072640	Le_specific
Solyc06g066340	Le_specific
Solyc03g083020	Le_specific
Solyc06g050340	Le_specific
Solyc01g095110	Le_specific
Solyc04g075000	Le_specific
Solyc05g018060	Le_specific
Solyc11g012870	Le_specific
Solyc09g065330	Le_specific
Solyc01g094020	Le_specific
Solyc07g045420	Le_specific
Solyc09g007510	Le_specific
Solyc08g082250	Le_specific
Solyc04g011560	Le_specific
Solyc09g061680	Le_specific
Solyc06g061070	Le_specific
Solyc05g055630	Le_specific
Solyc06g005430	Le_specific
Solyc10g007440	Le_specific
Solyc04g077500	Le_specific
Solyc05g007470	Le_specific
Solyc01g010130	Le_specific
Solyc06g053980	Le_specific
Solyc03g115020	Le_specific
Solyc07g064940	Le_specific
Solyc02g080660	Le_specific
Solyc01g111200	Le_specific
Solyc04g071010	Le_specific
Solyc01g102800	Le_specific
Solyc05g006965	Le_specific
Solyc12g089110	Le_specific
Solyc08g013690	Le_specific
Solyc02g079210	Le_specific
Solyc07g045540	Le_specific
Solyc09g065640	Le_specific
Solyc11g010330	Le_specific
Solyc10g080080	Le_specific
Solyc04g064520	Le_specific
Solyc02g063030	Le_specific
Solyc01g095690	Le_specific
Solyc08g006330	Le_specific
Solyc03g112780	Le_specific
Solyc03g121460	Le_specific
Solyc03g112340	Le_specific
Solyc09g075080	Le_specific
Solyc11g012510	Le_specific
Solyc01g007810	Le_specific
Solyc09g057760	Le_specific
Solyc03g114850	Le_specific
Solyc05g013170	Le_specific
Solyc01g094750	Le_specific
Solyc07g008900	Le_specific
Solyc04g082620	Le_specific
Solyc01g079430	Le_specific
Solyc10g081580	Le_specific
Solyc08g077780	Le_specific
Solyc02g077480	Le_specific
Solyc06g008610	Le_specific
Solyc04g007170	Le_specific
Solyc09g098170	Le_specific
Solyc05g056470	Le_specific
Solyc03g078490	Le_specific
Solyc01g006870	Le_specific
Solyc09g074280	Le_specific
Solyc05g053890	Le_specific
Solyc01g006330	Le_specific
Solyc02g081660	Le_specific
Solyc03g033560	Le_specific
Solyc05g008260	Le_specific
Solyc08g067670	Le_specific
Solyc04g074160	Le_specific
Solyc08g007770	Le_specific
Solyc04g007880	Le_specific
Solyc11g006200	Le_specific
Solyc02g037530	Le_specific
Solyc02g081690	Le_specific
Solyc02g081400	Le_specific
Solyc07g053600	Le_specific
Solyc10g006480	Le_specific
Solyc04g074050	Le_specific
Solyc06g065330	Le_specific
Solyc07g065120	Le_specific
Solyc09g090520	Le_specific
Solyc01g091200	Le_specific
Solyc11g006180	Le_specific
Solyc09g018890	Le_specific
Solyc03g121960	Le_specific
Solyc10g082030	Le_specific
Solyc12g014080	Le_specific
Solyc12g089010	Le_specific
Solyc03g118890	Le_specific
Solyc07g053910	Le_specific
Solyc08g080250	Le_specific
Solyc04g082050	Le_specific
Solyc01g079580	Le_specific
Solyc11g039740	Le_specific
Solyc10g084280	Le_specific
Solyc06g076360	Le_specific
Solyc04g072770	Le_specific
Solyc01g087730	Le_specific
Solyc06g005690	Le_specific
Solyc01g099120	Le_specific
Solyc02g070570	Le_specific
Solyc11g013880	Le_specific
Solyc07g054290	Le_specific
Solyc12g099100	Le_specific
Solyc12g056950	Le_specific
Solyc10g005630	Le_specific
Solyc01g111880	Le_specific
Solyc05g053760	Le_specific
Solyc01g079360	Le_specific
Solyc07g007700	Le_specific
Solyc08g066310	Le_specific
Solyc04g008210	Le_specific
Solyc10g085980	Le_specific
Solyc09g005910	Le_specific
Solyc02g072300	Le_specific
Solyc06g060880	Le_specific
Solyc03g019780	Le_specific
Solyc10g084350	Le_specific
Solyc04g007370	Le_specific
Solyc06g068280	Le_specific
Solyc06g076570	Le_specific
Solyc11g006590	Le_specific
Solyc03g117640	Le_specific
Solyc03g083100	Le_specific
Solyc01g108490	Le_specific
Solyc03g096220	Le_specific
Solyc12g098440	Le_specific
Solyc10g077130	Le_specific
Solyc11g006770	Le_specific
Solyc02g091960	Le_specific
Solyc02g067620	Le_specific
Solyc05g055990	Le_specific
Solyc10g006540	Le_specific
Solyc04g079550	Le_specific
Solyc11g008460	Le_specific
Solyc09g013110	Le_specific
Solyc02g093050	Le_specific
Solyc02g092780	Le_specific
Solyc07g005600	Le_specific
Solyc10g006870	Le_specific
Solyc09g042740	Le_specific
Solyc04g011690	Le_specific
Solyc01g005950	Le_specific
Solyc01g095300	Le_specific
Solyc01g028810	Le_specific
Solyc10g055630	Le_specific
Solyc06g064570	Le_specific
Solyc03g116100	Le_specific
Solyc09g042770	Le_specific
Solyc01g087750	Le_specific
Solyc11g066890	Le_specific
Solyc12g006230	Le_specific
Solyc03g111170	Le_specific
Solyc01g102740	Le_specific
Solyc10g006360	Le_specific
Solyc07g006370	Le_specific
Solyc03g114030	Le_specific
Solyc03g118410	Le_specific
Solyc01g010780	Le_specific
Solyc08g080140	Le_specific
Solyc02g085040	Le_specific
Solyc11g009070	Le_specific
Solyc10g081340	Le_specific
Solyc09g005760	Le_specific
Solyc02g078600	Le_specific
Solyc07g005470	Le_specific
Solyc04g053080	Le_specific
Solyc04g074750	Le_specific
Solyc06g075800	Le_specific
Solyc12g007110	Le_specific
Solyc03g065250	Le_specific
Solyc09g098520	Le_specific
Solyc01g111360	Le_specific
Solyc03g093150	Le_specific
Solyc12g013750	Le_specific
Solyc09g011690	Le_specific
Solyc09g009650	Le_specific
Solyc04g008020	Le_specific
Solyc02g093470	Le_specific
Solyc03g117890	Le_specific
Solyc03g118310	Le_specific
Solyc03g007070	Le_specific
Solyc02g063160	Le_specific
Solyc08g068850	Le_specific
Solyc07g008100	Le_specific
Solyc12g045035	Le_specific
Solyc02g088340	Le_specific
Solyc12g006340	Le_specific
Solyc04g064870	Le_specific
Solyc08g082430	Le_specific
Solyc10g078550	Le_specific
Solyc12g088390	Le_specific
Solyc12g089180	Le_specific
Solyc08g008160	Le_specific
Solyc06g060790	Le_specific
Solyc02g082970	Le_specific
Solyc10g006370	Le_specific
Solyc07g065260	Le_specific
Solyc05g009920	Le_specific
Solyc08g082400	Le_specific
Solyc02g077990	Le_specific
Solyc02g089550	Le_specific
Solyc05g005920	Le_specific
Solyc06g065210	Le_specific
Solyc05g054545	Le_specific
Solyc05g018230	Le_specific
Solyc02g067180	Le_specific
Solyc02g068910	Le_specific
Solyc02g081920	Le_specific
Solyc06g073260	Le_specific
Solyc01g106000	Le_specific
Solyc11g008450	Le_specific
Solyc06g071620	Le_specific
Solyc12g036330	Le_specific
Solyc11g066850	Le_specific
Solyc07g006410	Le_specific
Solyc12g044600	Le_specific
Solyc02g080890	Le_specific
Solyc04g016380	Le_specific
Solyc02g092560	Le_specific
Solyc10g084180	Le_specific
Solyc07g049700	Le_specific
Solyc02g079770	Le_specific
Solyc04g064740	Le_specific
Solyc07g005810	Le_specific
Solyc01g108030	Le_specific
Solyc04g015970	Le_specific
Solyc02g089080	Le_specific
Solyc02g088760	Le_specific
Solyc04g079940	Le_specific
Solyc05g024290	Le_specific
Solyc10g055800	Le_specific
Solyc03g116870	Le_specific
Solyc01g096470	Le_specific
Solyc07g053610	Le_specific
Solyc12g044260	Le_specific
Solyc06g053920	Le_specific
Solyc06g076610	Le_specific
Solyc09g083070	Le_specific
Solyc11g072990	Le_specific
Solyc06g069580	Le_specific
Solyc01g009170	Le_specific
Solyc12g100040	Le_specific
Solyc06g065690	Le_specific
Solyc05g007020	Le_specific
Solyc07g053170	Le_specific
Solyc04g077780	Le_specific
Solyc04g009880	Le_specific
Solyc12g096510	Le_specific
Solyc05g056120	Le_specific
Solyc08g068430	Le_specific
Solyc03g045070	Le_specific
Solyc01g104670	Le_specific
Solyc02g020940	Le_specific
Solyc06g072040	Le_specific
Solyc02g088560	Le_specific
Solyc12g019550	Le_specific
Solyc04g080360	Le_specific
Solyc05g056140	Le_specific
Solyc07g065090	Le_specific
Solyc01g091950	Le_specific
Solyc01g088610	Le_specific
Solyc01g091770	Le_specific
Solyc03g113540	Le_specific
Solyc01g091190	Le_specific
Solyc04g051660	Le_specific
Solyc08g083310	Le_specific
Solyc02g089740	Le_specific
Solyc06g008220	Le_specific
Solyc07g066150	Le_specific
Solyc01g006020	Le_specific
Solyc05g005740	Le_specific
Solyc05g015050	Le_specific
Solyc06g036330	Le_specific
Solyc12g044410	Le_specific
Solyc11g045225	Le_specific
Solyc12g100030	Le_specific
Solyc07g041490	Le_specific
Solyc07g063170	Le_specific
Solyc07g007560	Le_specific
Solyc12g005240	Le_specific
Solyc03g117870	Le_specific
Solyc07g052210	Le_specific
Solyc12g045037	Le_specific
Solyc06g066370	Le_specific
Solyc08g007220	Le_specific
Solyc09g009290	Le_specific
Solyc12g010330	Le_specific
Solyc12g014250	Le_specific
Solyc03g031680	Le_specific
Solyc10g085030	Le_specific
Solyc09g007830	Le_specific
Solyc09g082370	Le_specific
Solyc02g084510	Le_specific
Solyc12g010870	Le_specific
Solyc02g093630	Le_specific
Solyc12g009410	Le_specific
Solyc03g005090	Le_specific
Solyc10g084770	Le_specific
Solyc01g079870	Le_specific
Solyc03g082890	Le_specific
Solyc07g005830	Le_specific
Solyc09g091240	Le_specific
Solyc02g087290	Le_specific
Solyc07g063230	Le_specific
Solyc01g006720	Le_specific
Solyc04g009200	Le_specific
Solyc01g110520	Le_specific
Solyc03g096850	Le_specific
Solyc09g018750	Le_specific
Solyc08g075100	Le_specific
Solyc11g069360	Le_specific
Solyc01g059965	Le_specific
Solyc08g077030	Le_specific
Solyc06g005850	Le_specific
Solyc01g099760	Le_specific
Solyc10g078160	Le_specific
Solyc06g071960	Le_specific
Solyc05g052040	Le_specific
Solyc08g066870	Le_specific
Solyc07g005400	Le_specific
Solyc01g044360	Le_specific
Solyc03g112820	Le_specific
Solyc10g008980	Le_specific
Solyc10g079200	Le_specific
Solyc06g075180	Le_specific
Solyc11g066670	Le_specific
Solyc01g094080	Le_specific
Solyc05g054580	Le_specific
Solyc11g066110	Le_specific
Solyc05g056230	Le_specific
Solyc06g009520	Le_specific
Solyc09g047930	Le_specific
Solyc05g016310	Le_specific
Solyc07g045300	Le_specific
Solyc07g062870	Le_specific
Solyc07g053760	Le_specific
Solyc05g051340	Le_specific
Solyc05g014550	Le_specific
Solyc10g005520	Le_specific
Solyc12g019740	Le_specific
Solyc05g014275	Le_specific
Solyc01g087910	Le_specific
Solyc07g039500	Le_specific
Solyc05g008450	Le_specific
Solyc07g056280	Le_specific
Solyc01g005470	Le_specific
Solyc11g065740	Le_specific
Solyc01g006550	Le_specific
Solyc01g087210	Le_specific
Solyc04g008550	Le_specific
Solyc11g064800	Le_specific
Solyc04g080590	Le_specific
Solyc05g012130	Le_specific
Solyc03g082560	Le_specific
Solyc02g031840	Le_specific
Solyc04g082770	Le_specific
Solyc06g016827	Le_specific
Solyc01g095580	Le_specific
Solyc06g008320	Le_specific
Solyc04g077590	Le_specific
Solyc04g074790	Le_specific
Solyc01g080010	Le_specific
Solyc04g077680	Le_specific
Solyc02g089680	Le_specific
Solyc06g071870	Le_specific
Solyc12g010060	Le_specific
Solyc06g076700	Le_specific
Solyc02g089980	Le_specific
Solyc12g009470	Le_specific
Solyc12g014210	Le_specific
Solyc06g005160	Le_specific
Solyc12g009970	Le_specific
Solyc09g061930	Le_specific
Solyc09g007850	Le_specific
Solyc05g008510	Le_specific
Solyc04g081080	Le_specific
Solyc03g025710	Le_specific
Solyc02g067680	Le_specific
Solyc10g084700	Le_specific
Solyc01g005900	Le_specific
Solyc01g087790	Le_specific
Solyc04g150161	Le_specific
Solyc01g110270	Le_specific
Solyc12g098920	Le_specific
Solyc11g005460	Le_specific
Solyc01g067400	Le_specific
Solyc04g015470	Le_specific
Solyc05g053280	Le_specific
Solyc03g007870	Le_specific
Solyc02g092750	Le_specific
Solyc09g082510	Le_specific
Solyc02g088700	Le_specific
Solyc12g010020	Le_specific
Solyc07g005760	Le_specific
Solyc05g012190	Le_specific
Solyc03g025360	Le_specific
Solyc08g075890	Le_specific
Solyc04g082150	Le_specific
Solyc10g080360	Le_specific
Solyc01g006200	Le_specific
Solyc03g120470	Le_specific
Solyc10g084090	Le_specific
Solyc07g007810	Le_specific
Solyc08g080130	Le_specific
Solyc09g059510	Le_specific
Solyc05g052700	Le_specific
Solyc06g009380	Le_specific
Solyc03g078580	Le_specific
Solyc05g017970	Le_specific
Solyc03g114860	Le_specific
Solyc09g008550	Le_specific
Solyc11g068660	Le_specific
Solyc03g118920	Le_specific
Solyc03g005250	Le_specific
Solyc01g079790	Le_specific
Solyc01g091920	Le_specific
Solyc05g055850	Le_specific
Solyc08g080830	Le_specific
Solyc12g006240	Le_specific
Solyc08g006760	Le_specific
Solyc07g049590	Le_specific
Solyc08g079670	Le_specific
Solyc11g005330	Le_specific
Solyc04g007640	Le_specific
Solyc12g099830	Le_specific
Solyc02g036270	Le_specific
Solyc03g019950	Le_specific
Solyc08g079110	Le_specific
Solyc01g102570	Le_specific
Solyc06g074400	Le_specific
Solyc04g078250	Le_specific
Solyc06g068970	Le_specific
Solyc01g111930	Le_specific
Solyc02g094400	Le_specific
Solyc01g113620	Le_specific
Solyc10g075040	Le_specific
Solyc10g050230	Le_specific
Solyc02g085933	Le_specific
Solyc01g106620	Le_specific
Solyc01g095400	Le_specific
Solyc08g007140	Le_specific
Solyc12g087960	Le_specific
Solyc05g005890	Le_specific
Solyc07g043050	Le_specific
Solyc09g091010	Le_specific
Solyc11g006020	Le_specific
Solyc03g114070	Le_specific
Solyc08g079660	Le_specific
Solyc09g091690	Le_specific
Solyc10g044470	Le_specific
Solyc02g089330	Le_specific
Solyc10g080600	Le_specific
Solyc02g036370	Le_specific
Solyc08g005310	Le_specific
Solyc12g098980	Le_specific
Solyc07g005235	Le_specific
Solyc12g055720	Le_specific
Solyc09g008200	Le_specific
Solyc07g055860	Le_specific
Solyc03g115420	Le_specific
Solyc11g007490	Le_specific
Solyc03g117490	Le_specific
Solyc05g007220	Le_specific
Solyc10g009180	Le_specific
Solyc09g092670	Le_specific
Solyc02g092070	Le_specific
Solyc01g014105	Le_specific
Solyc05g009210	Le_specific
Solyc10g007770	Le_specific
Solyc02g067690	Le_specific
Solyc05g049900	Le_specific
Solyc01g079340	Le_specific
Solyc03g117300	Le_specific
Solyc05g056250	Le_specific
Solyc09g090810	Le_specific
Solyc03g117690	Le_specific
Solyc03g079940	Le_specific
Solyc03g113740	Le_specific
Solyc10g050517	Le_specific
Solyc02g087200	Le_specific
Solyc01g009443	Le_specific
Solyc11g008960	Le_specific
Solyc02g077710	Le_specific
Solyc01g107560	Le_specific
Solyc05g018180	Le_specific
Solyc08g081770	Le_specific
Solyc01g108600	Le_specific
Solyc09g009210	Le_specific
Solyc03g111670	Le_specific
Solyc04g040200	Le_specific
Solyc07g052320	Le_specific
Solyc07g064950	Le_specific
Solyc07g064670	Le_specific
Solyc05g005780	Le_specific
Solyc08g081250	Le_specific
Solyc01g009070	Le_specific
Solyc12g013690	Le_specific
Solyc09g075180	Le_specific
Solyc11g066040	Le_specific
Solyc12g088760	Le_specific
Solyc01g103680	Le_specific
Solyc04g009300	Le_specific
Solyc07g062710	Le_specific
Solyc04g080290	Le_specific
Solyc06g082150	Le_specific
Solyc11g006680	Le_specific
Solyc07g063570	Le_specific
Solyc02g079220	Le_specific
Solyc10g076540	Le_specific
Solyc04g005100	Le_specific
Solyc01g109380	Le_specific
Solyc02g090970	Le_specific
Solyc05g012810	Le_specific
Solyc09g020110	Le_specific
Solyc07g065730	Le_specific
Solyc07g063770	Le_specific
Solyc08g005930	Le_specific
Solyc01g097500	Le_specific
Solyc12g006130	Le_specific
Solyc05g008270	Le_specific
Solyc07g062810	Le_specific
Solyc03g119130	Le_specific
Solyc11g066290	Le_specific
Solyc03g115740	Le_specific
Solyc07g005180	Le_specific
Solyc10g044900	Le_specific
Solyc03g118130	Le_specific
Solyc09g010630	Le_specific
Solyc06g076590	Le_specific
Solyc01g090190	Le_specific
Solyc07g062070	Le_specific
Solyc02g083250	Le_specific
Solyc08g079680	Le_specific
Solyc10g076890	Le_specific
Solyc12g038670	Le_specific
Solyc04g079350	Le_specific
Solyc07g019650	Le_specific
Solyc05g012600	Le_specific
Solyc09g097910	Le_specific
Solyc02g091470	Le_specific
Solyc02g004005	Le_specific
Solyc07g063300	Le_specific
Solyc05g014390	Le_specific
Solyc03g120850	Le_specific
Solyc03g112230	Le_specific
Solyc11g011190	Le_specific
Solyc09g082220	Le_specific
Solyc10g081910	Le_specific
Solyc11g017230	Le_specific
Solyc12g056120	Le_specific
Solyc12g100330	Le_specific
Solyc06g071310	Le_specific
Solyc09g010380	Le_specific
Solyc12g009600	Le_specific
Solyc06g051230	Le_specific
Solyc05g005560	Le_specific
Solyc04g005340	Le_specific
Solyc05g016030	Le_specific
Solyc01g088460	Le_specific
Solyc12g010980	Le_specific
Solyc10g080450	Le_specific
Solyc07g054420	Le_specific
Solyc01g096360	Le_specific
Solyc01g099900	Le_specific
Solyc08g065150	Le_specific
Solyc09g065550	Le_specific
Solyc08g008460	Le_specific
Solyc04g007970	Le_specific
Solyc08g005430	Le_specific
Solyc06g072300	Le_specific
Solyc09g090680	Le_specific
Solyc06g007760	Le_specific
Solyc06g068650	Le_specific
Solyc06g074330	Le_specific
Solyc02g068010	Le_specific
Solyc07g005570	Le_specific
Solyc05g005930	Le_specific
Solyc03g083570	Le_specific
Solyc11g064890	Le_specific
Solyc08g007010	Le_specific
Solyc12g009440	Le_specific
Solyc08g082060	Le_specific
Solyc09g092310	Le_specific
Solyc10g086020	Le_specific
Solyc02g088620	Le_specific
Solyc02g070000	Le_specific
Solyc01g101240	Le_specific
Solyc03g033540	Le_specific
Solyc10g047260	Le_specific
Solyc02g068420	Le_specific
Solyc02g069400	Le_specific
Solyc05g055440	Le_specific
Solyc05g018500	Le_specific
Solyc05g007910	Le_specific
Solyc07g017800	Le_specific
Solyc06g051360	Le_specific
Solyc09g074930	Le_specific
Solyc03g119690	Le_specific
Solyc11g068750	Le_specific
Solyc04g074350	Le_specific
Solyc05g053490	Le_specific
Solyc01g010000	Le_specific
Solyc04g074290	Le_specific
Solyc03g031920	Le_specific
Solyc07g063960	Le_specific
Solyc07g066120	Le_specific
Solyc06g082070	Le_specific
Solyc09g091050	Le_specific
Solyc05g056500	Le_specific
Solyc12g044330	Le_specific
Solyc02g071860	Le_specific
Solyc03g025450	Le_specific
Solyc04g078750	Le_specific
Solyc06g060675	Le_specific
Solyc03g113350	Le_specific
Solyc06g082100	Le_specific
Solyc09g074940	Le_specific
Solyc01g087540	Le_specific
Solyc08g066770	Le_specific
Solyc04g009610	Le_specific
Solyc05g050500	Le_specific
Solyc02g087000	Le_specific
Solyc09g011600	Le_specific
Solyc07g066350	Le_specific
Solyc06g011450	Le_specific
Solyc12g099550	Le_specific
Solyc02g080410	Le_specific
Solyc02g069100	Le_specific
Solyc03g114060	Le_specific
Solyc02g089930	Le_specific
Solyc04g072220	Le_specific
Solyc09g014250	Le_specific
Solyc03g019650	Le_specific
Solyc12g099990	Le_specific
Solyc05g051290	Le_specific
Solyc02g076690	Le_specific
Solyc06g072120	Le_specific
Solyc12g008510	Le_specific
Solyc09g010850	Le_specific
Solyc05g011920	Le_specific
Solyc09g090330	Le_specific
Solyc07g047890	Le_specific
Solyc02g068050	Le_specific
Solyc12g098700	Le_specific
Solyc07g005950	Le_specific
Solyc03g006060	Le_specific
Solyc07g006530	Le_specific
Solyc01g009565	Le_specific
Solyc09g083210	Le_specific
Solyc03g006250	Le_specific
Solyc06g060300	Le_specific
Solyc05g010660	Le_specific
Solyc01g009080	Le_specific
Solyc08g083080	Le_specific
Solyc09g007240	Le_specific
Solyc11g011770	Le_specific
Solyc04g081750	Le_specific
Solyc06g066080	Le_specific
Solyc07g006050	Le_specific
Solyc02g080040	Le_specific
Solyc07g008800	Le_specific
Solyc01g006130	Le_specific
Solyc01g111290	Le_specific
Solyc04g015480	Le_specific
Solyc01g087850	Le_specific
Solyc12g038360	Le_specific
Solyc02g004007	Le_specific
Solyc05g009100	Le_specific
Solyc09g075670	Le_specific
Solyc01g006400	Le_specific
Solyc11g072830	Le_specific
Solyc02g068730	Le_specific
Solyc04g009770	Le_specific
Solyc07g017220	Le_specific
Solyc02g068440	Le_specific
Solyc05g009530	Le_specific
Solyc03g120720	Le_specific
Solyc02g080440	Le_specific
Solyc01g007250	Le_specific
Solyc01g111350	Le_specific
Solyc09g042250	Le_specific
Solyc09g090740	Le_specific
Solyc01g108080	Le_specific
Solyc09g011340	Le_specific
Solyc10g006150	Le_specific
Solyc09g092530	Le_specific
Solyc01g087190	Le_specific
Solyc09g008155	Le_specific
Solyc10g005610	Le_specific
Solyc06g009970	Le_specific
Solyc11g017470	Le_specific
Solyc03g007560	Le_specific
Solyc07g007310	Le_specific
Solyc01g073650	Le_specific
Solyc03g120170	Le_specific
Solyc07g049410	Le_specific
Solyc01g110530	Le_specific
Solyc03g007010	Le_specific
Solyc01g059860	Le_specific
Solyc01g096190	Le_specific
Solyc01g096050	Le_specific
Solyc07g054680	Le_specific
Solyc03g120140	Le_specific
Solyc11g011440	Le_specific
Solyc05g009800	Le_specific
Solyc10g047320	Le_specific
Solyc03g123370	Le_specific
Solyc12g009560	Le_specific
Solyc12g099110	Le_specific
Solyc04g080380	Le_specific
Solyc08g083250	Le_specific
Solyc03g093170	Le_specific
Solyc01g095570	Le_specific
Solyc12g088920	Le_specific
Solyc10g084430	Le_specific
Solyc08g007180	Le_specific
Solyc10g078630	Le_specific
Solyc01g080910	Le_specific
Solyc02g036460	Le_specific
Solyc02g076840	Le_specific
Solyc04g081950	Le_specific
Solyc02g081410	Le_specific
Solyc01g099770	Le_specific
Solyc05g006940	Le_specific
Solyc07g032710	Le_specific
Solyc02g093140	Le_specific
Solyc08g008270	Le_specific
Solyc03g062650	Le_specific
Solyc06g053400	Le_specific
Solyc02g079380	Le_specific
Solyc02g085730	Le_specific
[truncated: 8,872 more rows]

## Sheet: Leaf-VC
geneId	diff_peak
Solyc11g008540	Le_specific
Solyc11g008530	Le_specific
Solyc01g111400	Le_specific
Solyc03g093140	Le_specific
Solyc04g015750	Le_specific
Solyc02g085340	Le_specific
Solyc11g069700	Le_specific
Solyc02g070940	Le_specific
Solyc09g098510	Le_specific
Solyc08g081190	Le_specific
Solyc03g005770	Le_specific
Solyc01g103780	Le_specific
Solyc01g100200	Le_specific
Solyc02g069290	Le_specific
Solyc12g011450	Le_specific
Solyc07g043130	Le_specific
Solyc06g074120	Le_specific
Solyc07g044860	Le_specific
Solyc12g099930	Le_specific
Solyc06g082010	Le_specific
Solyc06g009290	Le_specific
Solyc11g010380	Le_specific
Solyc10g077040	Le_specific
Solyc01g090950	Le_specific
Solyc01g105050	Le_specific
Solyc05g007140	Le_specific
Solyc01g091530	Le_specific
Solyc08g076930	Le_specific
Solyc10g006330	Le_specific
Solyc02g071020	Le_specific
Solyc01g096810	Le_specific
Solyc07g053630	Le_specific
Solyc04g051510	Le_specific
Solyc09g092380	Le_specific
Solyc04g009180	Le_specific
Solyc08g006470	Le_specific
Solyc02g077090	Le_specific
Solyc04g074520	Le_specific
Solyc06g063370	Le_specific
Solyc02g091840	Le_specific
Solyc05g014470	Le_specific
Solyc11g010270	Le_specific
Solyc02g077630	Le_specific
Solyc01g028860	Le_specific
Solyc01g068100	Le_specific
Solyc07g055060	Le_specific
Solyc11g011260	Le_specific
Solyc03g115000	Le_specific
Solyc12g006380	Le_specific
Solyc07g043160	Le_specific
Solyc03g121880	Le_specific
Solyc07g062730	Le_specific
Solyc08g082610	Le_specific
Solyc01g095430	Le_specific
Solyc06g076850	Le_specific
Solyc03g114450	Le_specific
Solyc02g088800	Le_specific
Solyc02g083810	Le_specific
Solyc02g068080	Le_specific
Solyc03g005760	Le_specific
Solyc04g081260	Le_specific
Solyc10g006230	Le_specific
Solyc04g079420	Le_specific
Solyc01g090270	Le_specific
Solyc11g007660	Le_specific
Solyc08g077210	Le_specific
Solyc06g071100	Le_specific
Solyc10g018300	Le_specific
Solyc02g092470	Le_specific
Solyc10g005960	Le_specific
Solyc06g073320	Le_specific
Solyc02g088270	Le_specific
Solyc12g006050	Le_specific
Solyc02g086350	Le_specific
Solyc07g047850	Le_specific
Solyc09g014300	Le_specific
Solyc07g049610	Le_specific
Solyc02g087430	Le_specific
Solyc07g006630	Le_specific
Solyc02g086730	Le_specific
Solyc09g014520	Le_specific
Solyc08g076150	Le_specific
Solyc06g063190	Le_specific
Solyc07g049390	Le_specific
Solyc04g016230	Le_specific
Solyc05g009310	Le_specific
Solyc04g051800	Le_specific
Solyc01g007070	Le_specific
Solyc02g067310	Le_specific
Solyc06g060230	Le_specific
Solyc06g036170	Le_specific
Solyc08g077530	Le_specific
Solyc01g096620	Le_specific
Solyc02g083820	Le_specific
Solyc12g056980	Le_specific
Solyc03g116320	Le_specific
Solyc03g119540	Le_specific
Solyc08g078020	Le_specific
Solyc06g073720	Le_specific
Solyc10g009410	Le_specific
Solyc10g044520	Le_specific
Solyc03g113870	Le_specific
Solyc06g084020	Le_specific
Solyc04g007210	Le_specific
Solyc12g005630	Le_specific
Solyc03g078640	Le_specific
Solyc07g007120	Le_specific
Solyc07g054210	Le_specific
Solyc02g072150	Le_specific
Solyc04g009030	Le_specific
Solyc03g117950	Le_specific
Solyc08g080380	Le_specific
Solyc07g007620	Le_specific
Solyc04g008740	Le_specific
Solyc04g078840	Le_specific
Solyc04g076030	Le_specific
Solyc09g065380	Le_specific
Solyc11g065830	Le_specific
Solyc10g079130	Le_specific
Solyc01g067890	Le_specific
Solyc04g077610	Le_specific
Solyc03g115610	Le_specific
Solyc10g050920	Le_specific
Solyc04g054910	Le_specific
Solyc10g079755	Le_specific
Solyc01g006820	Le_specific
Solyc02g086440	Le_specific
Solyc03g112370	Le_specific
Solyc08g060920	Le_specific
Solyc01g005550	Le_specific
Solyc02g086740	Le_specific
Solyc03g115920	Le_specific
Solyc02g090890	Le_specific
Solyc08g081960	Le_specific
Solyc06g071790	Le_specific
Solyc01g096370	Le_specific
Solyc07g063600	Le_specific
Solyc10g079820	Le_specific
Solyc11g066900	Le_specific
Solyc12g094640	Le_specific
Solyc05g056300	Le_specific
Solyc06g073450	Le_specific
Solyc05g009680	Le_specific
Solyc04g008570	Le_specific
Solyc05g009010	Le_specific
Solyc03g123630	Le_specific
Solyc06g071810	Le_specific
Solyc01g104050	Le_specific
Solyc09g089690	Le_specific
Solyc12g094620	Le_specific
Solyc01g087800	Le_specific
Solyc10g055655	Le_specific
Solyc05g050120	Le_specific
Solyc04g064580	Le_specific
Solyc05g054830	Le_specific
Solyc01g080020	Le_specific
Solyc12g010900	Le_specific
Solyc02g069450	Le_specific
Solyc12g056220	Le_specific
Solyc02g082140	Le_specific
Solyc01g108570	Le_specific
Solyc01g107350	Le_specific
Solyc08g013670	Le_specific
Solyc01g008850	Le_specific
Solyc04g081550	Le_specific
Solyc08g005050	Le_specific
Solyc03g113190	Le_specific
Solyc03g082960	Le_specific
Solyc03g097920	Le_specific
Solyc04g057930	Le_specific
Solyc04g005550	Le_specific
Solyc11g012700	Le_specific
Solyc11g012850	Le_specific
Solyc05g054860	Le_specific
Solyc06g075610	Le_specific
Solyc03g025270	Le_specific
Solyc01g080280	Le_specific
Solyc02g092790	Le_specific
Solyc04g082250	Le_specific
Solyc02g080530	Le_specific
Solyc12g096680	Le_specific
Solyc10g050890	Le_specific
Solyc07g053220	Le_specific
Solyc09g063130	Le_specific
Solyc08g060810	Le_specific
Solyc06g082910	Le_specific
Solyc01g096050	Le_specific
Solyc09g005260	Le_specific
Solyc11g051160	Le_specific
Solyc01g111200	Le_specific
Solyc03g119130	Le_specific
Solyc11g012060	Le_specific
Solyc01g107820	Le_specific
Solyc02g090070	Le_specific
Solyc05g054400	Le_specific
Solyc02g083760	Le_specific
Solyc10g086580	Le_specific
Solyc09g075750	Le_specific
Solyc01g097260	Le_specific
Solyc11g012290	Le_specific
Solyc06g076480	Le_specific
Solyc02g071160	Le_specific
Solyc04g024960	Le_specific
Solyc05g012380	Le_specific
Solyc03g123830	Le_specific
Solyc01g079880	Le_specific
Solyc05g007830	Le_specific
Solyc06g062990	Le_specific
Solyc02g078170	Le_specific
Solyc01g097770	Le_specific
Solyc10g008980	Le_specific
Solyc12g089160	Le_specific
Solyc08g080180	Le_specific
Solyc02g079170	Le_specific
Solyc01g111630	Le_specific
Solyc02g070970	Le_specific
Solyc07g005440	Le_specific
Solyc01g095700	Le_specific
Solyc09g063010	Le_specific
Solyc06g072460	Le_specific
Solyc03g113270	Le_specific
Solyc11g017270	Le_specific
Solyc01g086870	Le_specific
Solyc03g005470	Le_specific
Solyc09g098290	Le_specific
Solyc06g062550	Le_specific
Solyc12g008500	Le_specific
Solyc05g025600	Le_specific
Solyc11g010190	Le_specific
Solyc12g014040	Le_specific
Solyc02g082760	Le_specific
Solyc08g066600	Le_specific
Solyc06g066000	Le_specific
Solyc12g042600	Le_specific
Solyc04g079830	Le_specific
Solyc08g079870	Le_specific
Solyc12g099650	Le_specific
Solyc02g067460	Le_specific
Solyc06g065190	Le_specific
Solyc12g015880	Le_specific
Solyc01g080130	Le_specific
Solyc09g011840	Le_specific
Solyc09g010020	Le_specific
Solyc02g093620	Le_specific
Solyc11g006060	Le_specific
Solyc07g053140	Le_specific
Solyc02g083110	Le_specific
Solyc11g009000	Le_specific
Solyc08g006530	Le_specific
Solyc12g056510	Le_specific
Solyc09g074520	Le_specific
Solyc02g092860	Le_specific
Solyc09g008240	Le_specific
Solyc09g074560	Le_specific
Solyc08g079540	Le_specific
Solyc12g013900	Le_specific
Solyc11g010810	Le_specific
Solyc03g119140	Le_specific
Solyc10g085460	Le_specific
Solyc06g073730	Le_specific
Solyc09g090570	Le_specific
Solyc03g112700	Le_specific
Solyc02g092700	Le_specific
Solyc01g086650	Le_specific
Solyc05g012110	Le_specific
Solyc03g121890	Le_specific
Solyc03g117680	Le_specific
Solyc06g005060	Le_specific
Solyc03g111800	Le_specific
Solyc12g009930	Le_specific
Solyc09g090030	Le_specific
Solyc04g076820	Le_specific
Solyc02g069260	Le_specific
Solyc11g010470	Le_specific
Solyc09g089640	Le_specific
Solyc04g054190	Le_specific
Solyc04g064550	Le_specific
Solyc04g005540	Le_specific
Solyc08g014570	Le_specific
Solyc02g036350	Le_specific
Solyc03g033840	Le_specific
Solyc05g008990	Le_specific
Solyc02g081190	Le_specific
Solyc08g075490	Le_specific
Solyc09g091990	Le_specific
Solyc04g009540	Le_specific
Solyc06g074530	Le_specific
Solyc10g079070	Le_specific
Solyc03g115980	Le_specific
Solyc01g107780	Le_specific
Solyc04g040190	Le_specific
Solyc12g098600	Le_specific
Solyc01g005330	Le_specific
Solyc08g078060	Le_specific
Solyc02g078210	Le_specific
Solyc01g111290	Le_specific
Solyc03g005180	Le_specific
Solyc02g089940	Le_specific
Solyc05g018060	Le_specific
Solyc06g068870	Le_specific
Solyc02g081810	Le_specific
Solyc01g068490	Le_specific
Solyc12g096550	Le_specific
Solyc04g007950	Le_specific
Solyc12g099900	Le_specific
Solyc04g076380	Le_specific
Solyc04g081970	Le_specific
Solyc06g053910	Le_specific
Solyc12g009070	Le_specific
Solyc04g009260	Le_specific
Solyc04g007870	Le_specific
Solyc08g081170	Le_specific
Solyc08g005010	Le_specific
Solyc11g008010	Le_specific
Solyc07g065680	Le_specific
Solyc09g091660	Le_specific
Solyc11g006040	Le_specific
Solyc02g082120	Le_specific
Solyc01g010640	Le_specific
Solyc11g005630	Le_specific
Solyc01g087750	Le_specific
Solyc07g053410	Le_specific
Solyc03g119690	Le_specific
Solyc03g118970	Le_specific
Solyc04g008310	Le_specific
Solyc09g009680	Le_specific
Solyc06g083680	Le_specific
Solyc03g044100	Le_specific
Solyc06g072330	Le_specific
Solyc12g057040	Le_specific
Solyc07g043480	Le_specific
Solyc10g051020	Le_specific
Solyc03g083400	Le_specific
Solyc12g011280	Le_specific
Solyc06g075180	Le_specific
Solyc09g065910	Le_specific
Solyc07g055200	Le_specific
Solyc11g020100	Le_specific
Solyc08g065140	Le_specific
Solyc01g095670	Le_specific
Solyc07g049290	Le_specific
Solyc02g079430	Le_specific
Solyc03g080060	Le_specific
Solyc06g073290	Le_specific
Solyc09g008940	Le_specific
Solyc04g056580	Le_specific
Solyc07g054080	Le_specific
Solyc03g111670	Le_specific
Solyc04g074410	Le_specific
Solyc06g071210	Le_specific
Solyc06g009420	Le_specific
Solyc12g008960	Le_specific
Solyc06g076770	Le_specific
Solyc07g006370	Le_specific
Solyc01g086920	Le_specific
Solyc06g059760	Le_specific
Solyc11g068950	Le_specific
Solyc12g098310	Le_specific
Solyc08g077880	Le_specific
Solyc04g078610	Le_specific
Solyc12g096500	Le_specific
Solyc08g006930	Le_specific
Solyc02g090190	Le_specific
Solyc01g107460	Le_specific
Solyc03g096840	Le_specific
Solyc10g006890	Le_specific
Solyc07g008540	Le_specific
Solyc03g119740	Le_specific
Solyc03g097740	Le_specific
Solyc04g077140	Le_specific
Solyc05g012790	Le_specific
Solyc01g106500	Le_specific
Solyc02g064940	Le_specific
Solyc10g084640	Le_specific
Solyc07g053290	Le_specific
Solyc12g006140	Le_specific
Solyc07g056420	Le_specific
Solyc02g067890	Le_specific
Solyc07g053640	Le_specific
Solyc03g095510	Le_specific
Solyc03g006050	Le_specific
Solyc02g081850	Le_specific
Solyc01g111660	Le_specific
Solyc08g076160	Le_specific
Solyc08g076860	Le_specific
Solyc01g110630	Le_specific
Solyc05g009820	Le_specific
Solyc09g091010	Le_specific
Solyc03g097370	Le_specific
Solyc12g096020	Le_specific
Solyc12g014010	Le_specific
Solyc06g049040	Le_specific
Solyc10g084330	Le_specific
Solyc10g083690	Le_specific
Solyc03g119040	Le_specific
Solyc01g080080	Le_specific
Solyc05g009460	Le_specific
Solyc05g052550	Le_specific
Solyc07g054500	Le_specific
Solyc10g086220	Le_specific
Solyc04g007015	Le_specific
Solyc06g005710	Le_specific
Solyc06g068980	Le_specific
Solyc06g009370	Le_specific
Solyc08g075680	Le_specific
Solyc08g080630	Le_specific
Solyc05g052750	Le_specific
Solyc07g056570	Le_specific
Solyc06g063070	Le_specific
Solyc03g111170	Le_specific
Solyc01g098760	Le_specific
Solyc02g071010	Le_specific
Solyc01g110190	Le_specific
Solyc09g074270	Le_specific
Solyc02g086910	Le_specific
Solyc12g007110	Le_specific
Solyc03g114150	Le_specific
Solyc08g078800	Le_specific
Solyc10g079120	Le_specific
Solyc06g068460	Le_specific
Solyc04g150161	Le_specific
Solyc10g080600	Le_specific
Solyc03g119110	Le_specific
Solyc06g073260	Le_specific
Solyc05g056050	Le_specific
Solyc01g087170	Le_specific
Solyc04g015020	Le_specific
Solyc12g009650	Le_specific
Solyc04g072900	Le_specific
Solyc06g063180	Le_specific
Solyc01g102310	Le_specific
Solyc07g047770	Le_specific
Solyc07g065710	Le_specific
Solyc06g065990	Le_specific
Solyc05g008060	Le_specific
Solyc05g051200	Le_specific
Solyc09g007810	Le_specific
Solyc01g097910	Le_specific
Solyc03g033515	Le_specific
Solyc05g006650	Le_specific
Solyc06g064940	Le_specific
Solyc03g112150	Le_specific
Solyc05g005480	Le_specific
Solyc09g010630	Le_specific
Solyc04g072640	Le_specific
Solyc11g006880	Le_specific
Solyc08g082590	Le_specific
Solyc03g114320	Le_specific
Solyc04g011630	Le_specific
Solyc09g011690	Le_specific
Solyc10g086170	Le_specific
Solyc08g074760	Le_specific
Solyc03g120500	Le_specific
Solyc06g065560	Le_specific
Solyc05g008105	Le_specific
Solyc12g042950	Le_specific
Solyc04g063240	Le_specific
Solyc02g021430	Le_specific
Solyc12g019060	Le_specific
Solyc09g005000	Le_specific
Solyc12g055840	Le_specific
Solyc06g063300	Le_specific
Solyc04g078390	Le_specific
Solyc04g076980	Le_specific
Solyc01g099840	Le_specific
Solyc02g085700	Le_specific
Solyc01g106690	Le_specific
Solyc04g011520	Le_specific
Solyc08g079510	Le_specific
Solyc10g086010	Le_specific
Solyc09g005080	Le_specific
Solyc05g052350	Le_specific
Solyc07g054220	Le_specific
Solyc06g062540	Le_specific
Solyc06g059860	Le_specific
Solyc10g080610	Le_specific
Solyc09g092500	Le_specific
Solyc02g063450	Le_specific
Solyc04g010290	Le_specific
Solyc08g080650	Le_specific
Solyc07g045440	Le_specific
Solyc02g063150	Le_specific
Solyc11g012440	Le_specific
Solyc04g080230	Le_specific
Solyc07g006890	Le_specific
Solyc02g086860	Le_specific
Solyc05g006070	Le_specific
Solyc06g082060	Le_specific
Solyc09g011360	Le_specific
Solyc01g008140	Le_specific
Solyc08g076060	Le_specific
Solyc08g066070	Le_specific
Solyc09g075280	Le_specific
Solyc01g095620	Le_specific
Solyc04g077390	Le_specific
Solyc02g085830	Le_specific
Solyc04g077270	Le_specific
Solyc09g042740	Le_specific
Solyc11g011850	Le_specific
Solyc08g079420	Le_specific
Solyc11g008910	Le_specific
Solyc04g056270	Le_specific
Solyc01g005760	Le_specific
Solyc07g005540	Le_specific
Solyc03g121460	Le_specific
Solyc08g048430	Le_specific
Solyc01g111930	Le_specific
Solyc07g043580	Le_specific
Solyc01g006720	Le_specific
Solyc07g007220	Le_specific
Solyc02g093150	Le_specific
Solyc02g081170	Le_specific
Solyc09g075430	Le_specific
Solyc04g057980	Le_specific
Solyc09g075910	Le_specific
Solyc12g010910	Le_specific
Solyc09g018890	Le_specific
Solyc02g079200	Le_specific
Solyc03g113430	Le_specific
Solyc07g056140	Le_specific
Solyc06g075340	Le_specific
Solyc10g084430	Le_specific
Solyc05g052600	Le_specific
Solyc09g089730	Le_specific
Solyc03g123490	Le_specific
Solyc05g005560	Le_specific
Solyc03g096780	Le_specific
Solyc11g069990	Le_specific
Solyc07g017610	Le_specific
Solyc01g087890	Le_specific
Solyc02g079570	Le_specific
Solyc01g097840	Le_specific
Solyc09g075420	Le_specific
Solyc09g089930	Le_specific
Solyc08g080120	Le_specific
Solyc11g006000	Le_specific
Solyc03g120510	Le_specific
Solyc10g055800	Le_specific
Solyc01g109780	Le_specific
Solyc08g077370	Le_specific
Solyc11g069430	Le_specific
Solyc06g074820	Le_specific
Solyc09g090140	Le_specific
Solyc01g091630	Le_specific
Solyc04g017750	Le_specific
Solyc06g072040	Le_specific
Solyc10g086240	Le_specific
Solyc09g083150	Le_specific
Solyc04g009860	Le_specific
Solyc10g078310	Le_specific
Solyc11g072740	Le_specific
Solyc03g117870	Le_specific
Solyc08g062650	Le_specific
Solyc06g035970	Le_specific
Solyc03g078490	Le_specific
Solyc05g009470	Le_specific
Solyc12g088870	Le_specific
Solyc04g079980	Le_specific
Solyc07g066010	Le_specific
Solyc06g066370	Le_specific
Solyc05g054080	Le_specific
Solyc01g096720	Le_specific
Solyc06g008040	Le_specific
Solyc04g064520	Le_specific
Solyc12g095830	Le_specific
Solyc08g078190	Le_specific
Solyc02g081150	Le_specific
Solyc02g087400	Le_specific
Solyc01g094570	Le_specific
Solyc12g088400	Le_specific
Solyc02g067320	Le_specific
Solyc05g052040	Le_specific
Solyc08g065150	Le_specific
Solyc06g049050	Le_specific
Solyc11g011020	Le_specific
Solyc10g055410	Le_specific
Solyc01g104580	Le_specific
Solyc10g008520	Le_specific
Solyc03g117890	Le_specific
Solyc12g009020	Le_specific
Solyc06g082590	Le_specific
Solyc08g068200	Le_specific
Solyc01g007220	Le_specific
Solyc06g060340	Le_specific
Solyc08g082400	Le_specific
Solyc07g066310	Le_specific
Solyc10g083520	Le_specific
Solyc02g090160	Le_specific
Solyc02g062940	Le_specific
Solyc08g081160	Le_specific
Solyc06g053140	Le_specific
Solyc11g066670	Le_specific
Solyc05g012890	Le_specific
Solyc07g052980	Le_specific
Solyc08g079900	Le_specific
Solyc05g007680	Le_specific
Solyc08g078950	Le_specific
Solyc08g065940	Le_specific
Solyc02g085950	Le_specific
Solyc05g008950	Le_specific
Solyc01g091740	Le_specific
Solyc01g096240	Le_specific
Solyc06g076400	Le_specific
Solyc02g077080	Le_specific
Solyc01g091520	Le_specific
Solyc05g017990	Le_specific
Solyc03g078400	Le_specific
Solyc09g010440	Le_specific
Solyc09g011590	Le_specific
Solyc06g053840	Le_specific
Solyc10g150142	Le_specific
Solyc10g005110	Le_specific
Solyc05g008980	Le_specific
Solyc06g048630	Le_specific
Solyc02g085760	Le_specific
Solyc10g011810	Le_specific
Solyc01g005530	Le_specific
Solyc11g011190	Le_specific
Solyc03g007460	Le_specific
Solyc07g045100	Le_specific
Solyc04g007120	Le_specific
Solyc07g006770	Le_specific
Solyc10g086420	Le_specific
Solyc10g077130	Le_specific
Solyc03g034220	Le_specific
Solyc04g014530	Le_specific
Solyc05g007470	Le_specific
Solyc08g078820	Le_specific
Solyc03g119530	Le_specific
Solyc02g079740	Le_specific
Solyc09g082980	Le_specific
Solyc09g082170	Le_specific
Solyc02g065610	Le_specific
Solyc01g104950	Le_specific
Solyc06g076360	Le_specific
Solyc02g089900	Le_specific
Solyc01g090670	Le_specific
Solyc03g115070	Le_specific
Solyc10g078590	Le_specific
Solyc08g067670	Le_specific
Solyc08g075520	Le_specific
Solyc01g087820	Le_specific
Solyc10g055810	Le_specific
Solyc04g040160	Le_specific
Solyc03g094177	Le_specific
Solyc02g089640	Le_specific
Solyc01g067020	Le_specific
Solyc01g099770	Le_specific
Solyc11g018510	Le_specific
Solyc07g052400	Le_specific
Solyc11g006590	Le_specific
Solyc12g057000	Le_specific
Solyc05g009790	Le_specific
Solyc01g098640	Le_specific
Solyc03g119960	Le_specific
Solyc07g061790	Le_specific
Solyc07g062680	Le_specific
Solyc12g006920	Le_specific
Solyc04g054915	Le_specific
Solyc01g094040	Le_specific
Solyc04g014680	Le_specific
Solyc10g085030	Le_specific
Solyc03g026330	Le_specific
Solyc06g071280	Le_specific
Solyc05g006030	Le_specific
Solyc09g007910	Le_specific
Solyc10g075160	Le_specific
Solyc01g081060	Le_specific
Solyc03g111700	Le_specific
Solyc04g009800	Le_specific
Solyc02g092920	Le_specific
Solyc01g080200	Le_specific
Solyc09g090960	Le_specific
Solyc09g074280	Le_specific
Solyc06g068450	Le_specific
Solyc11g069650	Le_specific
Solyc10g081510	Le_specific
Solyc01g005560	Le_specific
Solyc02g062140	Le_specific
Solyc02g068820	Le_specific
Solyc02g080410	Le_specific
Solyc01g006870	Le_specific
Solyc06g062670	Le_specific
Solyc09g008600	Le_specific
Solyc07g066260	Le_specific
Solyc03g112060	Le_specific
Solyc08g007375	Le_specific
Solyc05g007120	Le_specific
Solyc08g008170	Le_specific
Solyc04g074180	Le_specific
Solyc11g027880	Le_specific
Solyc04g071930	Le_specific
Solyc05g008530	Le_specific
Solyc06g076750	Le_specific
Solyc02g092560	Le_specific
Solyc08g077190	Le_specific
Solyc03g112820	Le_specific
Solyc09g007920	Le_specific
Solyc05g054540	Le_specific
Solyc08g082010	Le_specific
Solyc07g062500	Le_specific
Solyc09g090330	Le_specific
Solyc01g094460	Le_specific
Solyc07g047950	Le_specific
Solyc08g061130	Le_specific
Solyc03g112130	Le_specific
Solyc07g043620	Le_specific
Solyc12g056580	Le_specific
Solyc04g078750	Le_specific
Solyc02g065300	Le_specific
Solyc01g094830	Le_specific
Solyc04g015520	Le_specific
Solyc02g086130	Le_specific
Solyc08g008630	Le_specific
Solyc10g086560	Le_specific
Solyc03g117980	Le_specific
Solyc03g006970	Le_specific
Solyc10g150145	Le_specific
Solyc02g031830	Le_specific
Solyc07g064160	Le_specific
Solyc01g103650	Le_specific
Solyc10g083230	Le_specific
Solyc07g047800	Le_specific
Solyc04g075000	Le_specific
Solyc01g099600	Le_specific
Solyc08g062220	Le_specific
Solyc03g007530	Le_specific
Solyc07g056280	Le_specific
Solyc01g109040	Le_specific
Solyc01g006940	Le_specific
Solyc04g079900	Le_specific
Solyc09g007850	Le_specific
Solyc10g074540	Le_specific
Solyc02g081410	Le_specific
Solyc01g096470	Le_specific
Solyc04g054480	Le_specific
Solyc02g074600	Le_specific
Solyc08g077060	Le_specific
Solyc08g079790	Le_specific
Solyc02g077840	Le_specific
Solyc08g079280	Le_specific
Solyc07g009330	Le_specific
Solyc07g055290	Le_specific
Solyc03g031840	Le_specific
Solyc03g025840	Le_specific
Solyc09g012000	Le_specific
Solyc03g120470	Le_specific
Solyc02g092310	Le_specific
Solyc07g065500	Le_specific
Solyc06g073110	Le_specific
Solyc01g097790	Le_specific
Solyc07g007160	Le_specific
Solyc08g081060	Le_specific
Solyc02g078320	Le_specific
Solyc05g055990	Le_specific
Solyc01g099260	Le_specific
Solyc12g009480	Le_specific
Solyc03g115940	Le_specific
Solyc07g064580	Le_specific
Solyc04g040180	Le_specific
Solyc06g075800	Le_specific
Solyc11g070100	Le_specific
Solyc03g096670	Le_specific
Solyc03g032090	Le_specific
Solyc10g084250	Le_specific
Solyc07g007560	Le_specific
Solyc01g104590	Le_specific
Solyc11g005920	Le_specific
Solyc11g066080	Le_specific
Solyc10g085100	Le_specific
Solyc01g006020	Le_specific
Solyc08g007080	Le_specific
Solyc06g071920	Le_specific
Solyc02g086830	Le_specific
Solyc11g066680	Le_specific
Solyc01g110480	Le_specific
Solyc05g054530	Le_specific
Solyc11g017010	Le_specific
Solyc06g051130	Le_specific
Solyc02g089250	Le_specific
Solyc12g008350	Le_specific
Solyc09g010400	Le_specific
Solyc09g009940	Le_specific
Solyc08g081140	Le_specific
Solyc11g012360	Le_specific
Solyc04g014720	Le_specific
Solyc02g090100	Le_specific
Solyc02g069770	Le_specific
Solyc11g007770	Le_specific
Solyc06g083750	Le_specific
Solyc04g079100	Le_specific
Solyc04g015850	Le_specific
Solyc09g008040	Le_specific
Solyc03g062710	Le_specific
Solyc03g098340	Le_specific
Solyc04g008850	Le_specific
Solyc02g068300	Le_specific
Solyc11g013880	Le_specific
Solyc04g064790	Le_specific
Solyc08g075280	Le_specific
Solyc08g081730	Le_specific
Solyc12g045030	Le_specific
Solyc06g005940	Le_specific
Solyc05g013530	Le_specific
Solyc12g006130	Le_specific
Solyc02g067660	Le_specific
Solyc05g008200	Le_specific
Solyc03g026020	Le_specific
Solyc11g068550	Le_specific
Solyc06g074800	Le_specific
Solyc11g022450	Le_specific
Solyc10g081720	Le_specific
Solyc02g062690	Le_specific
Solyc04g015460	Le_specific
Solyc01g067680	Le_specific
Solyc04g005800	Le_specific
Solyc06g016827	Le_specific
Solyc11g010390	Le_specific
Solyc07g008250	Le_specific
Solyc04g014810	Le_specific
Solyc05g055790	Le_specific
Solyc06g061020	Le_specific
Solyc05g056570	Le_specific
Solyc02g020940	Le_specific
Solyc03g116480	Le_specific
Solyc12g088670	Le_specific
Solyc11g066280	Le_specific
Solyc03g118240	Le_specific
Solyc07g052210	Le_specific
Solyc02g083270	Le_specific
Solyc10g055650	Le_specific
Solyc03g119950	Le_specific
Solyc03g031970	Le_specific
Solyc03g115420	Le_specific
Solyc08g063040	Le_specific
Solyc07g041490	Le_specific
Solyc10g150143	Le_specific
Solyc06g036330	Le_specific
Solyc12g098570	Le_specific
Solyc02g081900	Le_specific
Solyc03g005750	Le_specific
Solyc02g038805	Le_specific
Solyc05g014640	Le_specific
Solyc07g063480	Le_specific
Solyc03g112780	Le_specific
Solyc01g088100	Le_specific
Solyc04g078090	Le_specific
Solyc12g098920	Le_specific
Solyc02g092530	Le_specific
Solyc11g072080	Le_specific
Solyc08g081830	Le_specific
Solyc10g085150	Le_specific
Solyc10g079560	Le_specific
Solyc06g051360	Le_specific
Solyc04g008210	Le_specific
Solyc07g006680	Le_specific
Solyc01g099900	Le_specific
Solyc11g030600	Le_specific
Solyc12g088760	Le_specific
Solyc07g062190	Le_specific
Solyc05g014550	Le_specific
Solyc07g066100	Le_specific
Solyc09g007190	Le_specific
Solyc10g085710	Le_specific
Solyc10g081590	Le_specific
Solyc02g081160	Le_specific
Solyc03g113420	Le_specific
Solyc03g078300	Le_specific
Solyc06g076490	Le_specific
Solyc06g005160	Le_specific
Solyc04g017690	Le_specific
Solyc07g005760	Le_specific
Solyc06g005170	Le_specific
Solyc12g007070	Le_specific
Solyc05g055440	Le_specific
Solyc06g062560	Le_specific
Solyc09g057580	Le_specific
Solyc12g006970	Le_specific
Solyc04g008050	Le_specific
Solyc04g074220	Le_specific
Solyc07g007330	Le_specific
Solyc06g074790	Le_specific
Solyc01g006200	Le_specific
Solyc04g063380	Le_specific
Solyc05g053890	Le_specific
Solyc05g051240	Le_specific
Solyc09g010660	Le_specific
Solyc03g083060	Le_specific
Solyc03g118510	Le_specific
Solyc12g096770	Le_specific
Solyc09g065200	Le_specific
Solyc02g068350	Le_specific
Solyc08g076520	Le_specific
Solyc01g080070	Le_specific
Solyc06g050340	Le_specific
Solyc09g083390	Le_specific
Solyc05g050280	Le_specific
Solyc01g105410	Le_specific
Solyc10g085830	Le_specific
Solyc09g065330	Le_specific
Solyc12g100120	Le_specific
Solyc01g087840	Le_specific
Solyc05g008230	Le_specific
Solyc03g082560	Le_specific
Solyc07g055120	Le_specific
Solyc02g092160	Le_specific
Solyc12g009875	Le_specific
Solyc11g066890	Le_specific
Solyc01g101240	Le_specific
Solyc01g096040	Le_specific
Solyc11g066850	Le_specific
Solyc01g008230	Le_specific
Solyc10g008740	Le_specific
Solyc11g006180	Le_specific
Solyc07g039340	Le_specific
Solyc07g049550	Le_specific
Solyc11g010760	Le_specific
Solyc04g005100	Le_specific
Solyc02g085870	Le_specific
Solyc03g062720	Le_specific
Solyc07g053540	Le_specific
Solyc03g082620	Le_specific
Solyc09g007770	Le_specific
Solyc07g065260	Le_specific
Solyc09g089850	Le_specific
Solyc01g007810	Le_specific
Solyc02g087760	Le_specific
Solyc11g011960	Le_specific
Solyc12g088390	Le_specific
Solyc04g082150	Le_specific
Solyc04g079400	Le_specific
Solyc10g054910	Le_specific
Solyc02g078670	Le_specific
Solyc03g032060	Le_specific
Solyc10g083720	Le_specific
Solyc09g092390	Le_specific
Solyc01g111730	Le_specific
Solyc09g010120	Le_specific
Solyc04g009420	Le_specific
Solyc05g053140	Le_specific
Solyc01g109660	Le_specific
Solyc04g009880	Le_specific
Solyc02g070380	Le_specific
Solyc07g063230	Le_specific
Solyc09g082990	Le_specific
Solyc03g007775	Le_specific
Solyc10g007300	Le_specific
Solyc03g006300	Le_specific
Solyc12g019000	Le_specific
Solyc07g024000	Le_specific
Solyc11g066500	Le_specific
Solyc01g102470	Le_specific
Solyc11g039740	Le_specific
Solyc03g059180	Le_specific
Solyc06g008220	Le_specific
Solyc04g077510	Le_specific
Solyc04g009630	Le_specific
Solyc10g006900	Le_specific
Solyc01g009430	Le_specific
Solyc01g008960	Le_specific
Solyc01g094410	Le_specific
Solyc07g006540	Le_specific
Solyc09g074940	Le_specific
Solyc11g013890	Le_specific
Solyc03g113300	Le_specific
Solyc05g006770	Le_specific
Solyc01g088170	Le_specific
Solyc04g016200	Le_specific
Solyc05g054580	Le_specific
Solyc02g080500	Le_specific
Solyc02g068150	Le_specific
Solyc01g108630	Le_specific
Solyc08g006350	Le_specific
Solyc12g099740	Le_specific
Solyc02g088230	Le_specific
Solyc07g052220	Le_specific
Solyc05g007240	Le_specific
Solyc11g010330	Le_specific
Solyc09g074610	Le_specific
Solyc05g052300	Le_specific
Solyc01g108300	Le_specific
Solyc02g085730	Le_specific
Solyc04g008290	Le_specific
Solyc10g076890	Le_specific
Solyc11g069330	Le_specific
Solyc02g004007	Le_specific
Solyc05g007480	Le_specific
Solyc06g076970	Le_specific
Solyc05g015050	Le_specific
Solyc09g011830	Le_specific
Solyc12g096030	Le_specific
Solyc09g083210	Le_specific
Solyc02g080510	Le_specific
Solyc01g010440	Le_specific
Solyc07g048040	Le_specific
Solyc07g063190	Le_specific
Solyc02g071520	Le_specific
Solyc05g017970	Le_specific
Solyc03g025950	Le_specific
Solyc12g013620	Le_specific
Solyc09g005860	Le_specific
Solyc06g071180	Le_specific
Solyc09g009650	Le_specific
Solyc09g098030	Le_specific
Solyc04g026100	Le_specific
Solyc11g064750	Le_specific
Solyc05g009800	Le_specific
Solyc06g073090	Le_specific
Solyc03g112200	Le_specific
Solyc11g072190	Le_specific
Solyc01g095300	Le_specific
Solyc01g086640	Le_specific
Solyc02g093630	Le_specific
Solyc12g010130	Le_specific
Solyc10g009420	Le_specific
Solyc01g110580	Le_specific
Solyc05g056250	Le_specific
Solyc12g019550	Le_specific
Solyc05g013380	Le_specific
Solyc10g081930	Le_specific
Solyc02g088760	Le_specific
Solyc08g066210	Le_specific
Solyc07g042190	Le_specific
Solyc12g056830	Le_specific
Solyc01g010000	Le_specific
Solyc04g072630	Le_specific
Solyc12g098440	Le_specific
Solyc07g066610	Le_specific
Solyc06g076610	Le_specific
Solyc08g083060	Le_specific
Solyc02g069310	Le_specific
Solyc08g082755	Le_specific
Solyc09g090060	Le_specific
Solyc10g055630	Le_specific
Solyc04g007880	Le_specific
Solyc03g120630	Le_specific
Solyc07g007820	Le_specific
Solyc12g038670	Le_specific
Solyc07g065380	Le_specific
Solyc03g079940	Le_specific
Solyc11g069470	Le_specific
Solyc02g093050	Le_specific
Solyc07g045255	Le_specific
Solyc06g059800	Le_specific
Solyc11g065120	Le_specific
Solyc03g019780	Le_specific
Solyc03g093400	Le_specific
Solyc01g092950	Le_specific
Solyc01g067010	Le_specific
Solyc07g005520	Le_specific
Solyc01g106000	Le_specific
Solyc08g080360	Le_specific
Solyc02g086260	Le_specific
Solyc05g007050	Le_specific
Solyc01g096660	Le_specific
Solyc01g105370	Le_specific
Solyc02g088470	Le_specific
Solyc04g079680	Le_specific
Solyc05g012140	Le_specific
Solyc02g071260	Le_specific
Solyc08g068850	Le_specific
Solyc03g114360	Le_specific
Solyc01g111560	Le_specific
Solyc02g067680	Le_specific
Solyc09g061280	Le_specific
Solyc10g008500	Le_specific
Solyc01g006330	Le_specific
Solyc10g080360	Le_specific
Solyc06g074400	Le_specific
Solyc07g064410	Le_specific
Solyc03g114140	Le_specific
Solyc02g086890	Le_specific
Solyc02g087200	Le_specific
Solyc09g074235	Le_specific
Solyc09g098310	Le_specific
Solyc11g011240	Le_specific
Solyc10g006540	Le_specific
Solyc01g006130	Le_specific
Solyc05g007780	Le_specific
Solyc01g107250	Le_specific
Solyc02g071320	Le_specific
Solyc06g007160	Le_specific
Solyc08g006330	Le_specific
Solyc02g081400	Le_specific
Solyc04g081570	Le_specific
Solyc04g079340	Le_specific
Solyc04g005160	Le_specific
Solyc02g078230	Le_specific
Solyc02g090380	Le_specific
Solyc11g069460	Le_specific
Solyc12g014140	Le_specific
Solyc02g092360	Le_specific
Solyc01g098730	Le_specific
Solyc10g082030	Le_specific
Solyc03g095610	Le_specific
Solyc02g072090	Le_specific
Solyc03g096220	Le_specific
Solyc03g123860	Le_specific
Solyc01g080240	Le_specific
Solyc04g011550	Le_specific
Solyc04g081290	Le_specific
Solyc06g071330	Le_specific
Solyc05g009210	Le_specific
Solyc02g089680	Le_specific
Solyc04g081370	Le_specific
Solyc12g055780	Le_specific
Solyc07g006410	Le_specific
Solyc09g042770	Le_specific
Solyc02g004005	Le_specific
Solyc10g007440	Le_specific
Solyc07g053910	Le_specific
Solyc08g007770	Le_specific
Solyc03g118130	Le_specific
Solyc07g061900	Le_specific
Solyc01g100300	Le_specific
Solyc02g093290	Le_specific
Solyc09g008550	Le_specific
Solyc01g094020	Le_specific
Solyc03g119930	Le_specific
Solyc12g055740	Le_specific
Solyc04g011690	Le_specific
Solyc01g106620	Le_specific
Solyc06g070900	Le_specific
Solyc07g005950	Le_specific
Solyc10g081080	Le_specific
Solyc12g008760	Le_specific
Solyc03g114860	Le_specific
Solyc06g061240	Le_specific
Solyc12g044820	Le_specific
Solyc12g100330	Le_specific
Solyc07g064330	Le_specific
Solyc03g083280	Le_specific
Solyc11g072490	Le_specific
Solyc02g085210	Le_specific
Solyc06g069120	Le_specific
Solyc04g080360	Le_specific
Solyc02g081690	Le_specific
Solyc02g077710	Le_specific
Solyc08g007180	Le_specific
Solyc09g098520	Le_specific
Solyc01g104190	Le_specific
Solyc06g069580	Le_specific
Solyc01g087760	Le_specific
Solyc03g083020	Le_specific
Solyc02g084020	Le_specific
Solyc01g095400	Le_specific
Solyc12g096710	Le_specific
Solyc12g056950	Le_specific
Solyc11g005700	Le_specific
Solyc07g061970	Le_specific
Solyc04g079960	Le_specific
Solyc02g084390	Le_specific
Solyc11g071920	Le_specific
Solyc03g113280	Le_specific
Solyc09g011060	Le_specific
Solyc02g092430	Le_specific
Solyc03g065250	Le_specific
Solyc11g067080	Le_specific
Solyc10g009570	Le_specific
Solyc10g084370	Le_specific
Solyc09g008200	Le_specific
Solyc07g007950	Le_specific
Solyc07g005830	Le_specific
Solyc05g056230	Le_specific
Solyc10g006370	Le_specific
Solyc08g075790	Le_specific
Solyc04g016380	Le_specific
Solyc01g087810	Le_specific
Solyc07g056480	Le_specific
Solyc08g048390	Le_specific
Solyc04g064870	Le_specific
Solyc02g091240	Le_specific
Solyc03g005130	Le_specific
Solyc07g065790	Le_specific
Solyc08g077430	Le_specific
Solyc12g009600	Le_specific
Solyc01g014105	Le_specific
Solyc07g062620	Le_specific
Solyc12g098980	Le_specific
Solyc07g063130	Le_specific
Solyc06g069010	Le_specific
Solyc04g074000	Le_specific
Solyc02g089080	Le_specific
Solyc03g071620	Le_specific
Solyc08g067410	Le_specific
Solyc05g056170	Le_specific
Solyc01g104670	Le_specific
Solyc01g111320	Le_specific
Solyc02g082420	Le_specific
Solyc12g009250	Le_specific
Solyc03g078580	Le_specific
Solyc04g079640	Le_specific
Solyc01g080910	Le_specific
Solyc09g091600	Le_specific
Solyc12g013710	Le_specific
Solyc01g005080	Le_specific
Solyc07g066390	Le_specific
Solyc01g111350	Le_specific
Solyc04g015600	Le_specific
Solyc06g075620	Le_specific
Solyc04g010110	Le_specific
Solyc12g099830	Le_specific
Solyc07g040690	Le_specific
Solyc02g069230	Le_specific
Solyc10g006800	Le_specific
Solyc05g053000	Le_specific
Solyc10g078910	Le_specific
Solyc10g005050	Le_specific
Solyc11g012670	Le_specific
Solyc01g010130	Le_specific
Solyc12g099270	Le_specific
Solyc09g090410	Le_specific
Solyc01g005470	Le_specific
Solyc10g076290	Le_specific
Solyc01g080010	Le_specific
Solyc03g121660	Le_specific
Solyc04g077850	Le_specific
Solyc06g007510	Le_specific
Solyc12g096100	Le_specific
Solyc08g082250	Le_specific
Solyc09g090270	Le_specific
Solyc08g078510	Le_specific
Solyc06g060675	Le_specific
Solyc03g093180	Le_specific
Solyc08g077780	Le_specific
Solyc07g053610	Le_specific
Solyc01g094940	Le_specific
Solyc09g047930	Le_specific
Solyc07g017220	Le_specific
Solyc01g079790	Le_specific
Solyc08g079110	Le_specific
Solyc02g065070	Le_specific
Solyc09g011330	Le_specific
Solyc03g119970	Le_specific
Solyc03g120720	Le_specific
Solyc01g094750	Le_specific
Solyc09g074450	Le_specific
Solyc07g054460	Le_specific
Solyc07g062490	Le_specific
Solyc08g076030	Le_specific
Solyc11g072290	Le_specific
Solyc03g120170	Le_specific
Solyc05g005950	Le_specific
Solyc04g080450	Le_specific
Solyc11g006200	Le_specific
Solyc04g054270	Le_specific
Solyc03g118410	Le_specific
Solyc06g076590	Le_specific
Solyc05g015310	Le_specific
Solyc07g054680	Le_specific
Solyc05g018230	Le_specific
Solyc07g063750	Le_specific
Solyc01g097890	Le_specific
Solyc11g017230	Le_specific
Solyc11g012760	Le_specific
Solyc06g005850	Le_specific
Solyc02g067690	Le_specific
Solyc07g007110	Le_specific
Solyc08g082570	Le_specific
Solyc02g093690	Le_specific
Solyc05g054545	Le_specific
Solyc02g068420	Le_specific
Solyc01g095690	Le_specific
Solyc07g005400	Le_specific
Solyc01g096190	Le_specific
Solyc12g014080	Le_specific
Solyc08g076840	Le_specific
Solyc04g049450	Le_specific
Solyc11g010580	Le_specific
Solyc07g064940	Le_specific
Solyc05g050500	Le_specific
Solyc09g007870	Le_specific
Solyc11g007390	Le_specific
Solyc05g006965	Le_specific
Solyc06g066210	Le_specific
Solyc03g078370	Le_specific
Solyc01g005900	Le_specific
Solyc10g008400	Le_specific
Solyc08g079840	Le_specific
Solyc02g085580	Le_specific
Solyc01g080840	Le_specific
Solyc03g117640	Le_specific
Solyc02g088620	Le_specific
Solyc12g096000	Le_specific
Solyc04g081070	Le_specific
Solyc08g081390	Le_specific
Solyc12g089180	Le_specific
Solyc04g082260	Le_specific
Solyc03g110910	Le_specific
Solyc08g013690	Le_specific
Solyc04g049160	Le_specific
Solyc05g047590	Le_specific
Solyc11g065780	Le_specific
Solyc10g078160	Le_specific
Solyc01g006400	Le_specific
Solyc10g076540	Le_specific
Solyc02g031840	Le_specific
Solyc06g066770	Le_specific
Solyc10g005630	Le_specific
Solyc06g053660	Le_specific
Solyc02g091680	Le_specific
Solyc06g066340	Le_specific
Solyc11g008450	Le_specific
Solyc07g063460	Le_specific
Solyc05g006630	Le_specific
Solyc01g104020	Le_specific
Solyc11g005330	Le_specific
Solyc02g077650	Le_specific
Solyc11g008480	Le_specific
Solyc03g112160	Le_specific
Solyc10g081910	Le_specific
Solyc02g068050	Le_specific
Solyc02g063010	Le_specific
Solyc12g044330	Le_specific
Solyc01g102610	Le_specific
Solyc03g119440	Le_specific
Solyc04g077360	Le_specific
Solyc05g008100	Le_specific
Solyc10g083790	Le_specific
Solyc01g107200	Le_specific
Solyc02g092980	Le_specific
Solyc07g054300	Le_specific
Solyc06g076570	Le_specific
Solyc07g009440	Le_specific
Solyc02g036270	Le_specific
Solyc01g110570	Le_specific
Solyc10g006150	Le_specific
Solyc09g011030	Le_specific
Solyc09g092530	Le_specific
Solyc04g074160	Le_specific
Solyc05g016310	Le_specific
Solyc01g080540	Le_specific
Solyc01g103760	Le_specific
Solyc11g020670	Le_specific
Solyc04g079940	Le_specific
Solyc12g044260	Le_specific
Solyc10g050517	Le_specific
Solyc06g050760	Le_specific
Solyc05g013240	Le_specific
Solyc01g110270	Le_specific
Solyc06g072120	Le_specific
Solyc03g122300	Le_specific
Solyc05g041910	Le_specific
Solyc01g111830	Le_specific
Solyc09g010380	Le_specific
Solyc08g076960	Le_specific
Solyc08g060925	Le_specific
Solyc04g080290	Le_specific
Solyc07g008670	Le_specific
Solyc12g005950	Le_specific
Solyc01g088610	Le_specific
Solyc01g067400	Le_specific
Solyc05g005760	Le_specific
Solyc12g005240	Le_specific
Solyc06g084050	Le_specific
Solyc12g099000	Le_specific
Solyc06g083770	Le_specific
Solyc07g056240	Le_specific
Solyc02g070020	Le_specific
Solyc11g066040	Le_specific
Solyc12g013750	Le_specific
Solyc08g006970	Le_specific
Solyc06g008870	Le_specific
Solyc02g088530	Le_specific
Solyc02g068440	Le_specific
Solyc08g076200	Le_specific
Solyc04g064740	Le_specific
Solyc03g045070	Le_specific
Solyc01g009565	Le_specific
Solyc09g074930	Le_specific
Solyc05g011920	Le_specific
Solyc03g031680	Le_specific
Solyc01g096360	Le_specific
Solyc09g059510	Le_specific
Solyc01g105780	Le_specific
Solyc07g055100	Le_specific
Solyc11g013260	Le_specific
Solyc12g095980	Le_specific
Solyc03g113630	Le_specific
Solyc09g065640	Le_specific
Solyc10g007280	Le_specific
Solyc05g051460	Le_specific
Solyc06g007760	Le_specific
Solyc05g050340	Le_specific
Solyc12g010870	Le_specific
Solyc05g053470	Le_specific
Solyc10g045550	Le_specific
Solyc02g072080	Le_specific
Solyc09g005550	Le_specific
Solyc03g118080	Le_specific
Solyc06g054220	Le_specific
Solyc04g074300	Le_specific
Solyc12g014250	Le_specific
Solyc06g035450	Le_specific
Solyc01g108500	Le_specific
Solyc03g007010	Le_specific
Solyc01g010215	Le_specific
Solyc04g007390	Le_specific
Solyc05g056500	Le_specific
Solyc03g079930	Le_specific
Solyc03g119080	Le_specific
Solyc05g008940	Le_specific
Solyc10g009400	Le_specific
Solyc01g065530	Le_specific
Solyc04g078190	Le_specific
Solyc03g120710	Le_specific
Solyc04g007170	Le_specific
Solyc12g056940	Le_specific
Solyc05g005590	Le_specific
Solyc02g093470	Le_specific
Solyc04g080180	Le_specific
Solyc12g010030	Le_specific
Solyc08g061570	Le_specific
Solyc12g057140	Le_specific
Solyc08g076950	Le_specific
Solyc03g120670	Le_specific
Solyc05g056000	Le_specific
Solyc08g078700	Le_specific
Solyc05g009570	Le_specific
Solyc02g086220	Le_specific
Solyc02g071510	Le_specific
Solyc02g092550	Le_specific
Solyc06g074050	Le_specific
Solyc07g049560	Le_specific
Solyc05g024290	Le_specific
Solyc04g082570	Le_specific
Solyc05g056120	Le_specific
Solyc09g007750	Le_specific
Solyc02g092750	Le_specific
Solyc02g082020	Le_specific
Solyc06g069760	Le_specific
Solyc04g082660	Le_specific
Solyc12g088020	Le_specific
Solyc03g005090	Le_specific
Solyc06g053920	Le_specific
Solyc01g107650	Le_specific
Solyc02g004003	Le_specific
Solyc07g017800	Le_specific
Solyc03g026100	Le_specific
Solyc08g077480	Le_specific
Solyc08g074660	Le_specific
Solyc09g065340	Le_specific
Solyc12g055720	Le_specific
Solyc01g009080	Le_specific
Solyc04g007980	Le_specific
Solyc05g055850	Le_specific
Solyc04g074790	Le_specific
Solyc11g071800	Le_specific
Solyc04g071360	Le_specific
Solyc04g011580	Le_specific
Solyc06g053620	Le_specific
Solyc07g064950	Le_specific
Solyc07g055630	Le_specific
Solyc10g050230	Le_specific
Solyc07g062070	Le_specific
Solyc03g080050	Le_specific
Solyc10g055680	Le_specific
Solyc01g079340	Le_specific
Solyc03g025710	Le_specific
Solyc04g051660	Le_specific
Solyc02g079360	Le_specific
Solyc10g086060	Le_specific
Solyc07g054475	Le_specific
Solyc03g111150	Le_specific
Solyc04g082780	Le_specific
Solyc04g076010	Le_specific
Solyc07g045300	Le_specific
Solyc08g080830	Le_specific
Solyc04g015190	Le_specific
Solyc01g108600	Le_specific
Solyc09g007090	Le_specific
Solyc04g016180	Le_specific
Solyc02g092140	Le_specific
Solyc05g009920	Le_specific
Solyc03g031920	Le_specific
Solyc02g088490	Le_specific
Solyc05g052590	Le_specific
Solyc09g091830	Le_specific
Solyc01g097810	Le_specific
Solyc06g053400	Le_specific
Solyc01g109460	Le_specific
Solyc01g081570	Le_specific
Solyc03g117210	Le_specific
Solyc09g074260	Le_specific
Solyc03g096850	Le_specific
Solyc02g050330	Le_specific
Solyc10g081340	Le_specific
Solyc09g098110	Le_specific
Solyc02g064800	Le_specific
Solyc05g056470	Le_specific
Solyc02g077100	Le_specific
Solyc05g005930	Le_specific
Solyc06g082750	Le_specific
Solyc05g008270	Le_specific
Solyc05g008510	Le_specific
Solyc06g082070	Le_specific
Solyc11g012510	Le_specific
Solyc05g050830	Le_specific
Solyc01g104070	Le_specific
Solyc07g008900	Le_specific
Solyc10g005770	Le_specific
Solyc06g076040	Le_specific
Solyc05g054210	Le_specific
Solyc09g064270	Le_specific
Solyc12g010980	Le_specific
Solyc07g063570	Le_specific
Solyc04g064660	Le_specific
Solyc04g077780	Le_specific
Solyc04g009200	Le_specific
Solyc04g005340	Le_specific
Solyc08g080250	Le_specific
Solyc11g066400	Le_specific
Solyc03g122250	Le_specific
Solyc12g006490	Le_specific
Solyc04g054200	Le_specific
Solyc07g052290	Le_specific
Solyc06g060400	Le_specific
Solyc08g066310	Le_specific
Solyc07g045480	Le_specific
Solyc06g074440	Le_specific
Solyc02g077880	Le_specific
Solyc03g116100	Le_specific
Solyc01g090190	Le_specific
Solyc09g061930	Le_specific
Solyc03g122240	Le_specific
Solyc10g078620	Le_specific
Solyc11g069115	Le_specific
Solyc07g008800	Le_specific
Solyc05g052980	Le_specific
Solyc02g078460	Le_specific
Solyc02g068910	Le_specific
Solyc02g083610	Le_specific
Solyc04g080700	Le_specific
Solyc09g018750	Le_specific
Solyc01g099120	Le_specific
Solyc03g115665	Le_specific
Solyc09g009510	Le_specific
Solyc06g048410	Le_specific
Solyc03g123560	Le_specific
Solyc03g078815	Le_specific
Solyc07g005870	Le_specific
Solyc07g006510	Le_specific
Solyc07g045420	Le_specific
Solyc02g081430	Le_specific
Solyc03g082890	Le_specific
Solyc06g066030	Le_specific
Solyc11g064890	Le_specific
Solyc06g083190	Le_specific
Solyc03g007870	Le_specific
Solyc07g055900	Le_specific
Solyc06g009520	Le_specific
Solyc03g093150	Le_specific
Solyc03g097850	Le_specific
Solyc04g076260	Le_specific
Solyc04g071870	Le_specific
Solyc12g008540	Le_specific
Solyc12g009440	Le_specific
Solyc10g084350	Le_specific
Solyc01g010780	Le_specific
Solyc10g078340	Le_specific
Solyc03g117270	Le_specific
Solyc07g005470	Le_specific
Solyc02g091960	Le_specific
Solyc02g089540	Le_specific
Solyc12g015630	Le_specific
Solyc05g009100	Le_specific
Solyc03g025850	Le_specific
Solyc05g014275	Le_specific
Solyc10g086020	Le_specific
Solyc03g121080	Le_specific
Solyc06g009380	Le_specific
Solyc07g042990	Le_specific
Solyc06g084420	Le_specific
Solyc06g072300	Le_specific
Solyc06g051200	Le_specific
Solyc01g104030	Le_specific
Solyc09g011480	Le_specific
Solyc07g019650	Le_specific
Solyc03g098060	Le_specific
Solyc01g108490	Le_specific
Solyc04g009320	Le_specific
Solyc01g087540	Le_specific
Solyc11g010840	Le_specific
Solyc07g006520	Le_specific
Solyc06g061070	Le_specific
Solyc07g065020	Le_specific
Solyc04g007070	Le_specific
Solyc11g072830	Le_specific
Solyc02g085010	Le_specific
Solyc11g069360	Le_specific
Solyc12g099550	Le_specific
Solyc06g069770	Le_specific
Solyc06g053180	Le_specific
Solyc04g081870	Le_specific
Solyc08g076730	Le_specific
Solyc06g082140	Le_specific
Solyc07g066150	Le_specific
Solyc10g081040	Le_specific
Solyc03g112880	Le_specific
Solyc08g006760	Le_specific
Solyc03g114850	Le_specific
Solyc08g008160	Le_specific
Solyc01g005910	Le_specific
Solyc02g089330	Le_specific
Solyc01g087190	Le_specific
Solyc09g011140	Le_specific
Solyc07g043250	Le_specific
Solyc04g055050	Le_specific
Solyc01g111500	Le_specific
Solyc10g078950	Le_specific
Solyc02g032410	Le_specific
Solyc02g091640	Le_specific
Solyc01g059965	Le_specific
Solyc03g115020	Le_specific
Solyc09g014250	Le_specific
Solyc07g045540	Le_specific
Solyc05g023770	Le_specific
Solyc11g005460	Le_specific
Solyc10g085980	Le_specific
Solyc03g116710	Le_specific
Solyc06g061190	Le_specific
Solyc01g009970	Le_specific
Solyc01g079580	Le_specific
Solyc11g010100	Le_specific
Solyc07g064710	Le_specific
Solyc05g013170	Le_specific
Solyc08g079660	Le_specific
Solyc02g089090	Le_specific
Solyc12g042480	Le_specific
Solyc03g097380	Le_specific
Solyc09g092670	Le_specific
Solyc08g079700	Le_specific
Solyc06g008890	Le_specific
Solyc03g116540	Le_specific
Solyc09g007240	Le_specific
Solyc10g080390	Le_specific
Solyc06g005360	Le_specific
Solyc01g095000	Le_specific
Solyc06g071310	Le_specific
Solyc10g084770	Le_specific
Solyc01g106320	Le_specific
Solyc03g095250	Le_specific
Solyc04g074050	Le_specific
Solyc11g007580	Le_specific
Solyc08g066770	Le_specific
Solyc04g054370	Le_specific
Solyc10g081310	Le_specific
Solyc02g092220	Le_specific
Solyc08g068880	Le_specific
Solyc08g066800	Le_specific
Solyc06g072160	Le_specific
Solyc05g013670	Le_specific
Solyc01g059860	Le_specific
Solyc09g091240	Le_specific
Solyc08g005930	Le_specific
Solyc03g113350	Le_specific
Solyc01g094080	Le_specific
Solyc05g050970	Le_specific
Solyc03g116870	Le_specific
Solyc10g075040	Le_specific
Solyc01g096070	Le_specific
Solyc04g074750	Le_specific
Solyc06g069390	Le_specific
Solyc03g121400	Le_specific
Solyc02g037530	Le_specific
Solyc01g107800	Le_specific
Solyc10g078580	Le_specific
Solyc06g008030	Le_specific
Solyc11g011770	Le_specific
Solyc06g054260	Le_specific
Solyc10g080450	Le_specific
Solyc01g058190	Le_specific
Solyc02g084590	Le_specific
Solyc10g082050	Le_specific
Solyc11g006770	Le_specific
Solyc08g067830	Le_specific
Solyc09g009400	Le_specific
Solyc03g123620	Le_specific
Solyc12g014100	Le_specific
Solyc01g106820	Le_specific
Solyc05g007160	Le_specific
Solyc06g060490	Le_specific
Solyc03g112360	Le_specific
Solyc03g118890	Le_specific
Solyc09g007350	Le_specific
Solyc12g008510	Le_specific
Solyc10g084740	Le_specific
Solyc02g089260	Le_specific
Solyc02g089720	Le_specific
Solyc03g118840	Le_specific
Solyc11g064800	Le_specific
Solyc03g083570	Le_specific
Solyc04g007970	Le_specific
Solyc06g011280	Le_specific
Solyc02g030170	Le_specific
Solyc09g082210	Le_specific
Solyc10g055400	Le_specific
Solyc05g011890	Le_specific
Solyc02g080040	Le_specific
Solyc01g094500	Le_specific
Solyc10g047260	Le_specific
Solyc09g018280	Le_specific
Solyc01g079360	Le_specific
Solyc06g050360	Le_specific
Solyc04g079350	Le_specific
Solyc05g007910	Le_specific
Solyc09g082220	Le_specific
Solyc05g053210	Le_specific
Solyc02g079010	Le_specific
Solyc01g009420	Le_specific
Solyc04g049660	Le_specific
Solyc05g013480	Le_specific
Solyc05g054990	Le_specific
Solyc07g045050	Le_specific
Solyc07g021620	Le_specific
Solyc01g005380	Le_specific
Solyc06g065650	Le_specific
Solyc03g007770	Le_specific
Solyc03g121270	Le_specific
Solyc03g123700	Le_specific
Solyc01g102300	Le_specific
Solyc06g068650	Le_specific
Solyc11g072540	Le_specific
Solyc11g066840	Le_specific
Solyc09g009430	Le_specific
Solyc10g044470	Le_specific
Solyc08g082640	Le_specific
Solyc01g005830	Le_specific
Solyc07g055050	Le_specific
Solyc04g005120	Le_specific
Solyc01g102740	Le_specific
Solyc03g123920	Le_specific
Solyc06g075080	Le_specific
Solyc08g062670	Le_specific
Solyc02g078020	Le_specific
Solyc05g054410	Le_specific
Solyc03g112310	Le_specific
Solyc12g087890	Le_specific
Solyc09g009480	Le_specific
Solyc01g079430	Le_specific
Solyc01g110600	Le_specific
Solyc05g010610	Le_specific
Solyc08g066110	Le_specific
Solyc11g066020	Le_specific
Solyc12g014470	Le_specific
Solyc06g053980	Le_specific
Solyc01g104370	Le_specific
Solyc05g055940	Le_specific
Solyc05g053060	Le_specific
Solyc04g082610	Le_specific
Solyc09g011600	Le_specific
Solyc11g007490	Le_specific
Solyc02g069620	Le_specific
Solyc07g065840	Le_specific
Solyc10g081010	Le_specific
Solyc08g075990	Le_specific
Solyc02g081600	Le_specific
Solyc09g009210	Le_specific
Solyc07g044990	Le_specific
Solyc02g079770	Le_specific
Solyc04g074690	Le_specific
Solyc10g006040	Le_specific
Solyc10g008540	Le_specific
Solyc07g042550	Le_specific
Solyc02g086800	Le_specific
Solyc01g089857	Le_specific
Solyc12g010020	Le_specific
Solyc03g118290	Le_specific
Solyc01g111880	Le_specific
Solyc09g091580	Le_specific
Solyc02g077950	Le_specific
Solyc09g097780	Le_specific
Solyc02g083540	Le_specific
Solyc05g053280	Le_specific
Solyc01g080510	Le_specific
Solyc09g013110	Le_specific
Solyc12g088750	Le_specific
Solyc09g011490	Le_specific
Solyc11g020230	Le_specific
Solyc04g073950	Le_specific
Solyc02g092070	Le_specific
Solyc02g088070	Le_specific
Solyc08g078670	Le_specific
Solyc09g061680	Le_specific
Solyc05g012070	Le_specific
Solyc09g010690	Le_specific
Solyc02g076800	Le_specific
Solyc07g043050	Le_specific
Solyc05g049900	Le_specific
Solyc02g079220	Le_specific
Solyc12g056360	Le_specific
Solyc05g016060	Le_specific
Solyc01g113620	Le_specific
Solyc08g081570	Le_specific
Solyc05g047460	Le_specific
Solyc11g005190	Le_specific
Solyc05g005670	Le_specific
Solyc11g066360	Le_specific
Solyc03g150117	Le_specific
Solyc10g083650	Le_specific
Solyc07g052320	Le_specific
Solyc02g080630	Le_specific
Solyc01g068210	Le_specific
Solyc01g105680	Le_specific
Solyc02g081920	Le_specific
Solyc11g042620	Le_specific
Solyc08g076650	Le_specific
Solyc02g093590	Le_specific
Solyc02g078260	Le_specific
Solyc01g091770	Le_specific
Solyc07g008590	Le_specific
Solyc08g068430	Le_specific
Solyc08g078660	Le_specific
Solyc12g056790	Le_specific
Solyc07g062710	Le_specific
Solyc12g010330	Le_specific
Solyc06g150130	Le_specific
Solyc04g015040	Le_specific
Solyc09g092330	Le_specific
Solyc05g007880	Le_specific
Solyc04g076440	Le_specific
Solyc08g079850	Le_specific
Solyc10g080180	Le_specific
Solyc11g072720	Le_specific
Solyc02g071740	Le_specific
Solyc05g014310	Le_specific
Solyc05g005890	Le_specific
Solyc10g080710	Le_specific
Solyc06g071880	Le_specific
Solyc07g008100	Le_specific
Solyc06g068600	Le_specific
Solyc09g097900	Le_specific
Solyc02g072180	Le_specific
Solyc03g025450	Le_specific
Solyc01g087790	Le_specific
Solyc08g005430	Le_specific
Solyc12g056170	Le_specific
Solyc05g006930	Le_specific
Solyc12g045035	Le_specific
Solyc04g082690	Le_specific
Solyc07g043500	Le_specific
Solyc07g041720	Le_specific
Solyc06g050230	Le_specific
Solyc09g083090	Le_specific
Solyc10g083360	Le_specific
Solyc12g098225	Le_specific
Solyc03g114020	Le_specific
Solyc12g005340	Le_specific
Solyc03g114460	Le_specific
Solyc07g063630	Le_specific
Solyc01g105460	Le_specific
Solyc12g013690	Le_specific
Solyc09g010100	Le_specific
Solyc01g060020	Le_specific
Solyc02g093140	Le_specific
Solyc06g060560	Le_specific
Solyc05g055630	Le_specific
Solyc02g089980	Le_specific
Solyc01g010520	Le_specific
Solyc03g112760	Le_specific
Solyc07g047890	Le_specific
Solyc08g080550	Le_specific
Solyc10g084280	Le_specific
Solyc07g006530	Le_specific
Solyc02g082700	Le_specific
Solyc08g080140	Le_specific
Solyc06g051230	Le_specific
Solyc01g111330	Le_specific
Solyc06g072700	Le_specific
Solyc07g053360	Le_specific
Solyc06g011350	Le_specific
Solyc07g007360	Le_specific
Solyc09g090680	Le_specific
Solyc07g062860	Le_specific
Solyc09g090385	Le_specific
Solyc11g008960	Le_specific
Solyc07g007600	Le_specific
Solyc08g065970	Le_specific
Solyc03g044160	Le_specific
Solyc03g013240	Le_specific
Solyc09g011080	Le_specific
Solyc05g009330	Le_specific
Solyc09g082510	Le_specific
Solyc07g064970	Le_specific
Solyc08g005800	Le_specific
Solyc11g056680	Le_specific
Solyc03g059490	Le_specific
Solyc09g005720	Le_specific
Solyc01g007130	Le_specific
Solyc02g070810	Le_specific
Solyc03g117300	Le_specific
Solyc08g065260	Le_specific
Solyc09g090740	Le_specific
Solyc09g092480	Le_specific
Solyc03g112070	Le_specific
Solyc02g081510	Le_specific
Solyc01g009170	Le_specific
Solyc02g066950	Le_specific
Solyc01g106020	Le_specific
Solyc03g007180	Le_specific
Solyc12g008970	Le_specific
Solyc07g061780	Le_specific
Solyc03g114030	Le_specific
Solyc07g008440	Le_specific
Solyc03g059250	Le_specific
Solyc01g100780	Le_specific
Solyc12g088990	Le_specific
Solyc08g080090	Le_specific
Solyc01g098340	Le_specific
Solyc09g091690	Le_specific
Solyc05g052850	Le_specific
Solyc08g075210	Le_specific
Solyc01g099510	Le_specific
Solyc05g051900	Le_specific
Solyc09g074350	Le_specific
Solyc05g012600	Le_specific
Solyc04g050930	Le_specific
Solyc09g092310	Le_specific
Solyc07g065180	Le_specific
Solyc02g081310	Le_specific
Solyc02g076840	Le_specific
Solyc06g069030	Le_specific
Solyc04g009300	Le_specific
Solyc09g007830	Le_specific
Solyc07g064625	Le_specific
Solyc01g005250	Le_specific
Solyc08g078240	Le_specific
Solyc11g006190	Le_specific
Solyc03g019880	Le_specific
Solyc02g090110	Le_specific
Solyc01g106290	Le_specific
Solyc05g008930	Le_specific
Solyc07g055140	Le_specific
Solyc05g055390	Le_specific
Solyc01g111980	Le_specific
Solyc04g074350	Le_specific
Solyc08g068680	Le_specific
Solyc01g080420	Le_specific
Solyc11g073230	Le_specific
Solyc01g094660	Le_specific
Solyc01g104280	Le_specific
Solyc07g005180	Le_specific
Solyc09g098170	Le_specific
Solyc02g005100	Le_specific
Solyc05g051290	Le_specific
Solyc04g076280	Le_specific
Solyc02g071860	Le_specific
Solyc01g057853	Le_specific
Solyc03g117500	Le_specific
Solyc01g105160	Le_specific
Solyc09g092080	Le_specific
Solyc08g074290	Le_specific
Solyc10g008665	Le_specific
Solyc03g083970	Le_specific
Solyc08g062360	Le_specific
Solyc02g081210	Le_specific
Solyc09g007260	Le_specific
Solyc10g085140	Le_specific
Solyc09g091780	Le_specific
Solyc12g094630	Le_specific
Solyc07g053190	Le_specific
Solyc06g075830	Le_specific
Solyc03g025830	Le_specific
Solyc06g065460	Le_specific
Solyc10g074870	Le_specific
Solyc06g065440	Le_specific
Solyc01g105120	Le_specific
Solyc02g088340	Le_specific
Solyc10g085070	Le_specific
Solyc01g099090	Le_specific
Solyc12g006340	Le_specific
Solyc05g012190	Le_specific
Solyc06g060750	Le_specific
Solyc01g068045	Le_specific
Solyc11g010570	Le_specific
Solyc08g081310	Le_specific
Solyc10g007070	Le_specific
Solyc08g082040	Le_specific
Solyc06g036550	Le_specific
Solyc09g092490	Le_specific
Solyc03g083100	Le_specific
Solyc09g009290	Le_specific
Solyc04g014260	Le_specific
Solyc03g006060	Le_specific
Solyc03g096460	Le_specific
Solyc07g056340	Le_specific
Solyc07g043320	Le_specific
Solyc03g117430	Le_specific
Solyc11g011040	Le_specific
Solyc06g060510	Le_specific
Solyc01g009070	Le_specific
Solyc01g098100	Le_specific
Solyc11g017470	Le_specific
Solyc09g011870	Le_specific
Solyc08g079680	Le_specific
Solyc01g081310	Le_specific
Solyc11g006680	Le_specific
Solyc02g076690	Le_specific
Solyc08g081770	Le_specific
[truncated: 8,500 more rows]
