# Supplementary material for: Whole-genome landscape of histone H3K4me3 modification during sperm cell lineage development in tomato
Source: BMC Plant Biol. 2024 Jun 27;24:610. doi: 10.1186/s12870-024-05318-8 (PMC11210149; doi:10.1186/s12870-024-05318-8)
Supplement: Supplementary file 6 — Supplementary Material 6 [file 12870_2024_5318_MOESM6_ESM.xlsx]

## Sheet: Sheet1
Table S6. H3K4me3 enrichment and gene expression related to GO:0009735 in MS vs VC.
GO:0009735	Response to cytokinin	MS_H3K4me3_TSS	VC_H3K4me3_TSS	MS_RNA	VC_RNA
Solyc01g102580	endo-1,4-beta-glucanase	21.6336	2.15841	0.945095	0.0817586
Solyc05g011920	ACT domain-containing protein ACR4	25.0347	2.64232	3.86106	0.0170543
Solyc04g072900	dehydration-responsive element binding protein 3 DREB3	35.6035	6.01638	2.76522	0.323712
Solyc05g015610	histidine kinase 3	17.6624	6.62252	0.723451	0.268696
Solyc04g008050	two-component response regulator ARR14	18.3677	4.08451	1.16185	0.0681911
Solyc04g074290	probable pectin methyltransferase QUA2	19.665	3.42557	4.32504	0.0950415
Solyc06g070900	TCP transcription factor 17	17.858	3.22986	0.26978	0
Solyc02g091930	homeobox-leucine zipper protein HAT22	23.1653	6.20533	1.63495	0.0504215
Solyc07g007120	homeobox protein knotted-1-like LET12	21.5372	4.53491	1.70487	0.0620488
Solyc07g047770	histidine kinase 2	15.3861	2.77101	1.49086	0.711022
Solyc01g010000	ACT domain-containing protein ACR4	12.4216	2.41101	2.41796	0.0273635
Solyc05g005080	endoglucanase 25-like	14.5463	2.63964	0.346212	0.00907106
Solyc09g075420	ethylene response factor 2	14.5688	3.02629	0.428505	0.0761846
Solyc04g008110	histidine kinase 4	11.0681	2.02197	0.894365	0
Solyc03g116320	TCP transcription factor 16	21.7089	5.01027	0.382313	0.0196259
Solyc05g054390	two-component response regulator ARR1	12.2713	2.20107	1.95281	0.0330259
Solyc01g080540	histidine-containing phosphotransfer protein 1	13.1707	2.89323	6.70062	9.6666
Solyc01g010150	ACT domain-containing protein ACR4-like	12.1925	2.35552	2.01215	0.713286
Solyc03g120320	F-box	28.3468	8.76293	1.27743	1.71988
Solyc06g084410	histidine-containing phosphotransfer protein 1	6.52653	1.49301	2.31593	0
Solyc12g056980	ethylene-responsive transcription factor RAP2-13	8.66149	1.90582	0.0868906	0.362232
Solyc01g065980	ethylene response factor	11.7036	2.71751	0.971536	0.0216499
Solyc02g062690	transcription factor HBI1	14.356	4.08352	0.272349	0.0676411
Solyc05g010270	uncharacterized protein LOC104647303	7.03497	1.85977	1.3179	0.0725108
Solyc10g079600	two-component response regulator ARR9	9.81572	3.08457	3.72469	0.0778038
Solyc06g066770	F-box	12.8562	4.90874	1.8898	0.373191
Solyc06g065730	CHD3-type chromatin-remodeling factor PICKLE	13.8474	5.18331	5.26872	1.01142
Solyc01g106910	putative uncharacterized protein DDB_G0284695	8.01983	2.44452	0.377636	0.121586
Solyc05g014260	two-component response regulator ORR26	7.23806	2.25189	0.561746	0.220123
Solyc09g064160	probable indole-3-pyruvate monooxygenase YUCCA5	7.74901	2.54407	2.77814	0
Solyc02g077050	zingipain-2	7.57051	2.3948	0.231875	0
Solyc03g071690	non-symbiotic hemoglobin 2	4.04602	1.71856	1.78496	0.23792
Solyc11g071630	two-component response regulator ORR24-like	5.1031	2.31554	0.0663043	0
Solyc12g010330	two-component response regulator ORR24-like	7.6461	3.18581	0.298422	0.142076
Solyc04g077690	uncharacterized protein LOC101256378	5.72557	2.35074	0.512346	0
Solyc06g048930	two-component response regulator ARR17	3.65474	2.02465	0.594321	0
Solyc03g113890	uncharacterized protein LOC101257456	2.60013	0.97051	0.781156	0.721927
Solyc10g080600	zinc finger protein GIS	2.18311	1.09989	0.123136	0
Solyc01g098400	histidine-containing phosphotransfer protein 1	3.16215	1.45442	0.393361	0
