# Supplementary material for: Whole-genome landscape of histone H3K4me3 modification during sperm cell lineage development in tomato
Source: BMC Plant Biol. 2024 Jun 27;24:610. doi: 10.1186/s12870-024-05318-8 (PMC11210149; doi:10.1186/s12870-024-05318-8)
Supplement: Supplementary file 7 — Supplementary Material 7 [file 12870_2024_5318_MOESM7_ESM.xlsx]

## Sheet: Sheet1
Table S7. H3K4me3 enrichment and gene expression related to GO:0009742 in MS vs GC.
GO:0009742	Brassinosteroid mediated signaling pathway	MS_H3K4me3_TSS	GC_H3K4me3_TSS	MS_RNA	GC_RNA
Solyc04g051510	curl-3, BRI1,brassinosteroid LRR receptor kinase precursor	21.3228	1.15578	0.466177	0.615494
Solyc04g079980	protein BRASSINAZOLE-RESISTANT 1	22.0004	4.73187	1.66369	0.265321
Solyc02g072300	SHAGGY-like kinas;GSK3 kinase BIN2-like protein	20.6092	4.8833	4.64862	1.49672
Solyc02g067980	Serine threonine protein phosphatase 2A regulatory subunit	14.9343	3.56693	1.0403	5.1336
Solyc04g082260	serine/threonine-protein kinase BSK1	16.8932	4.00929	3.10245	0.296345
Solyc07g055200	SlSK;shaggy-related protein kinase eta	20.322	6.46893	1.36164	0.360143
Solyc11g010470	14-3-3 protein	27.447	10.2623	13.1474	1.33112
Solyc06g073960	serine/threonine-protein phosphatase BSL3(BRI1 SUPPRESSOR 1 (BSU1)-LIKE 3)	32.8069	16.7358	3.61636	1.33493
Solyc06g005230	receptor-like protein kinase HERK 1	14.6149	4.68208	0.800271	0.202929
Solyc02g093800	Serine threonine protein phosphatase 2A regulatory subunit	11.0721	8.00393	3.38384	9.28948
Solyc05g014340	Serine threonine protein phosphatase 2A regulatory subunit	12.112	4.1818	1.22913	0.101606
Solyc03g006070	SHAGGY-like kinase; GSK3 kinase BIN2-like protein	0.262215	0	1.14921	0.438008
Solyc12g089040	mature anther-specific protein LAT61	24.665	13.9222	2.37966	0.170239
Solyc04g009300	GTP-binding protein BRASSINAZOLE INSENSITIVE PALE GREEN 2, chloroplastic	6.98071	0.994818	1.00004	0.0363815
Solyc04g012120	SIG5 14-3-3 family protein	39.9204	28.0287	13.0896	4.27497
Solyc10g006870	Receptor-like protein kinase THESEUS 1	14.8886	5.12218	1.51709	0.27558
Solyc12g099830	serine/threonine-protein kinase BSK7	6.76098	2.06553	0.848639	0.332057
Solyc03g114720	transcription factor BIM1(BES1-INTERACTING MYC-LIKE1)	16.3672	10.271	0.834282	0.806589
Solyc05g054680	Receptor-like protein kinase THESEUS 1	6.2872	0.772861	0.224472	0.0568285
Solyc04g072570	somatic embryogenesis receptor kinase 1	12.1879	5.83952	6.6937	0.588891
Solyc02g063010	BES1 BZR1-like protein	21.453	14.1704	1.53099	0.216459
Solyc03g005990	BES1 BZR1	17.6872	10.3938	1.47925	0.136092
Solyc12g057110	14-3-3 protein	14.4082	7.47078	9.82842	31.0084
Solyc01g090280	Leucine carboxyl methyltransferase 1 homolog	16.0583	11.3501	8.31058	0.357946
Solyc11g064890	hypoxia-induced protein L31; serine/threonine-protein kinase BSK7	12.0646	7.01603	1.77736	0.477583
Solyc05g013320	serine/threonine protein kinase Pto	0.31246	0.266754	1.78859	0.352994
Solyc01g104970	somatic embryogenesis receptor kinase 3B precursor	13.3696	8.62261	1.31049	0.367428
Solyc09g064160	Flavin-containing monooxygenase; probable indole-3-pyruvate monooxygenase YUCCA5	7.74901	4.11544	2.77814	0
Solyc10g085990	Serine threonine-protein kinase PBL7	11.7133	7.44396	0.538987	1.58801
Solyc09g007170	Serine threonine-protein kinase CDL1; probable serine/threonine-protein kinase PBL7	8.69249	5.19188	1.8716	0.734857
Solyc01g080880	serine/threonine-protein kinase BSK2	8.48584	4.9829	3.05957	0.314146
Solyc04g054370	RING U-box superfamily protein; probable E3 ubiquitin-protein ligase	9.44974	6.63322	0.207434	0.0831734
Solyc11g005400	DnaJ domain	7.50064	4.9107	2.42305	0.790096
Solyc01g080940	5-hydroxyisourate hydrolase	0.203404	0.104962	5.96826	0.582019
Solyc05g054860	Receptor-like protein kinase HERK 1	9.6871	7.3059	0.395622	1.32193
Solyc01g110180	Zinc finger,B-box	4.18979	3.40144	0.123958	0
